# Supplementary material for: The transcriptional response to the olive fruit fly (Bactrocera oleae) reveals extended differences between tolerant and susceptible olive (Olea europaea L.) varieties
Source: PLoS One. 2017 Aug 10;12(8):e0183050. doi: 10.1371/journal.pone.0183050 (PMC5552259; doi:10.1371/journal.pone.0183050)
Supplement: S1 Table — (XLSX) [file pone.0183050.s008.xlsx]

## Sheet: Foglio1
S1 Table. Primer used for qRT-PCR validation of the microrray results.
Transcript name	Forward sequence	Reverse sequence	Product size (bp)
G0MWCVW03GE3QK	CTTCGGAAGTGTAGCAGCGA	ATCAAACCAGCAACGAAGGC	121
G0MWCVW01A1C2H	TGTCGGCTTCTTCAATCGGT	GCACGGGTCTATTAGCGGAT	94
G0MWCVW03FSPSU	ACGGAGGAGGAGTTGATGGA	TCAATGCCACGCCAGTATGA	82
G0MWCVW04JNBZP	TGAAATTGTGCACGAGTCCTC	TGCCACTGTCGTTCATCATCA	90
contig04878	TCGACTCCATGAACATCATCG	GAGCCTGTTCGGCACAGGT	111
G0MWCVW02DVZFG	CCCAGAAGATCAACGAAGTAGGTG	GACCGCACGATTCTTGGATT	110
