# Supplementary material for: The transcriptional response to the olive fruit fly (Bactrocera oleae) reveals extended differences between tolerant and susceptible olive (Olea europaea L.) varieties
Source: PLoS One. 2017 Aug 10;12(8):e0183050. doi: 10.1371/journal.pone.0183050 (PMC5552259; doi:10.1371/journal.pone.0183050)
Supplement: S2 Table — (XLSX) [file pone.0183050.s009.xlsx]

## Sheet: S2 Table
S2 Table. List of all unigenes and their predicted functional annotation.
unigene_ID	Length	GeneBank_ID	Annotation (BlastX)	Uniprot Acc	GO ID	Kegg ID	Kegg ID
contig00001	9529	gi|283794977|ref|YP_003359368.1|	carboxytransferase beta subunit [Olea europaea]_x0001_gi	D2KLL2	GO:0003989;GO:0006633;GO:0009317;GO:0009507;GO:0009536;GO:0016740;GO:0016874;GO:0016874
contig00002	7908	gi|283794958|ref|YP_003359349.1|	RNA polymerase beta II subunit [Olea europaea]_x0001_gi	D2KLS8	GO:0003677;GO:0003677;GO:0003677;GO:0003677;GO:0003899;GO:0003899;GO:0003899;GO:0003899;GO:0003899;GO:0003899;GO:0006350;GO:0006350;GO:0006350;GO:0006350;GO:0006351;GO:0009507;GO:0009536;GO:0016740;GO:0016779
contig00003	7603	gi|55168340|gb|AAV44205.1|	unknow protein [Oryza sativa Japonica Group]	Q5W7C9
contig00004	5327	gi|283794968|ref|YP_003359359.1|	photosystem I P700 apoprotein A1 [Olea europaea]_x0001_gi	D2KLK3	GO:0000287;GO:0006810;GO:0009055;GO:0009507;GO:0009522;GO:0009522;GO:0009522;GO:0009536;GO:0009579;GO:0009579;GO:0009579;GO:0015979;GO:0015979;GO:0015979;GO:0015979;GO:0016020;GO:0016021;GO:0016021;GO:0016021;GO:0016168;GO:0018298;GO:0022900;GO:0046872;GO
contig00005	5106	gi|283794949|ref|YP_003359340.1|	maturase [Olea europaea]_x0001_gi	D2KLR9	GO:0006397;GO:0006397;GO:0008380;GO:0009507;GO:0009507;GO:0009536
contig00006	4753	gi|283795024|ref|YP_003359415.1|	NADH dehydrogenase 49 kDa protein [Olea europaea]_x0001_gi	D2KLQ9	GO:0009507;GO:0009536;GO:0016491;GO:0016651;GO:0048038;GO:0051287;GO:0055114;GO:0055114
contig00007	4261	gi|75755655|ref|YP_319761.1|	photosystem II 44 kDa protein [Acorus calamus]_x0001_gi	Q3V538	GO:0009507;GO:0009521;GO:0009521;GO:0009523;GO:0009535;GO:0009536;GO:0009579;GO:0009767;GO:0009772;GO:0015979;GO:0016020;GO:0016020;GO:0016020;GO:0016021;GO:0016168;GO:0016168;GO:0016168;GO:0018298;GO:0019684;GO:0019684;GO:0030076;GO:0045156
contig00008	4088	gi|283794999|ref|YP_003359390.1|	RNA polymerase alpha subunit [Olea europaea]_x0001_gi	D2KLN4	GO:0003677;GO:0003677;GO:0003677;GO:0003677;GO:0003899;GO:0003899;GO:0003899;GO:0003899;GO:0003899;GO:0003899;GO:0003899;GO:0006350;GO:0006350;GO:0006350;GO:0006350;GO:0006350;GO:0006351;GO:0006351;GO:0009507;GO:0009536;GO:0046983;GO:0046983
contig00009	4089	gi|11465942|ref|NP_054484.1|	ATP synthase CF0 A subunit [Nicotiana tabacum]_x0001_gi	P69372	GO:0006754;GO:0006810;GO:0006811;GO:0009507;GO:0009535;GO:0009536;GO:0009579;GO:0015078;GO:0015986;GO:0015992;GO:0016020;GO:0016021;GO:0045263;GO:0045263
contig00010	3911	gi|283794991|ref|YP_003359382.1|	ribosomal protein L20 [Olea europaea]_x0001_gi	D2KLM6	GO:0000027;GO:0003723;GO:0003735;GO:0005622;GO:0005840;GO:0005840;GO:0006412;GO:0009507;GO:0009536;GO:0019843;GO:0019843;GO:0019843;GO:0030529
contig00011	3666	gi|67003915|gb|AAY60847.1|	cellulose synthase 5 [Eucalyptus grandis]	Q2IB39	GO:0005515;GO:0007047;GO:0008270;GO:0016020;GO:0016020;GO:0016021;GO:0016740;GO:0016757;GO:0016760;GO:0030244;GO:0046872
contig00012	3553	gi|283794953|ref|YP_003359344.1|	ATPase alpha subunit [Olea europaea]_x0001_gi	D2KLS3	GO:0000166;GO:0005524;GO:0005524;GO:0006754;GO:0006810;GO:0006811;GO:0009507;GO:0009535;GO:0009536;GO:0009579;GO:0015986;GO:0015986;GO:0015986;GO:0015986;GO:0015986;GO:0015992;GO:0015992;GO:0015992;GO:0016469;GO:0016469;GO:0016820;GO:0016820;GO:0016820;GO
contig00013	3534	gi|291419594|gb|ADE05291.1|	magnesium chelatase H subunit [Vitis vinifera]	D5KXY0
contig00014	3512	gi|225460961|ref|XP_002278138.1|	PREDICTED: hypothetical protein [Vitis vinifera]_x0001_gi	D7T7Y3		vvi:100253811	ko:K01681
contig00015	3393	gi|283794993|ref|YP_003359384.1|	PSII 47kDa protein [Olea europaea]_x0001_gi	D2KLM8	GO:0006810;GO:0009507;GO:0009521;GO:0009523;GO:0009535;GO:0009536;GO:0009767;GO:0015979;GO:0016020;GO:0016020;GO:0016021;GO:0016168;GO:0016168;GO:0018298;GO:0019684;GO:0022900
contig00016	3256	gi|225423779|ref|XP_002277341.1|	PREDICTED: hypothetical protein [Vitis vinifera]
contig00017	3174	gi|225446449|ref|XP_002277029.1|	PREDICTED: similar to AtRPN1a/RPN1A (26S proteasome regulatory subunit S2 1A); binding [Vitis vinifera]_x0001_gi	E0CTI4		vvi:100255701	ko:K03028
contig00018	3161	gi|189311142|gb|ACD87749.1|	glycerol kinase [Candidatus Liberibacter americanus]	B8R0Y6	GO:0016301
contig00019	3106	gi|147808145|emb|CAN75263.1|	hypothetical protein [Vitis vinifera]	A5C3G6
contig00020	3082	gi|6424790|gb|AAF08125.1|	NADH dehydrogenase subunit F [Olea europaea]_x0001_gi	Q9TLA4	GO:0008137;GO:0008137;GO:0008137;GO:0008137;GO:0008137;GO:0008137;GO:0009507;GO:0016020;GO:0016021;GO:0016491;GO:0042773;GO:0042773;GO:0042773;GO:0042773;GO:0042773;GO:0042773;GO:0048038;GO:0055114;GO:0055114;GO:0055114;GO:0055114;GO:0055114;GO:0055114;GO
contig00021	3030	gi|270260100|emb|CBI31934.1|	unnamed protein product [Vitis vinifera]
contig00022	3031	gi|255567975|ref|XP_002524965.1|	" tetratricopeptide repeat protein, tpr, putative [Ricinus communis]_x0001_gi"	B9SG46	GO:0005488	rcu:RCOM_1155230
contig00023	3042	gi|229554825|gb|ACQ76787.1|	lipoxygenase [Camellia sinensis]	C4NZX3	GO:0005506;GO:0006633;GO:0008610;GO:0016165;GO:0016165;GO:0016491;GO:0016702;GO:0016702;GO:0016702;GO:0031408;GO:0046872;GO:0046872;GO:0046872;GO:0046872;GO:0055114;GO:0055114;GO:0055114;GO:0055114
contig00024	2998	gi|155242124|gb|ABT18096.1|	FERONIA receptor-like kinase [Arabidopsis lyrata]	A7U519	GO:0000166;GO:0004672;GO:0004672;GO:0004672;GO:0004674;GO:0004674;GO:0004872;GO:0005524;GO:0005524;GO:0005524;GO:0005524;GO:0006468;GO:0006468;GO:0006468;GO:0006468;GO:0016301
contig00025	2955	gi|255539136|ref|XP_002510633.1|	" scythe/bat3, putative [Ricinus communis]_x0001_gi"	B9R8J0		rcu:RCOM_1600180
contig00026	2958	gi|270229269|emb|CBI18197.1|	unnamed protein product [Vitis vinifera]
contig00027	2946	gi|225428505|ref|XP_002284401.1|	PREDICTED: hypothetical protein [Vitis vinifera]_x0001_gi	D7TQ06		vvi:100241939
contig00028	2939	gi|83630761|gb|ABC26878.1|	NRC1 [Solanum lycopersicum]	A1X877	GO:0000166;GO:0005524;GO:0005524;GO:0006915;GO:0006952
contig00029	2932
contig00030	2933	gi|193290650|gb|ACF17633.1|	putative acetyl co-enzyme A carboxylase carboxyltransferase alpha subunit [Capsicum annuum]	B5LAS6	GO:0003989;GO:0003989;GO:0006633;GO:0006633;GO:0009317;GO:0016740;GO:0016874
contig00031	2927	gi|283795005|ref|YP_003359396.1|	ribosomal protein S3 [Olea europaea]_x0001_gi	D2KLP0	GO:0003723;GO:0003723;GO:0003723;GO:0003735;GO:0003735;GO:0003735;GO:0003735;GO:0005622;GO:0005622;GO:0005622;GO:0005840;GO:0005840;GO:0005840;GO:0005840;GO:0006412;GO:0006412;GO:0006412;GO:0006412;GO:0009507;GO:0009507;GO:0009536;GO:0015935;GO:0030529
contig00032	2906	gi|82734614|gb|ABB89717.1|	EIN3-binding F-box protein 1 [Solanum lycopersicum]_x0001_gi	Q2PQJ1
contig00033	2903	gi|193290650|gb|ACF17633.1|	putative acetyl co-enzyme A carboxylase carboxyltransferase alpha subunit [Capsicum annuum]	B5LAS6	GO:0003989;GO:0003989;GO:0006633;GO:0006633;GO:0009317;GO:0016740;GO:0016874
contig00034	2883	gi|85069279|gb|ABC69711.1|	auxin response factor 2 [Solanum lycopersicum]	Q2LAJ3	GO:0003677;GO:0003677;GO:0003677;GO:0005634;GO:0005634;GO:0006350;GO:0006355;GO:0009725;GO:0009734;GO:0045449;GO:0045449;GO:0046983
contig00035	2878	gi|255543805|ref|XP_002512965.1|	" vacuolar proton atpase, putative [Ricinus communis]_x0001_gi"	B9RHA6	GO:0015078;GO:0015986;GO:0016787;GO:0033177	rcu:RCOM_1449140	ko:K02154
contig00036	2863	gi|147766196|emb|CAN72130.1|	hypothetical protein [Vitis vinifera]	A5B9R9	GO:0004871;GO:0005515;GO:0005515;GO:0005515;GO:0009416
contig00037	2850	gi|225453336|ref|XP_002270305.1|	PREDICTED: similar to Glutaminyl-tRNA synthetase [Vitis vinifera]_x0001_gi	D7SM09		vvi:100258244	ko:K01886
contig00038	2861	gi|225431788|ref|XP_002271622.1|	PREDICTED: similar to IBR3 (IBA-RESPONSE 3); acyl-CoA dehydrogenase/ oxidoreductase [Vitis vinifera]
contig00039	2849	gi|270227978|emb|CBI16691.1|	unnamed protein product [Vitis vinifera]
contig00040	2825	gi|193290712|gb|ACF17664.1|	putative long-chain acyl-CoA synthetase [Capsicum annuum]	B5LAV7	GO:0003824;GO:0008152
contig00041	2828	gi|147864200|emb|CAN83025.1|	hypothetical protein [Vitis vinifera]	A5BA73	GO:0000145;GO:0006904
contig00042	2809	gi|225438297|ref|XP_002272395.1|	PREDICTED: hypothetical protein [Vitis vinifera]
contig00043	2817	gi|255562498|ref|XP_002522255.1|	" trehalose-6-phosphate synthase, putative [Ricinus communis]_x0001_gi"	B9S8D6	GO:0003824;GO:0003824;GO:0003824;GO:0003825;GO:0004805;GO:0005992;GO:0005992;GO:0008152;GO:0016740;GO:0016757;GO:0016787	rcu:RCOM_1251280	ko:K00697;ko:K01087
contig00044	2808	gi|255584380|ref|XP_002532924.1|	" transferase, transferring glycosyl groups, putative [Ricinus communis]_x0001_gi"	B9T3V5	GO:0001888;GO:0016740;GO:0016757;GO:0016758;GO:0031227	rcu:RCOM_0115300
contig00045	2804	gi|255581525|ref|XP_002531568.1|	conserved hypothetical protein [Ricinus communis]_x0001_gi	B9SZZ9	GO:0006350;GO:0045449	rcu:RCOM_0039810
contig00046	2797	gi|255540539|ref|XP_002511334.1|	" copper amine oxidase, putative [Ricinus communis]_x0001_gi"	B9RAV9	GO:0005507;GO:0005507;GO:0005507;GO:0005507;GO:0005507;GO:0008131;GO:0008131;GO:0008131;GO:0008131;GO:0008131;GO:0009308;GO:0009308;GO:0009308;GO:0009308;GO:0009308;GO:0048038;GO:0048038;GO:0048038;GO:0048038;GO:0048038;GO:0055114;GO:0055114;GO:0055114;GO	rcu:RCOM_1509320	ko:K00276
contig00047	2785	gi|225451651|ref|XP_002277453.1|	PREDICTED: hypothetical protein [Vitis vinifera]
contig00048	2780	gi|224085900|ref|XP_002307732.1|	predicted protein [Populus trichocarpa]_x0001_gi	B9H4Z6	GO:0005524;GO:0005524;GO:0005524;GO:0005524;GO:0005737;GO:0006457;GO:0006457;GO:0006457;GO:0006950;GO:0006950;GO:0051082;GO:0051082;GO:0051082	pop:POPTR_818818	ko:K09487
contig00049	2770	gi|255548495|ref|XP_002515304.1|	" triacylglycerol lipase, putative [Ricinus communis]_x0001_gi"	B9RNG5	GO:0004806;GO:0006629	rcu:RCOM_1347470
contig00050	2762	gi|283795026|ref|YP_003359417.1|	Ycf1 [Olea europaea]_x0001_gi	D2KLR1	GO:0009507;GO:0009536
contig00051	2754	gi|224085900|ref|XP_002307732.1|	predicted protein [Populus trichocarpa]_x0001_gi	B9H4Z6	GO:0005524;GO:0005524;GO:0005524;GO:0005524;GO:0005737;GO:0006457;GO:0006457;GO:0006457;GO:0006950;GO:0006950;GO:0051082;GO:0051082;GO:0051082	pop:POPTR_818818	ko:K09487
contig00052	2740	gi|52082696|gb|AAU25941.1|	cytochrome b [Vitis vinifera]	Q645H4	GO:0005739;GO:0006810;GO:0009055;GO:0009055;GO:0016020;GO:0016020;GO:0016020;GO:0016020;GO:0016021;GO:0016491;GO:0016491;GO:0016491;GO:0022900;GO:0022904;GO:0022904;GO:0046872;GO:0055114;GO:0070469
contig00053	2741	gi|224111846|ref|XP_002316001.1|	predicted protein [Populus trichocarpa]_x0001_gi	B9HWU0	GO:0016773	pop:POPTR_659020
contig00054	2719	gi|225460851|ref|XP_002277391.1|	PREDICTED: hypothetical protein [Vitis vinifera]
contig00055	2717	gi|255568924|ref|XP_002525432.1|	" casein kinase, putative [Ricinus communis]_x0001_gi"	B9SHG2	GO:0000166;GO:0004672;GO:0004672;GO:0004672;GO:0004674;GO:0004674;GO:0005524;GO:0005524;GO:0005524;GO:0005524;GO:0006468;GO:0006468;GO:0006468;GO:0006468;GO:0016301	rcu:RCOM_1121690
contig00056	2708	gi|4867805|emb|CAB43063.1|	phospholipase D1 [Craterostigma plantagineum]	Q9XFX8	GO:0003824;GO:0004630;GO:0005509;GO:0008152;GO:0016020;GO:0046470
contig00057	2696	gi|12060550|gb|AAG48162.1|AF154425_1	AF154425_1 phospholipase D [Solanum lycopersicum]	Q9FR61	GO:0003824;GO:0004630;GO:0005509;GO:0008152;GO:0016020;GO:0046470
contig00058	2706	gi|255547049|ref|XP_002514582.1|	" inositol or phosphatidylinositol kinase, putative [Ricinus communis]_x0001_gi"	B9RLG3	GO:0016301;GO:0016773	rcu:RCOM_1466660
contig00059	2703	gi|164457325|dbj|BAF98176.1|	trehalose-6-phosphate synthase [Solanum lycopersicum]	A9ZSX8	GO:0003824;GO:0003824;GO:0003824;GO:0005992;GO:0005992;GO:0008152
contig00060	2695	gi|4867805|emb|CAB43063.1|	phospholipase D1 [Craterostigma plantagineum]	Q9XFX8	GO:0003824;GO:0004630;GO:0005509;GO:0008152;GO:0016020;GO:0046470
contig00061	2694	gi|225424110|ref|XP_002280091.1|	PREDICTED: hypothetical protein [Vitis vinifera]
contig00062	2691	gi|255544686|ref|XP_002513404.1|	" eukaryotic translation elongation factor, putative [Ricinus communis]_x0001_gi"	B9RI35	GO:0000166;GO:0003746;GO:0003924;GO:0005525;GO:0005525;GO:0005525;GO:0005525;GO:0005525	rcu:RCOM_1575900
contig00063	2692	gi|283795010|ref|YP_003359401.1|	Ycf2 [Olea europaea]_x0001_gi	D2KLP5	GO:0000166;GO:0000166;GO:0005524;GO:0005524;GO:0005524;GO:0009507;GO:0009507;GO:0009536;GO:0017111
contig00064	2679	gi|225442450|ref|XP_002277939.1|	PREDICTED: hypothetical protein [Vitis vinifera]
contig00065	2670	gi|225430656|ref|XP_002270163.1|	PREDICTED: hypothetical protein [Vitis vinifera]_x0001_gi	D7TDT9		vvi:100244912	ko:K09667
contig00066	2649	gi|222539816|gb|ACM66271.1|	ARF8 [Solanum melongena]	B9VRZ6	GO:0003677;GO:0003677;GO:0003677;GO:0005634;GO:0005634;GO:0006350;GO:0006355;GO:0009725;GO:0009734;GO:0045449;GO:0045449;GO:0046983
contig00067	2660	gi|225459364|ref|XP_002285808.1|	PREDICTED: hypothetical protein [Vitis vinifera]
contig00068	2656	gi|193792541|gb|ACF21004.1|	1-deoxy-D-xylulose 5-phosphate synthase [Salvia miltiorrhiza]	B4YSH1	GO:0003824;GO:0003824;GO:0003824;GO:0008152;GO:0008152;GO:0008152;GO:0008152;GO:0008661;GO:0008661;GO:0008661;GO:0009228;GO:0016114;GO:0016114;GO:0016624;GO:0016740
contig00069	2643	gi|147821303|emb|CAN74586.1|	hypothetical protein [Vitis vinifera]	A5BHN5	GO:0000166;GO:0003676;GO:0003676;GO:0003676;GO:0004386;GO:0004386;GO:0005524;GO:0005524;GO:0005524;GO:0005524;GO:0008026;GO:0008026;GO:0016787
contig00070	2649	gi|124360202|gb|ABN08215.1|	" Zinc finger, CCCH-type [Medicago truncatula]"	A2Q3L5	GO:0003676;GO:0008270;GO:0046872
contig00071	2642	gi|162279935|ref|NP_064105.2|	ATPase subunit 1 [Beta vulgaris subsp. vulgaris]_x0001_gi	Q7HJM1	GO:0000166;GO:0005524;GO:0005524;GO:0005739;GO:0005739;GO:0006754;GO:0006810;GO:0006811;GO:0015986;GO:0015986;GO:0015986;GO:0015986;GO:0015992;GO:0015992;GO:0015992;GO:0016469;GO:0016469;GO:0016820;GO:0016820;GO:0016820;GO:0033178;GO:0033178;GO:0033178;GO
contig00072	2608	gi|147833057|emb|CAN70546.1|	hypothetical protein [Vitis vinifera]	A5BU43	GO:0005488;GO:0005515;GO:0016070
contig00073	2631	gi|225456471|ref|XP_002284518.1|	PREDICTED: hypothetical protein [Vitis vinifera]
contig00074	2608	gi|1708314|sp|P51819.1|HSP83_IPONI	HSP83_IPONI RecName: Full=Heat shock protein 83_x0001_gi	P51819	GO:0000166;GO:0005524;GO:0005524;GO:0005524;GO:0005524;GO:0005737;GO:0005737;GO:0006457;GO:0006457;GO:0006950;GO:0006950;GO:0006950;GO:0051082;GO:0051082
contig00075	2623	gi|79597803|ref|NP_850678.2|	unknown protein [Arabidopsis thaliana]	Q3EAL9		ath:AT3G51620
contig00076	2617	gi|270255063|emb|CBI37450.1|	unnamed protein product [Vitis vinifera]
contig00077	2616	gi|270255721|emb|CBI38103.1|	unnamed protein product [Vitis vinifera]
contig00078	2617	gi|255537059|ref|XP_002509596.1|	" Amine oxidase [copper-containing] precursor, putative [Ricinus communis]_x0001_gi"	B9RBR2	GO:0005507;GO:0005507;GO:0005507;GO:0005507;GO:0005507;GO:0005507;GO:0008131;GO:0008131;GO:0008131;GO:0008131;GO:0008131;GO:0008131;GO:0009308;GO:0009308;GO:0009308;GO:0009308;GO:0009308;GO:0009308;GO:0016491;GO:0046872;GO:0048038;GO:0048038;GO:0048038;GO	rcu:RCOM_1679960
contig00079	2576	gi|147858184|emb|CAN79679.1|	hypothetical protein [Vitis vinifera]	A5C4X8	GO:0000166;GO:0003824;GO:0005388;GO:0005524;GO:0005524;GO:0005524;GO:0005524;GO:0006754;GO:0006754;GO:0006754;GO:0006754;GO:0006754;GO:0006754;GO:0006812;GO:0006812;GO:0006816;GO:0008152;GO:0015662;GO:0015662;GO:0015662;GO:0015662;GO:0016020;GO:0016020;GO
contig00080	2591	gi|255551016|ref|XP_002516556.1|	" catalytic, putative [Ricinus communis]_x0001_gi"	B9RS37		rcu:RCOM_0802660
contig00081	2599	gi|118487947|gb|ABK95795.1|	unknown [Populus trichocarpa]	A9PHE2	GO:0003824;GO:0003824;GO:0003824;GO:0004802;GO:0008152;GO:0008152;GO:0008152
contig00082	2591	gi|224093798|ref|XP_002309996.1|	predicted protein [Populus trichocarpa]_x0001_gi	B9HFP9		pop:POPTR_718854	ko:K12875
contig00083	2583	gi|255554789|ref|XP_002518432.1|	conserved hypothetical protein [Ricinus communis]_x0001_gi	B9RXG3	GO:0016020	rcu:RCOM_0903600
contig00084	2576	gi|224061057|ref|XP_002300337.1|	predicted protein [Populus trichocarpa]_x0001_gi	B9GJG0	GO:0016020	pop:POPTR_1069914
contig00085	2583	gi|225427985|ref|XP_002277695.1|	PREDICTED: hypothetical protein [Vitis vinifera]_x0001_gi	D7U573		vvi:100260696
contig00086	2580	gi|84043333|gb|ABC50164.1|	phospholipase C [Petunia integrifolia subsp. inflata]	Q1A531	GO:0004435;GO:0004435;GO:0004629;GO:0004871;GO:0006629;GO:0006629;GO:0006629;GO:0006629;GO:0007165;GO:0007165;GO:0008081
contig00087	2578	gi|255579694|ref|XP_002530686.1|	" ATP binding protein, putative [Ricinus communis]_x0001_gi"	B9SXG7		rcu:RCOM_0069690
contig00088	2552	gi|225438996|ref|XP_002284429.1|	PREDICTED: similar to ACA1 (autoinhibited Ca2+ -ATPase 1); calmodulin binding isoform 1 [Vitis vinifera]
contig00089	2566	gi|113473614|gb|ABI35986.1|	methionine synthase [Phelipanche ramosa]	B2VQE0	GO:0003871;GO:0003871;GO:0003871;GO:0003871;GO:0008270;GO:0008652;GO:0009086;GO:0009086;GO:0009086
contig00090	2556	gi|225444145|ref|XP_002268852.1|	PREDICTED: hypothetical protein [Vitis vinifera]_x0001_gi	D7TKP7		vvi:100257655
contig00091	2550	gi|255586113|ref|XP_002533720.1|	conserved hypothetical protein [Ricinus communis]_x0001_gi	B9T651		rcu:RCOM_0215600
contig00092	2555	gi|270253941|emb|CBI36339.1|	unnamed protein product [Vitis vinifera]
contig00093	2559	gi|255558846|ref|XP_002520446.1|	" ceramidase, putative [Ricinus communis]_x0001_gi"	B9S377		rcu:RCOM_0731110	ko:K12349
contig00094	2545	gi|225445728|ref|XP_002270904.1|	PREDICTED: hypothetical protein isoform 1 [Vitis vinifera]
contig00095	2556	gi|147770817|emb|CAN63166.1|	hypothetical protein [Vitis vinifera]	A5B517
contig00096	2555	gi|147826550|emb|CAN70790.1|	hypothetical protein [Vitis vinifera]	A5C0J4
contig00097	2528	gi|255577001|ref|XP_002529385.1|	" Cyclic nucleotide-gated ion channel, putative [Ricinus communis]_x0001_gi"	B9STR6	GO:0005216;GO:0005216;GO:0006810;GO:0006811;GO:0006811;GO:0016020;GO:0016020;GO:0016021;GO:0055085	rcu:RCOM_0623350
contig00098	2536	gi|1449179|dbj|BAA13101.1|	N-ethylmaleimide sensitive fusion protein [Nicotiana tabacum]	Q40495	GO:0000166;GO:0000166;GO:0005488;GO:0005524;GO:0005524;GO:0005524;GO:0005524;GO:0005524;GO:0017111
contig00099	2530	gi|283795018|ref|YP_003359409.1|	NADH dehydrogenase subunit 4 [Olea europaea]_x0001_gi	D2KLQ3	GO:0008137;GO:0008137;GO:0008137;GO:0009507;GO:0009536;GO:0016491;GO:0042773;GO:0042773;GO:0042773;GO:0048038;GO:0055114;GO:0055114;GO:0055114;GO:0055114
contig00100	2519	gi|75326539|sp|Q75VR1.1|TCP1A_TOBAC	TCP1A_TOBAC RecName: Full=Two pore calcium channel protein 1A; AltName: Full=Voltage-dependent calcium channel protein TPC1A; Short=NtTPC1A_x0001_gi	Q75VR1	GO:0005216;GO:0005216;GO:0005244;GO:0005262;GO:0005509;GO:0005509;GO:0006810;GO:0006811;GO:0006811;GO:0006816;GO:0006952;GO:0016020;GO:0016020;GO:0016020;GO:0016021;GO:0055085
contig00101	2520	gi|270229102|emb|CBI18031.1|	unnamed protein product [Vitis vinifera]
contig00102	2508	gi|283794975|ref|YP_003359366.1|	ATPase beta subunit [Olea europaea]_x0001_gi	D2KLL0	GO:0000166;GO:0000166;GO:0005524;GO:0005524;GO:0006754;GO:0006810;GO:0006811;GO:0008553;GO:0009507;GO:0009535;GO:0009536;GO:0009579;GO:0015986;GO:0015986;GO:0015986;GO:0015986;GO:0015992;GO:0015992;GO:0015992;GO:0016469;GO:0016469;GO:0016820;GO:0016820;GO
contig00103	2488	gi|225427794|ref|XP_002269363.1|	PREDICTED: hypothetical protein [Vitis vinifera]
contig00104	2483	gi|84688910|gb|ABC61504.1|	AGO4-1 [Nicotiana benthamiana]	Q2LFC2	GO:0003676
contig00105	2505	gi|225430120|ref|XP_002284652.1|	PREDICTED: hypothetical protein [Vitis vinifera]_x0001_gi	A5C608	GO:0005515;GO:0008270;GO:0008270;GO:0046872	vvi:100252623	ko:K10144
contig00106	2501	gi|225431898|ref|XP_002276351.1|	PREDICTED: hypothetical protein [Vitis vinifera]
contig00107	2499	gi|225460121|ref|XP_002277528.1|	PREDICTED: hypothetical protein [Vitis vinifera]
contig00108	2492	gi|225451303|ref|XP_002278422.1|	PREDICTED: hypothetical protein [Vitis vinifera]_x0001_gi	D7TUL1		vvi:100253765	ko:K01456
contig00109	2500	gi|166919372|gb|ABZ04081.1|	chloroplast heat shock protein 70-2 [Ipomoea nil]	B1A010	GO:0000166;GO:0005524;GO:0005524;GO:0005524;GO:0005524;GO:0006457;GO:0006950;GO:0051082
contig00110	2499	gi|255556713|ref|XP_002519390.1|	" ferric-chelate reductase, putative [Ricinus communis]_x0001_gi"	B9S071	GO:0005506;GO:0009055;GO:0016020;GO:0016021;GO:0016021;GO:0016174;GO:0016491;GO:0016491;GO:0016491;GO:0050660;GO:0055114;GO:0055114	rcu:RCOM_1299860
contig00111	2496	gi|225434851|ref|XP_002280607.1|	PREDICTED: hypothetical protein [Vitis vinifera]
contig00112	2489	gi|225455092|ref|XP_002267865.1|	PREDICTED: similar to GLT1 (NADH-dependent glutamate synthase 1 gene) [Vitis vinifera]
contig00113	2486	gi|225448805|ref|XP_002275939.1|	PREDICTED: hypothetical protein [Vitis vinifera]_x0001_gi	D7T473		vvi:100244989
contig00114	2487	gi|225438621|ref|XP_002276745.1|	PREDICTED: hypothetical protein [Vitis vinifera]
contig00115	2491	gi|7673355|gb|AAF66823.1|AF190655_1	AF190655_1 poly(A)-binding protein [Nicotiana tabacum]	Q9M6E6	GO:0000166;GO:0003676;GO:0003723;GO:0003723
contig00116	2482	gi|147833057|emb|CAN70546.1|	hypothetical protein [Vitis vinifera]	A5BU43	GO:0005488;GO:0005515;GO:0016070
contig00117	2475	gi|270226916|emb|CBI15650.1|	unnamed protein product [Vitis vinifera]
contig00118	2472	gi|255582335|ref|XP_002531958.1|	" hydrolase, hydrolyzing O-glycosyl compounds, putative [Ricinus communis]_x0001_gi"	B9T139	GO:0016740;GO:0016757;GO:0016787;GO:0047268	rcu:RCOM_0272270
contig00119	2477	gi|225441573|ref|XP_002281426.1|	PREDICTED: hypothetical protein [Vitis vinifera]
contig00120	2477	gi|1545805|dbj|BAA10929.1|	cytochrome P450 like_TBP [Nicotiana tabacum]	O04892	GO:0016491;GO:0055114;GO:0070330
contig00121	2472	gi|255540685|ref|XP_002511407.1|	" kinesin light chain, putative [Ricinus communis]_x0001_gi"	B9RB32	GO:0005488	rcu:RCOM_1510760
contig00122	2458	gi|225448715|ref|XP_002280870.1|	PREDICTED: hypothetical protein isoform 1 [Vitis vinifera]_x0001_gi	D7T4B5		vvi:100263836	ko:K08876
contig00123	2456	gi|225429552|ref|XP_002279590.1|	PREDICTED: hypothetical protein [Vitis vinifera]
contig00124	2465	gi|255584317|ref|XP_002532894.1|	" Cyclic nucleotide-gated ion channel, putative [Ricinus communis]_x0001_gi"	B9T3S5	GO:0005216;GO:0005216;GO:0006810;GO:0006811;GO:0006811;GO:0016020;GO:0016020;GO:0016021;GO:0055085	rcu:RCOM_0169070
contig00125	2454	gi|255637466|gb|ACU19060.1|	unknown [Glycine max]	C6TB58	GO:0016787;GO:0016787;GO:0016787;GO:0016787
contig00126	2444	gi|224146171|ref|XP_002325906.1|	predicted protein [Populus trichocarpa]_x0001_gi	B9IQ26	GO:0004360;GO:0005529;GO:0005737;GO:0005975;GO:0008152;GO:0016051	pop:POPTR_249106	ko:K00820
contig00127	2452	gi|6969976|gb|AAF34134.1|	high molecular weight heat shock protein [Malus x domestica]	Q9M6R1	GO:0000166;GO:0005524;GO:0005524;GO:0006950
contig00128	2451	gi|218186171|gb|EEC68598.1|	hypothetical protein OsI_36954 [Oryza sativa Indica Group]	B8BIG3
contig00129	2443	gi|147799605|emb|CAN61934.1|	hypothetical protein [Vitis vinifera]	A5BYZ0	GO:0000166;GO:0000166;GO:0005524;GO:0005524;GO:0016020;GO:0016887;GO:0017111
contig00130	2441	gi|147765836|emb|CAN66699.1|	hypothetical protein [Vitis vinifera]	A5AFZ6	GO:0003676
contig00131	2449	gi|225461443|ref|XP_002282404.1|	PREDICTED: hypothetical protein [Vitis vinifera]
contig00132	2448	gi|225439033|ref|XP_002263744.1|	PREDICTED: hypothetical protein [Vitis vinifera]
contig00133	2422	gi|225461906|ref|XP_002266659.1|	PREDICTED: hypothetical protein [Vitis vinifera]
contig00134	2442	gi|147770675|emb|CAN62485.1|	hypothetical protein [Vitis vinifera]	A5AH77	GO:0000145;GO:0006887
contig00135	2437	gi|255582860|ref|XP_002532202.1|	" Protein ABC1, mitochondrial precursor, putative [Ricinus communis]_x0001_gi"	B9T1T3		rcu:RCOM_0690870
contig00136	2414	gi|283795010|ref|YP_003359401.1|	Ycf2 [Olea europaea]_x0001_gi	D2KLP5	GO:0000166;GO:0000166;GO:0005524;GO:0005524;GO:0005524;GO:0009507;GO:0009507;GO:0009536;GO:0017111
contig00137	2431	gi|30013679|gb|AAP03882.1|	Avr9/Cf-9 rapidly elicited protein 276 [Nicotiana tabacum]	Q84QD7	GO:0000151;GO:0004842;GO:0005488;GO:0005488;GO:0016567
contig00138	2429	gi|225456894|ref|XP_002277480.1|	PREDICTED: similar to ubiquitin-associated protein [Vitis vinifera]
contig00139	2436	gi|225431865|ref|XP_002275330.1|	PREDICTED: hypothetical protein [Vitis vinifera]_x0001_gi	D7SY69		vvi:100258513
contig00140	2423	gi|225431211|ref|XP_002272351.1|	PREDICTED: hypothetical protein [Vitis vinifera]_x0001_gi	D7SP33		vvi:100245553
contig00141	2428	gi|5524201|gb|AAD44161.1|AF130423_1	AF130423_1 cryptochrome 1 [Solanum lycopersicum]_x0001_gi	Q9XHD8	GO:0003913;GO:0003913;GO:0003913;GO:0003913;GO:0006281;GO:0006281;GO:0006281;GO:0006281
contig00142	2425	gi|225440085|ref|XP_002282577.1|	PREDICTED: hypothetical protein [Vitis vinifera]
contig00143	2417	gi|27462474|gb|AAO15447.1|AF435086_1	AF435086_1 GcpE [Solanum lycopersicum]	Q8GZR6	GO:0005506;GO:0008299;GO:0016114;GO:0016114;GO:0044237;GO:0046429;GO:0046429;GO:0046429;GO:0055114;GO:0055114
contig00144	2407	gi|225469746|ref|XP_002270833.1|	PREDICTED: hypothetical protein [Vitis vinifera]
contig00145	2402	gi|225439834|ref|XP_002277535.1|	PREDICTED: hypothetical protein [Vitis vinifera]_x0001_gi	D7TQE0		vvi:100260111
contig00146	2405	gi|225452899|ref|XP_002278752.1|	PREDICTED: hypothetical protein [Vitis vinifera]
contig00147	2407	gi|171854673|dbj|BAG16526.1|	putative glyoxysomal fatty acid beta-oxidation multifunctional protein [Capsicum chinense]	B1Q485	GO:0003824;GO:0003824;GO:0003824;GO:0005488;GO:0006631;GO:0006631;GO:0006631;GO:0008152;GO:0008152;GO:0008152;GO:0016491;GO:0016491;GO:0016491;GO:0016491;GO:0016491;GO:0050662
contig00148	2399	gi|270209126|gb|ACZ64248.1|	RPM1 interacting protein 4 transcript 2 [Lactuca indica]	D2J0X0
contig00149	2396	gi|224131790|ref|XP_002321179.1|	GRAS family transcription factor [Populus trichocarpa]_x0001_gi	B9IAQ7	GO:0006350;GO:0045449	pop:POPTR_664861
contig00150	2393	gi|5902707|sp|Q40412.1|ABA2_NICPL	"ABA2_NICPL RecName: Full=Zeaxanthin epoxidase, chloroplastic; Flags: Precursor_x0001_gi"	Q40412	GO:0004497;GO:0006950;GO:0008152;GO:0009507;GO:0009507;GO:0009535;GO:0009536;GO:0009540;GO:0009540;GO:0009579;GO:0009688;GO:0009688;GO:0016020;GO:0016020;GO:0016491;GO:0016491;GO:0031969;GO:0055114;GO:0055114;GO:0055114
contig00151	2391	gi|255556721|ref|XP_002519394.1|	" endo-1,4-beta-glucanase, putative [Ricinus communis]_x0001_gi"	B9S075	GO:0003824;GO:0003824;GO:0004553;GO:0004553;GO:0005975;GO:0005975;GO:0008152;GO:0008810;GO:0016787;GO:0016798	rcu:RCOM_1299900
contig00152	2388	gi|225440045|ref|XP_002282146.1|	PREDICTED: hypothetical protein [Vitis vinifera]_x0001_gi	D7TQP5		vvi:100265402	ko:K13525
contig00153	2375	gi|225456250|ref|XP_002279401.1|	PREDICTED: hypothetical protein [Vitis vinifera]
contig00154	2369	gi|225448217|ref|XP_002269498.1|	PREDICTED: hypothetical protein [Vitis vinifera]_x0001_gi	D7TGZ4		vvi:100254188
contig00155	2371	gi|30016896|gb|AAP03998.1|	EIL2 [Nicotiana tabacum]	Q84QD3	GO:0005634;GO:0030528
contig00156	2357	gi|255571695|ref|XP_002526791.1|	" ankyrin repeat-containing protein, putative [Ricinus communis]_x0001_gi"	B9SLC2		rcu:RCOM_0626240
contig00157	2347	gi|58531952|gb|AAW78691.1|	peroxisomal acyl-CoA oxidase 1A [Solanum cheesmaniae]	Q5D8D1	GO:0003995;GO:0003997;GO:0003997;GO:0005777;GO:0005777;GO:0006631;GO:0006635;GO:0008152;GO:0008152;GO:0016491;GO:0016627;GO:0016627;GO:0016627;GO:0050660;GO:0050660;GO:0055114;GO:0055114;GO:0055114;GO:0055114;GO:0055114;GO:0055114;GO:0055114
contig00158	2357	gi|224142159|ref|XP_002324426.1|	predicted protein [Populus trichocarpa]_x0001_gi	B9ILP1	GO:0003824;GO:0003824;GO:0003824;GO:0005488;GO:0006631;GO:0006631;GO:0006631;GO:0008152;GO:0008152;GO:0008152;GO:0016491;GO:0016491;GO:0016491;GO:0016491;GO:0016491;GO:0050662	pop:POPTR_825852
contig00159	2360	gi|224117452|ref|XP_002331716.1|	Sec61 transport protein [Populus trichocarpa]_x0001_gi	B9N8W6	GO:0015031;GO:0015450;GO:0016020	pop:POPTR_828572	ko:K10956
contig00160	2341	gi|255543489|ref|XP_002512807.1|	" Potassium transporter, putative [Ricinus communis]_x0001_gi"	B9RGU8	GO:0006813;GO:0006813;GO:0015079;GO:0015079;GO:0016020;GO:0016020	rcu:RCOM_1444030
contig00161	2349	gi|255541252|ref|XP_002511690.1|	" transketolase, putative [Ricinus communis]_x0001_gi"	B9RDA1	GO:0003824;GO:0003824;GO:0003824;GO:0004802;GO:0004802;GO:0008152;GO:0008152;GO:0008152;GO:0016740	rcu:RCOM_1611360	ko:K00615
contig00162	2353	gi|225459554|ref|XP_002285853.1|	PREDICTED: hypothetical protein [Vitis vinifera]_x0001_gi	E0CR69		vvi:100265978	ko:K01897
contig00163	2354	gi|762844|gb|AAB42159.1|	Hsc70 [Solanum lycopersicum]	Q40151	GO:0000166;GO:0005524;GO:0005524
contig00164	2326
contig00165	2346	gi|3688600|dbj|BAA33461.1|	beta-Amyrin Synthase [Panax ginseng]	O82140	GO:0003824;GO:0016866
contig00166	2345	gi|260505494|gb|ACX42226.1|	heat shock protein 90 [Ipomoea nil]	D0EWD6	GO:0005524;GO:0005524;GO:0005524;GO:0005524;GO:0005737;GO:0006457;GO:0006457;GO:0006457;GO:0006950;GO:0006950;GO:0006950;GO:0051082;GO:0051082;GO:0051082
contig00167	2336	gi|225430033|ref|XP_002284239.1|	PREDICTED: hypothetical protein [Vitis vinifera]_x0001_gi	D7SUE8		vvi:100252486
contig00168	2332	gi|255541548|ref|XP_002511838.1|	" synaptotagmin, putative [Ricinus communis]_x0001_gi"	B9RDP9		rcu:RCOM_1615010
contig00169	2339	gi|270229102|emb|CBI18031.1|	unnamed protein product [Vitis vinifera]
contig00170	2339	gi|270231695|emb|CBI21020.1|	unnamed protein product [Vitis vinifera]
contig00171	2338	gi|45331281|gb|AAS57912.1|	70 kDa heat shock cognate protein 1 [Vigna radiata]	Q5QHT4	GO:0000166;GO:0005524;GO:0005524;GO:0006950
contig00172	2333	gi|225442223|ref|XP_002277829.1|	PREDICTED: hypothetical protein [Vitis vinifera]
contig00173	2337	gi|83630761|gb|ABC26878.1|	NRC1 [Solanum lycopersicum]	A1X877	GO:0000166;GO:0005524;GO:0005524;GO:0006915;GO:0006952
contig00174	2319	gi|119351159|gb|ABL63474.1|	ethylene receptor isoform 1 [Coffea canephora]_x0001_gi	A1E4D6	GO:0000155;GO:0000155;GO:0000155;GO:0000156;GO:0000160;GO:0004673;GO:0004673;GO:0004871;GO:0004872;GO:0005524;GO:0005789;GO:0006355;GO:0007165;GO:0007165;GO:0007165;GO:0009873;GO:0016020;GO:0016310;GO:0016772;GO:0018106
contig00175	2324	gi|225443361|ref|XP_002265811.1|	PREDICTED: hypothetical protein [Vitis vinifera]_x0001_gi	D7SS21		vvi:100247980	ko:K01507
contig00176	2314	gi|270255213|emb|CBI37599.1|	unnamed protein product [Vitis vinifera]
contig00177	2315	gi|270234110|emb|CBI22717.1|	unnamed protein product [Vitis vinifera]
contig00178	2314	gi|225444798|ref|XP_002278397.1|	PREDICTED: hypothetical protein [Vitis vinifera]_x0001_gi	A5AJT2	GO:0004607;GO:0006629	vvi:100259274
contig00179	2308	gi|7672732|gb|AAF66615.1|	LRR receptor-like protein kinase [Nicotiana tabacum]	Q9M7A8	GO:0000166;GO:0004672;GO:0004672;GO:0004672;GO:0004674;GO:0004674;GO:0004872;GO:0005515;GO:0005524;GO:0005524;GO:0005524;GO:0005524;GO:0006468;GO:0006468;GO:0006468;GO:0006468;GO:0016020;GO:0016021;GO:0016301
contig00180	2310	gi|147838425|emb|CAN76587.1|	hypothetical protein [Vitis vinifera]	A5B9C3	GO:0000166;GO:0000166;GO:0000166;GO:0000166;GO:0000166;GO:0000166;GO:0000166;GO:0004812;GO:0004812;GO:0004812;GO:0004818;GO:0005524;GO:0005524;GO:0005524;GO:0005524;GO:0005524;GO:0005524;GO:0005524;GO:0005737;GO:0005737;GO:0005737;GO:0005737;GO:0005737;GO
contig00181	2306	gi|270306443|emb|CBI23919.1|	unnamed protein product [Vitis vinifera]
contig00182	2302
contig00183	2309	gi|225446693|ref|XP_002282107.1|	PREDICTED: hypothetical protein [Vitis vinifera]
contig00184	2294	gi|11561806|gb|AAC83688.2|	101 kDa heat shock protein [Nicotiana tabacum]	Q9ZT13	GO:0000166;GO:0000166;GO:0005515;GO:0005524;GO:0005524;GO:0005524;GO:0005524;GO:0005524;GO:0006950;GO:0017111;GO:0019538
contig00185	2298	gi|225429228|ref|XP_002263457.1|	" PREDICTED: similar to Heat shock 70 kDa protein, mitochondrial [Vitis vinifera]"
contig00186	2292	gi|270257687|emb|CBI39729.1|	unnamed protein product [Vitis vinifera]
contig00187	2300	gi|224109966|ref|XP_002315371.1|	predicted protein [Populus trichocarpa]_x0001_gi	B9HV14	GO:0006810;GO:0006811;GO:0015986;GO:0015986;GO:0015986;GO:0015986;GO:0015992;GO:0015992;GO:0015992;GO:0016469;GO:0016469;GO:0016820;GO:0016820;GO:0016820;GO:0033178;GO:0033178;GO:0033178;GO:0033180;GO:0046034;GO:0046034;GO:0046933;GO:0046933;GO:0046933;GO	pop:POPTR_725234	ko:K02145
contig00188	2301	gi|78217443|gb|ABB36797.1|	cryptochrome 2 [Nicotiana sylvestris]	Q309E7	GO:0003913;GO:0003913;GO:0003913;GO:0003913;GO:0006281;GO:0006281;GO:0006281;GO:0006281
contig00189	2274	gi|224053881|ref|XP_002298026.1|	predicted protein [Populus trichocarpa]_x0001_gi	B9GKF8	GO:0006508;GO:0008237;GO:0008270;GO:0008270	pop:POPTR_548443	ko:K01256
contig00190	2301	gi|225459633|ref|XP_002285876.1|	PREDICTED: hypothetical protein isoform 1 [Vitis vinifera]
contig00191	2279	gi|225443912|ref|XP_002278367.1|	PREDICTED: hypothetical protein [Vitis vinifera]
contig00192	2290	gi|225438589|ref|XP_002276397.1|	PREDICTED: hypothetical protein [Vitis vinifera]
contig00193	2293	gi|270232001|emb|CBI21325.1|	unnamed protein product [Vitis vinifera]
contig00194	2279	gi|225458111|ref|XP_002279779.1|	PREDICTED: hypothetical protein [Vitis vinifera]
contig00195	2287	gi|225461473|ref|XP_002285016.1|	PREDICTED: hypothetical protein [Vitis vinifera]
contig00196	2279	gi|225428830|ref|XP_002282292.1|	PREDICTED: hypothetical protein [Vitis vinifera]
contig00197	2285	gi|208964722|gb|ACI31551.1|	heat shock protein 90-2 [Glycine max]	B6EBD6	GO:0005524;GO:0005524;GO:0005524;GO:0005524;GO:0005737;GO:0006457;GO:0006457;GO:0006457;GO:0006950;GO:0006950;GO:0006950;GO:0051082;GO:0051082;GO:0051082
contig00198	2281	gi|225426132|ref|XP_002272796.1|	PREDICTED: hypothetical protein [Vitis vinifera]_x0001_gi	D7TV74		vvi:100248343
contig00199	2274	gi|225438159|ref|XP_002262605.1|	PREDICTED: hypothetical protein [Vitis vinifera]
contig00200	2275	gi|225451607|ref|XP_002275712.1|	PREDICTED: hypothetical protein [Vitis vinifera]
contig00201	2270	gi|255543411|ref|XP_002512768.1|	" Membrane protein PB1A10.07c, putative [Ricinus communis]_x0001_gi"	B9RGQ9	GO:0016020	rcu:RCOM_1442840
contig00202	2274	gi|255574420|ref|XP_002528123.1|	" 1,3-beta-glucan synthase, putative [Ricinus communis]_x0001_gi"	B9SQ54	GO:0000148;GO:0003843;GO:0003843;GO:0006075;GO:0016020;GO:0016740;GO:0016757	rcu:RCOM_0146080	ko:K11000
contig00203	2258	gi|255544598|ref|XP_002513360.1|	" ccaat-binding transcription factor, putative [Ricinus communis]_x0001_gi"	B9RHZ1	GO:0003677;GO:0005622;GO:0005634;GO:0043565	rcu:RCOM_1574650
contig00204	2263	gi|225463789|ref|XP_002267971.1|	PREDICTED: hypothetical protein [Vitis vinifera]_x0001_gi	D7TXX8		vvi:100243889
contig00205	2271	gi|225457674|ref|XP_002276269.1|	PREDICTED: similar to Pyrophosphate--fructose 6-phosphate 1-phosphotransferase subunit alpha [Vitis vinifera]
contig00206	2262	gi|225432604|ref|XP_002277936.1|	PREDICTED: hypothetical protein [Vitis vinifera]_x0001_gi	D7T6V1		vvi:100244213	ko:K01897
contig00207	2246	gi|270251523|emb|CBI34896.1|	unnamed protein product [Vitis vinifera]
contig00208	2266	gi|225463061|ref|XP_002268798.1|	PREDICTED: hypothetical protein [Vitis vinifera]
contig00209	2263	gi|225445867|ref|XP_002276114.1|	PREDICTED: hypothetical protein [Vitis vinifera]
contig00210	2259	gi|270240015|emb|CBI27248.1|	unnamed protein product [Vitis vinifera]
contig00211	2253	gi|225440324|ref|XP_002263599.1|	PREDICTED: similar to HSC70-1 (heat shock cognate 70 kDa protein 1); ATP binding isoform 1 [Vitis vinifera]
contig00212	2246	gi|285309969|emb|CBE71058.1|	aconitate hydratase 2 [Citrus clementina]	D3GQL2	GO:0003994;GO:0008152;GO:0008152;GO:0008152;GO:0008152;GO:0008152;GO:0008152;GO:0008152;GO:0008152;GO:0016829;GO:0051539
contig00213	2254	gi|147860393|emb|CAN82572.1|	hypothetical protein [Vitis vinifera]	A5ATB7	GO:0004489;GO:0004489;GO:0004489;GO:0006555;GO:0006555;GO:0016491;GO:0055114;GO:0055114;GO:0055114
contig00214	2254	gi|67845751|emb|CAI56307.1|	sucrose synthase [Coffea canephora]	Q4QZT3	GO:0005985;GO:0009058;GO:0016157;GO:0016157;GO:0016740;GO:0016757
contig00215	2255	gi|225436114|ref|XP_002278363.1|	PREDICTED: hypothetical protein isoform 1 [Vitis vinifera]
contig00216	2253	gi|115310620|emb|CAJ32597.1|	sucrose synthase [Coffea arabica]_x0001_gi	Q0E7D3	GO:0005985;GO:0009058;GO:0016157;GO:0016157;GO:0016740;GO:0016757
contig00217	2211	gi|224145637|ref|XP_002325713.1|	nbs-lrr resistance protein [Populus trichocarpa]_x0001_gi	B9IP02	GO:0000166;GO:0005515;GO:0005524;GO:0005524;GO:0006915;GO:0006952	pop:POPTR_573574
contig00218	2247	gi|225465369|ref|XP_002276380.1|	PREDICTED: hypothetical protein [Vitis vinifera]
contig00219	2247	gi|225462352|ref|XP_002265957.1|	PREDICTED: hypothetical protein [Vitis vinifera]_x0001_gi	D7T0Z2		vvi:100248481	ko:K01937
contig00220	2228	gi|224102985|ref|XP_002312880.1|	predicted protein [Populus trichocarpa]_x0001_gi	B9HQJ3	GO:0005488;GO:0006457	pop:POPTR_767122
contig00221	2237	gi|225450356|ref|XP_002274890.1|	PREDICTED: similar to protein kinase family protein [Vitis vinifera]
contig00222	2230	gi|225429228|ref|XP_002263457.1|	" PREDICTED: similar to Heat shock 70 kDa protein, mitochondrial [Vitis vinifera]"
contig00223	2238	gi|62361408|gb|AAX81331.1|	calcium-dependent protein kinase [Nicotiana tabacum]	Q56AY3	GO:0000166;GO:0004672;GO:0004672;GO:0004672;GO:0004674;GO:0004674;GO:0004674;GO:0005509;GO:0005509;GO:0005515;GO:0005524;GO:0005524;GO:0005524;GO:0005524;GO:0005524;GO:0005524;GO:0006468;GO:0006468;GO:0006468;GO:0006468;GO:0006468;GO:0016301;GO:0016740
contig00224	2235	gi|270252348|emb|CBI18959.1|	unnamed protein product [Vitis vinifera]
contig00225	2232	gi|225441787|ref|XP_002283653.1|	PREDICTED: hypothetical protein [Vitis vinifera]
contig00226	2236	gi|147815441|emb|CAN74990.1|	hypothetical protein [Vitis vinifera]	A5BTD9
contig00227	2234	gi|270253386|emb|CBI35784.1|	unnamed protein product [Vitis vinifera]
contig00228	2224	gi|225432654|ref|XP_002278361.1|	PREDICTED: hypothetical protein [Vitis vinifera]
contig00229	2227	gi|225431336|ref|XP_002270025.1|	PREDICTED: hypothetical protein [Vitis vinifera]
contig00230	2224	gi|134290684|gb|ABO70348.1|	pyrroline-5-carboxylate synthetase [Apocynum venetum]	C5G5X2	GO:0003824;GO:0004349;GO:0004349;GO:0004349;GO:0004350;GO:0004350;GO:0005737;GO:0006561;GO:0006561;GO:0006561;GO:0006561;GO:0006561;GO:0006561;GO:0008152;GO:0008152;GO:0008152;GO:0008152;GO:0008652;GO:0016491;GO:0016491;GO:0016491;GO:0016491;GO:0016740;GO
contig00231	2223	gi|225453927|ref|XP_002279696.1|	PREDICTED: hypothetical protein [Vitis vinifera]
contig00232	2225	gi|225447723|ref|XP_002273150.1|	PREDICTED: hypothetical protein [Vitis vinifera]_x0001_gi	D7TYP5		vvi:100244222
contig00233	2227	gi|417488|sp|P32811.1|PHSH_SOLTU	"PHSH_SOLTU RecName: Full=Alpha-glucan phosphorylase, H isozyme; AltName: Full=Starch phosphorylase H_x0001_gi"	P32811	GO:0004645;GO:0004645;GO:0004645;GO:0005737;GO:0005737;GO:0005975;GO:0005975;GO:0005975;GO:0016740;GO:0016757;GO:0030170
contig00234	2198	gi|270229266|emb|CBI18194.1|	unnamed protein product [Vitis vinifera]
contig00235	2218	gi|225428406|ref|XP_002280238.1|	" PREDICTED: hypothetical protein, partial [Vitis vinifera]"
contig00236	2220	gi|255579669|ref|XP_002530674.1|	" endomembrane protein emp70, putative [Ricinus communis]_x0001_gi"	B9SXF5	GO:0016021	rcu:RCOM_0321070
contig00237	2214	gi|225425871|ref|XP_002266306.1|	PREDICTED: hypothetical protein [Vitis vinifera]
contig00238	2213	gi|225428594|ref|XP_002281151.1|	PREDICTED: hypothetical protein [Vitis vinifera]_x0001_gi	D7TPV8		vvi:100257137	ko:K01897
contig00239	2199	gi|224100929|ref|XP_002312072.1|	predicted protein [Populus trichocarpa]_x0001_gi	B9HM58	GO:0004591;GO:0006096;GO:0008152;GO:0016624;GO:0030976	pop:POPTR_820318	ko:K00164
contig00240	2215	gi|225445585|ref|XP_002285365.1|	PREDICTED: hypothetical protein [Vitis vinifera]
contig00241	2202	gi|255545718|ref|XP_002513919.1|	conserved hypothetical protein [Ricinus communis]_x0001_gi	B9RJK0		rcu:RCOM_1035200
contig00242	2205	gi|255574576|ref|XP_002528199.1|	" Heat shock 70 kDa protein, putative [Ricinus communis]_x0001_gi"	B9SQC9	GO:0000166;GO:0005524;GO:0005524;GO:0006950;GO:0016491;GO:0032440;GO:0055114	rcu:RCOM_0980870	ko:K09489
contig00243	2174	gi|225441997|ref|XP_002271477.1|	PREDICTED: hypothetical protein [Vitis vinifera]
contig00244	2188	gi|225459699|ref|XP_002284688.1|	PREDICTED: hypothetical protein [Vitis vinifera]
contig00245	2193	gi|225456106|ref|XP_002281466.1|	PREDICTED: hypothetical protein [Vitis vinifera]_x0001_gi	D7SJ83		vvi:100266198
contig00246	2191	gi|225425292|ref|XP_002272176.1|	PREDICTED: hypothetical protein [Vitis vinifera]
contig00247	2183	gi|2150027|gb|AAB58727.1|	NADP-malic enzyme [Solanum lycopersicum]	O04935	GO:0003824;GO:0004470;GO:0005488;GO:0006108;GO:0008152;GO:0016491;GO:0016491;GO:0016616;GO:0016616;GO:0046872;GO:0046872;GO:0051287;GO:0055114;GO:0055114
contig00248	2179	gi|225433588|ref|XP_002269672.1|	PREDICTED: hypothetical protein [Vitis vinifera]
contig00249	2185	gi|585451|sp|P37221.1|MAOM_SOLTU	"MAOM_SOLTU RecName: Full=NAD-dependent malic enzyme 62 kDa isoform, mitochondrial; Short=NAD-ME; Flags: Precursor_x0001_gi"	P37221	GO:0003824;GO:0004470;GO:0004471;GO:0005488;GO:0005739;GO:0005759;GO:0006108;GO:0008152;GO:0016491;GO:0016491;GO:0016616;GO:0016616;GO:0046872;GO:0046872;GO:0051287;GO:0055114;GO:0055114
contig00250	2181	gi|270253560|emb|CBI35958.1|	unnamed protein product [Vitis vinifera]
contig00251	2170	gi|270251342|emb|CBI34716.1|	unnamed protein product [Vitis vinifera]
contig00252	2183	gi|224058512|ref|XP_002299533.1|	predicted protein [Populus trichocarpa]_x0001_gi	B9GKH8	GO:0003677;GO:0006350;GO:0006355	pop:POPTR_1066903
contig00253	2174	gi|225457349|ref|XP_002281757.1|	PREDICTED: hypothetical protein [Vitis vinifera]
contig00254	2158	gi|267631890|gb|ACY78680.1|	calcium-dependent protein kinase 1 [Panax ginseng]	D1MEN6	GO:0000166;GO:0004672;GO:0004672;GO:0004672;GO:0004674;GO:0004674;GO:0004674;GO:0005509;GO:0005509;GO:0005515;GO:0005524;GO:0005524;GO:0005524;GO:0005524;GO:0005524;GO:0005524;GO:0006468;GO:0006468;GO:0006468;GO:0006468;GO:0006468;GO:0016301;GO:0016740
contig00255	2172
contig00256	2171	gi|225431336|ref|XP_002270025.1|	PREDICTED: hypothetical protein [Vitis vinifera]
contig00257	2166	gi|224365641|ref|YP_002608368.1|	ribosomal protein L2 [Vitis vinifera]_x0001_gi	B6VJV4	GO:0003735;GO:0005622;GO:0005739;GO:0005840;GO:0005840;GO:0006412	vvi:7498640
contig00258	2174	gi|255536795|ref|XP_002509464.1|	" eukaryotic translation initiation factor 3 subunit, putative [Ricinus communis]_x0001_gi"	B9RBD0	GO:0003743;GO:0003743;GO:0006412;GO:0006413	rcu:RCOM_1674280	ko:K03251
contig00259	2167	gi|270231188|emb|CBI20515.1|	unnamed protein product [Vitis vinifera]
contig00260	2170	gi|255548846|ref|XP_002515479.1|	" cysteinyl-tRNA synthetase, putative [Ricinus communis]_x0001_gi"	B9RP10	GO:0000166;GO:0000166;GO:0000166;GO:0000166;GO:0004812;GO:0004812;GO:0004817;GO:0004817;GO:0004817;GO:0004817;GO:0004817;GO:0005524;GO:0005524;GO:0005524;GO:0005524;GO:0005524;GO:0005737;GO:0005737;GO:0005737;GO:0005737;GO:0005737;GO:0006412;GO:0006412;GO	rcu:RCOM_0923140	ko:K01883
contig00261	2170	gi|73624747|gb|AAZ79231.1|	cellulose synthase-like protein CslG [Nicotiana tabacum]	Q3Y6V1	GO:0007047;GO:0016020;GO:0016020;GO:0016021;GO:0016740;GO:0016757;GO:0016760;GO:0030244
contig00262	2169	gi|225423849|ref|XP_002281060.1|	PREDICTED: hypothetical protein [Vitis vinifera]
contig00263	2163	gi|225427524|ref|XP_002265127.1|	PREDICTED: hypothetical protein [Vitis vinifera]
contig00264	2167	gi|3122572|sp|Q43644.1|NDUS1_SOLTU	"NDUS1_SOLTU RecName: Full=NADH-ubiquinone oxidoreductase 75 kDa subunit, mitochondrial; AltName: Full=76 kDa mitochondrial complex I subunit; AltName: Full=Complex I-75 kDa; Short=CI-75kD; Flags: Precursor_x0001_gi"	Q43644	GO:0003954;GO:0005739;GO:0005743;GO:0005743;GO:0006810;GO:0008137;GO:0008137;GO:0009055;GO:0016020;GO:0016020;GO:0016491;GO:0016491;GO:0016651;GO:0016651;GO:0022900;GO:0042773;GO:0046872;GO:0051536;GO:0051536;GO:0051536;GO:0051536;GO:0051537;GO:0051539;GO
contig00265	2161	gi|225458495|ref|XP_002282229.1|	PREDICTED: hypothetical protein [Vitis vinifera]_x0001_gi	E0CPC6		vvi:100262591
contig00266	2165	gi|115310620|emb|CAJ32597.1|	sucrose synthase [Coffea arabica]_x0001_gi	Q0E7D3	GO:0005985;GO:0009058;GO:0016157;GO:0016157;GO:0016740;GO:0016757
contig00267	2166	gi|225438343|ref|XP_002272907.1|	PREDICTED: hypothetical protein [Vitis vinifera]_x0001_gi	D7SWH3		vvi:100254266
contig00268	2156	gi|284437902|gb|ADB85572.1|	GDP-L-galactose phosphorylase [Actinidia deliciosa]	D3JYW8
contig00269	2159	gi|225457674|ref|XP_002276269.1|	PREDICTED: similar to Pyrophosphate--fructose 6-phosphate 1-phosphotransferase subunit alpha [Vitis vinifera]
contig00270	2156	gi|225437598|ref|XP_002271147.1|	PREDICTED: hypothetical protein [Vitis vinifera]_x0001_gi	D7U2J9		vvi:100260653
contig00271	2156	gi|225427993|ref|XP_002277696.1|	PREDICTED: hypothetical protein [Vitis vinifera]
contig00272	2153	gi|225431952|ref|XP_002272572.1|	PREDICTED: hypothetical protein [Vitis vinifera]_x0001_gi	D7SYL4		vvi:100263733
contig00273	2154	gi|224142577|ref|XP_002324632.1|	predicted protein [Populus trichocarpa]_x0001_gi	B9IMU8		pop:POPTR_779719
contig00274	2147	gi|270226348|emb|CBI15082.1|	unnamed protein product [Vitis vinifera]
contig00275	2149	gi|270234302|emb|CBI22906.1|	unnamed protein product [Vitis vinifera]
contig00276	2152	gi|401322|sp|P31405.1|VATA_GOSHI	VATA_GOSHI RecName: Full=V-type proton ATPase catalytic subunit A; Short=V-ATPase subunit A; AltName: Full=Vacuolar proton pump subunit alpha; AltName: Full=V-ATPase 69 kDa subunit_x0001_gi	P31405	GO:0000166;GO:0005524;GO:0006754;GO:0006810;GO:0006811;GO:0015986;GO:0015986;GO:0015986;GO:0015986;GO:0015992;GO:0015992;GO:0015992;GO:0016469;GO:0016469;GO:0016787;GO:0016820;GO:0016820;GO:0016820;GO:0033178;GO:0033178;GO:0033178;GO:0033180;GO:0046034;GO
contig00277	2153	gi|270231970|emb|CBI21294.1|	unnamed protein product [Vitis vinifera]
contig00278	2149	gi|270258206|emb|CBI40242.1|	unnamed protein product [Vitis vinifera]
contig00279	2150	gi|283794972|ref|YP_003359363.1|	photosystem II G protein [Olea europaea]_x0001_gi	D2KLK7	GO:0008137;GO:0008137;GO:0009507;GO:0009536;GO:0016491;GO:0016651;GO:0046872;GO:0048038;GO:0048038;GO:0051536;GO:0051539;GO:0051539;GO:0051539;GO:0051539;GO:0055114;GO:0055114;GO:0055114;GO:0055114
contig00280	2151	gi|255542820|ref|XP_002512473.1|	" WD-repeat protein, putative [Ricinus communis]_x0001_gi"	B9RFF4		rcu:RCOM_1434170
contig00281	2139	gi|225430760|ref|XP_002266788.1|	PREDICTED: hypothetical protein [Vitis vinifera]_x0001_gi	D7SPD9		vvi:100259816
contig00282	2144	gi|255585277|ref|XP_002533338.1|	conserved hypothetical protein [Ricinus communis]_x0001_gi	B9T519		rcu:RCOM_0385680
contig00283	2149	gi|255578361|ref|XP_002530047.1|	" alpha-galactosidase/alpha-n-acetylgalactosaminidase, putative [Ricinus communis]_x0001_gi"	B9SVM8	GO:0003824;GO:0004553;GO:0004553;GO:0004557;GO:0005975;GO:0005975;GO:0008152;GO:0008152;GO:0016787;GO:0016798	rcu:RCOM_0794100
contig00284	2125	gi|255555919|ref|XP_002518995.1|	" GTP-binding protein alpha subunit, gna, putative [Ricinus communis]_x0001_gi"	B9RZ26	GO:0000166;GO:0004871;GO:0004871;GO:0005525;GO:0007165;GO:0007186;GO:0019001	rcu:RCOM_1316790
contig00285	2149	gi|225444873|ref|XP_002281345.1|	PREDICTED: hypothetical protein [Vitis vinifera]
contig00286	2142	gi|225442937|ref|XP_002265778.1|	PREDICTED: hypothetical protein [Vitis vinifera]_x0001_gi	D7U141		vvi:100247343
contig00287	2141	gi|255539302|ref|XP_002510716.1|	" sugar transporter, putative [Ricinus communis]_x0001_gi"	B9R8S3	GO:0005215;GO:0005215;GO:0006810;GO:0006810;GO:0006810;GO:0008643;GO:0016020;GO:0016020;GO:0016020;GO:0016021;GO:0016021;GO:0016491;GO:0022891;GO:0032440;GO:0055085;GO:0055085;GO:0055085;GO:0055114	rcu:RCOM_1601940
contig00288	1751	gi|225423945|ref|XP_002279093.1|	PREDICTED: hypothetical protein [Vitis vinifera]
contig00289	2133	gi|225448285|ref|XP_002271130.1|	PREDICTED: hypothetical protein [Vitis vinifera]
contig00290	2135
contig00291	2139	gi|224122002|ref|XP_002318726.1|	predicted protein [Populus trichocarpa]_x0001_gi	B9I3R0	GO:0003993;GO:0003993;GO:0016787;GO:0046872;GO:0046872	pop:POPTR_423272
contig00292	2135	gi|27463709|gb|AAO15916.1|	neutral leucine aminopeptidase preprotein [Solanum lycopersicum]	Q8GZD8	GO:0004177;GO:0004177;GO:0004177;GO:0004177;GO:0005622;GO:0005622;GO:0005737;GO:0006508;GO:0006508;GO:0008235;GO:0016787;GO:0019538;GO:0030145
contig00293	2100	gi|157313302|gb|ABV32544.1|	alpha-L-arabinofuranosidase protein [Prunus persica]	B2BMP6	GO:0046373;GO:0046556
contig00294	2104	gi|32454714|gb|AAP83138.1|	lipoxygenase [Nicotiana attenuata]	Q6X5R5	GO:0005506;GO:0006633;GO:0008610;GO:0016165;GO:0016165;GO:0016491;GO:0016702;GO:0016702;GO:0016702;GO:0016702;GO:0031408;GO:0046872;GO:0046872;GO:0046872;GO:0046872;GO:0046872;GO:0055114;GO:0055114;GO:0055114;GO:0055114;GO:0055114
contig00295	2132	gi|224127528|ref|XP_002329300.1|	amino acid transporter [Populus trichocarpa]_x0001_gi	B9N1V7	GO:0016020;GO:0016021	pop:POPTR_580719	ko:K14207
contig00296	2126	gi|225445126|ref|XP_002280521.1|	PREDICTED: hypothetical protein [Vitis vinifera]_x0001_gi	D7TBI1		vvi:100232931	ko:K07151
contig00297	2132	gi|56562179|emb|CAH60892.1|	" 1,4-alpha-glucan-maltohydrolase [Solanum lycopersicum]"	Q5NE19	GO:0000272;GO:0003824;GO:0005975;GO:0008152;GO:0016161;GO:0016161;GO:0016787;GO:0016798;GO:0043169
contig00298	2132	gi|255538584|ref|XP_002510357.1|	conserved hypothetical protein [Ricinus communis]_x0001_gi	B9R7R4		rcu:RCOM_1593860
contig00299	2122	gi|60459371|gb|AAX20031.1|	RING-finger protein [Capsicum annuum]	Q08ET6	GO:0005515;GO:0008270;GO:0046872
contig00300	2126	gi|147838869|emb|CAN70334.1|	hypothetical protein [Vitis vinifera]	A5BML7	GO:0005488;GO:0005488;GO:0006886
contig00301	2125	gi|147804657|emb|CAN73340.1|	hypothetical protein [Vitis vinifera]	A5AEF9	GO:0005198
contig00302	2111	gi|225437955|ref|XP_002269414.1|	PREDICTED: hypothetical protein [Vitis vinifera]
contig00303	2111	gi|224123568|ref|XP_002319112.1|	predicted protein [Populus trichocarpa]_x0001_gi	B9I5P4		pop:POPTR_729899
contig00304	2115	gi|225438069|ref|XP_002272123.1|	PREDICTED: hypothetical protein [Vitis vinifera]
contig00305	2123	gi|145408226|gb|ABP65665.1|	VTC2-like protein [Actinidia chinensis]	A4ZRE3
contig00306	2124	gi|225463572|ref|XP_002270172.1|	PREDICTED: hypothetical protein [Vitis vinifera]_x0001_gi	D7TZA9		vvi:100265253
contig00307	2117	gi|148872938|gb|ABR15094.1|	ATP citrate lyase alpha subunit [Glycyrrhiza uralensis]	A6MZ92	GO:0003824;GO:0003824;GO:0003824;GO:0003824;GO:0003878;GO:0004775;GO:0005488;GO:0008152;GO:0008152;GO:0008152;GO:0008152;GO:0016829;GO:0044262;GO:0044262;GO:0046912;GO:0046912
contig00308	2121	gi|255576493|ref|XP_002529138.1|	" serine/threonine protein phosphatase 2a regulatory subunit A, putative [Ricinus communis]_x0001_gi"	B9ST19	GO:0005488;GO:0005488	rcu:RCOM_0353450	ko:K03456
contig00309	2093	gi|225435468|ref|XP_002285479.1|	PREDICTED: hypothetical protein [Vitis vinifera]
contig00310	2100	gi|270257778|emb|CBI39820.1|	unnamed protein product [Vitis vinifera]
contig00311	2103	gi|255571115|ref|XP_002526508.1|	" dynamin, putative [Ricinus communis]_x0001_gi"	B9SKH8	GO:0000166;GO:0003924;GO:0003924;GO:0005525;GO:0005525;GO:0005525;GO:0005525	rcu:RCOM_0658880
contig00312	2119	gi|258546336|dbj|BAI39595.1|	protein phosphatase 2C ABI2 homolog [Solanum lycopersicum]	C8KHU3	GO:0003824;GO:0004721;GO:0004722;GO:0006470;GO:0008287;GO:0016787;GO:0046872
contig00313	2119	gi|270229620|emb|CBI18542.1|	unnamed protein product [Vitis vinifera]
contig00314	2113	gi|15232303|ref|NP_191594.1|	armadillo/beta-catenin repeat family protein / F-box family protein [Arabidopsis thaliana]_x0001_gi	Q9M224	GO:0005488;GO:0005488;GO:0005634;GO:0005634;GO:0005634	ath:AT3G60350
contig00315	2108	gi|6226239|sp|O24381.2|TLC1_SOLTU	TLC1_SOLTU RecName: Full=Plastidic ATP/ADP-transporter_x0001_gi	O24381	GO:0000166;GO:0005471;GO:0005524;GO:0005524;GO:0006810;GO:0006810;GO:0009507;GO:0009536;GO:0016020;GO:0016021;GO:0016021;GO:0031969
contig00316	2119	gi|225430214|ref|XP_002285000.1|	PREDICTED: hypothetical protein [Vitis vinifera]
contig00317	2118	gi|193290728|gb|ACF17672.1|	putative pyruvate dehydrogenase E3 subunit [Capsicum annuum]	B5LAW5	GO:0004148;GO:0004148;GO:0005737;GO:0016491;GO:0016491;GO:0016491;GO:0016491;GO:0016491;GO:0045454;GO:0050660;GO:0050660;GO:0050660;GO:0050660;GO:0050660;GO:0055114;GO:0055114;GO:0055114;GO:0055114;GO:0055114;GO:0055114
contig00318	2096	gi|270257184|emb|CBI24130.1|	unnamed protein product [Vitis vinifera]
contig00319	2100	gi|225427794|ref|XP_002269363.1|	PREDICTED: hypothetical protein [Vitis vinifera]
contig00320	2112	gi|225427316|ref|XP_002279150.1|	PREDICTED: hypothetical protein [Vitis vinifera]_x0001_gi	D7TTG7		vvi:100250547
contig00321	2108	gi|255543419|ref|XP_002512772.1|	" serine/threonine protein kinase, putative [Ricinus communis]_x0001_gi"	B9RGR3	GO:0000166;GO:0004672;GO:0004672;GO:0004672;GO:0004674;GO:0004674;GO:0004709;GO:0005524;GO:0005524;GO:0005524;GO:0005524;GO:0005524;GO:0006468;GO:0006468;GO:0006468;GO:0006468;GO:0016301;GO:0016740	rcu:RCOM_1442980
contig00322	2106	gi|225438337|ref|XP_002272502.1|	PREDICTED: hypothetical protein [Vitis vinifera]
contig00323	2111	gi|225440540|ref|XP_002273173.1|	PREDICTED: hypothetical protein [Vitis vinifera]_x0001_gi	D7THE7		vvi:100249394
contig00324	2109	gi|113473614|gb|ABI35986.1|	methionine synthase [Phelipanche ramosa]	B2VQE0	GO:0003871;GO:0003871;GO:0003871;GO:0003871;GO:0008270;GO:0008652;GO:0009086;GO:0009086;GO:0009086
contig00325	2101	gi|225447639|ref|XP_002271384.1|	PREDICTED: hypothetical protein [Vitis vinifera]_x0001_gi	D7TD08		vvi:100254609
contig00326	2103	gi|225436215|ref|XP_002269584.1|	PREDICTED: hypothetical protein [Vitis vinifera]
contig00327	2096	gi|225432344|ref|XP_002276435.1|	PREDICTED: hypothetical protein [Vitis vinifera]_x0001_gi	D7T6H0		vvi:100257896
contig00328	2097	gi|224101889|ref|XP_002312461.1|	predicted protein [Populus trichocarpa]_x0001_gi	B9HJG4	GO:0005488;GO:0005488	pop:POPTR_766186
contig00329	2092	gi|270234348|emb|CBI22952.1|	unnamed protein product [Vitis vinifera]
contig00330	2096	gi|147773976|emb|CAN60787.1|	hypothetical protein [Vitis vinifera]	A5B093	GO:0004252;GO:0004252;GO:0006508;GO:0042802;GO:0043086
contig00331	2098	gi|255565935|ref|XP_002523956.1|	" RAB6-interacting protein, putative [Ricinus communis]_x0001_gi"	B9SD87		rcu:RCOM_1165000
contig00332	2098	gi|225453728|ref|XP_002272264.1|	PREDICTED: hypothetical protein [Vitis vinifera]
contig00333	2086	gi|118481089|gb|ABK92498.1|	unknown [Populus trichocarpa]	A9P7Z5
contig00334	2094	gi|224121502|ref|XP_002318600.1|	predicted protein [Populus trichocarpa]_x0001_gi	B9I2Y3	GO:0016021;GO:0016758	pop:POPTR_1095339	ko:K08238
contig00335	2081	gi|224061256|ref|XP_002300393.1|	predicted protein [Populus trichocarpa]_x0001_gi	B9GG00		pop:POPTR_753305
contig00336	2091	gi|225463127|ref|XP_002265611.1|	PREDICTED: hypothetical protein [Vitis vinifera]_x0001_gi	D7TFR5		vvi:100249427
contig00337	2084	gi|24637171|gb|AAN63591.1|AF432225_1	AF432225_1 GSK-3-like protein MsK4 [Medicago sativa]	Q8H6X8	GO:0000166;GO:0004672;GO:0004672;GO:0004672;GO:0004674;GO:0004674;GO:0004674;GO:0005524;GO:0005524;GO:0005524;GO:0005524;GO:0005524;GO:0006468;GO:0006468;GO:0006468;GO:0006468;GO:0006468
contig00338	2087	gi|6136121|sp|O82627.1|SSG1_ANTMA	"SSG1_ANTMA RecName: Full=Granule-bound starch synthase 1, chloroplastic/amyloplastic; AltName: Full=Granule-bound starch synthase I; Short=GBSS-I; Flags: Precursor_x0001_gi"	O82627	GO:0009011;GO:0009011;GO:0009058;GO:0009250;GO:0009501;GO:0009501;GO:0009507;GO:0009507;GO:0009536;GO:0016740;GO:0016757;GO:0019252
contig00339	2092	gi|68300884|gb|AAY89374.1|	beta-amylase 1 [Nicotiana langsdorffii x Nicotiana sanderae]	Q1L5W8	GO:0000272;GO:0000272;GO:0000272;GO:0000272;GO:0003824;GO:0005975;GO:0005975;GO:0008152;GO:0016161;GO:0016161;GO:0016161;GO:0016161;GO:0016787;GO:0016798;GO:0043169
contig00340	2087	gi|255544892|ref|XP_002513507.1|	" 2-oxoglutarate/malate translocator, chloroplast precursor, putative [Ricinus communis]_x0001_gi"	B9RID8	GO:0005215;GO:0006814;GO:0016020;GO:0055085	rcu:RCOM_1578230
contig00341	2084	gi|255575145|ref|XP_002528477.1|	" big map kinase/bmk, putative [Ricinus communis]_x0001_gi"	B9SR58	GO:0000166;GO:0004672;GO:0004672;GO:0004672;GO:0004674;GO:0004674;GO:0004707;GO:0004707;GO:0005524;GO:0005524;GO:0005524;GO:0005524;GO:0005524;GO:0005524;GO:0006468;GO:0006468;GO:0006468;GO:0006468;GO:0006468;GO:0016301;GO:0016740	rcu:RCOM_1181950
contig00342	2091	gi|225455880|ref|XP_002275327.1|	PREDICTED: hypothetical protein [Vitis vinifera]
contig00343	2086	gi|89474476|gb|ABD72965.1|	GRAS10 [Solanum lycopersicum]	Q00LP0	GO:0006350;GO:0045449
contig00344	2080	gi|59797384|gb|AAX07129.1|	calcium-dependent protein kinase 4 [Capsicum annuum]	Q5EDD1	GO:0000166;GO:0004672;GO:0004672;GO:0004672;GO:0004674;GO:0004674;GO:0004674;GO:0005509;GO:0005509;GO:0005515;GO:0005524;GO:0005524;GO:0005524;GO:0005524;GO:0005524;GO:0005524;GO:0006468;GO:0006468;GO:0006468;GO:0006468;GO:0006468;GO:0016301;GO:0016740
contig00345	2082	gi|148909799|gb|ABR17987.1|	unknown [Picea sitchensis]	B8LQQ7	GO:0004252;GO:0004252;GO:0006508;GO:0008233;GO:0008236;GO:0016787;GO:0042802;GO:0043086
contig00346	2082	gi|730125|sp|Q05001.1|NCPR_CATRO	NCPR_CATRO RecName: Full=NADPH--cytochrome P450 reductase; Short=CPR; Short=P450R_x0001_gi	Q05001	GO:0003958;GO:0005506;GO:0005783;GO:0005789;GO:0010181;GO:0010181;GO:0016020;GO:0016491;GO:0016491;GO:0016491;GO:0016491;GO:0016491;GO:0016491;GO:0055114;GO:0055114;GO:0055114;GO:0055114;GO:0055114;GO:0055114
contig00347	2080	gi|24745919|dbj|BAC23043.1|	pyruvate decarboxylase [Solanum tuberosum]	Q8H9C6	GO:0000287;GO:0000287;GO:0003824;GO:0016831;GO:0030976;GO:0030976;GO:0030976;GO:0030976
contig00348	2073	gi|255555301|ref|XP_002518687.1|	" d-3-phosphoglycerate dehydrogenase, putative [Ricinus communis]_x0001_gi"	B9RYA3	GO:0003824;GO:0004617;GO:0004617;GO:0004617;GO:0005488;GO:0006564;GO:0006564;GO:0008152;GO:0008152;GO:0008152;GO:0016491;GO:0016597;GO:0016616;GO:0016616;GO:0048037;GO:0051287;GO:0055114;GO:0055114;GO:0055114	rcu:RCOM_0811570	ko:K00058
contig00349	2077	gi|270235083|emb|CBI24213.1|	unnamed protein product [Vitis vinifera]
contig00350	2080	gi|239819394|gb|ACS28251.1|	cell division control protein [Nicotiana glutinosa]	C5MQG8	GO:0000166;GO:0000166;GO:0005488;GO:0005524;GO:0005524;GO:0005524;GO:0005524;GO:0005524;GO:0016787;GO:0017111;GO:0051301
contig00351	2080	gi|259156790|gb|ACV96652.1|	ribosomal protein S3 [Citrullus lanatus]	D5I3A1
contig00352	2078	gi|224132004|ref|XP_002328161.1|	predicted protein [Populus trichocarpa]_x0001_gi	B9MZ75	GO:0000166;GO:0005515;GO:0005524;GO:0005524;GO:0005524;GO:0005524;GO:0005737;GO:0006457;GO:0042026;GO:0044267;GO:0051082	pop:POPTR_827287
contig00353	2067	gi|225426234|ref|XP_002263593.1|	PREDICTED: hypothetical protein [Vitis vinifera]
contig00354	2080	gi|255579726|ref|XP_002530702.1|	" phosphofructokinase, putative [Ricinus communis]_x0001_gi"	B9SXI3	GO:0003872;GO:0003872;GO:0003872;GO:0005524;GO:0005945;GO:0006096;GO:0006096;GO:0016301;GO:0016740	rcu:RCOM_0070960	ko:K00850
contig00355	2065	gi|225438839|ref|XP_002278549.1|	PREDICTED: hypothetical protein [Vitis vinifera]_x0001_gi	D7TTE6		vvi:100255947
contig00356	2072	gi|225455386|ref|XP_002278061.1|	PREDICTED: similar to pectin methylesterase 1 [Vitis vinifera]
contig00357	2071	gi|147782246|emb|CAN69737.1|	hypothetical protein [Vitis vinifera]	A5B6C1
contig00358	2061	gi|225463926|ref|XP_002266039.1|	PREDICTED: hypothetical protein [Vitis vinifera]
contig00359	2069	gi|225456647|ref|XP_002270812.1|	PREDICTED: hypothetical protein [Vitis vinifera]
contig00360	2073	gi|270258531|emb|CBI40565.1|	unnamed protein product [Vitis vinifera]
contig00361	2065	gi|183979104|emb|CAP08301.1|	DNA-binding protein [Vitis thunbergii]	B2G282	GO:0003677;GO:0003700;GO:0005634;GO:0006350;GO:0043565;GO:0045449;GO:0045449
contig00362	2064	gi|41387497|gb|AAS01606.1|	acyl-CoA:diacylglycerol acyltransferase 1 [Olea europaea]	Q6ED63	GO:0008415;GO:0016020;GO:0016021;GO:0016740
contig00363	2064	gi|224124968|ref|XP_002329858.1|	predicted protein [Populus trichocarpa]_x0001_gi	B9N3N0	GO:0005507;GO:0005507;GO:0005507;GO:0005507;GO:0005507;GO:0008131;GO:0008131;GO:0008131;GO:0008131;GO:0008131;GO:0009308;GO:0009308;GO:0009308;GO:0009308;GO:0009308;GO:0016491;GO:0046872;GO:0048038;GO:0048038;GO:0048038;GO:0048038;GO:0048038;GO:0055114;GO	pop:POPTR_744008
contig00364	2065	gi|225423591|ref|XP_002273828.1|	PREDICTED: hypothetical protein [Vitis vinifera]
contig00365	2054	gi|225454420|ref|XP_002279915.1|	PREDICTED: hypothetical protein [Vitis vinifera]
contig00366	2063	gi|12585316|sp|Q9M4G4.1|PGMC_SOLTU	"PGMC_SOLTU RecName: Full=Phosphoglucomutase, cytoplasmic; Short=PGM; AltName: Full=Glucose phosphomutase_x0001_gi"	Q9M4G4	GO:0000287;GO:0004614;GO:0005737;GO:0005737;GO:0005975;GO:0005975;GO:0005975;GO:0005975;GO:0005975;GO:0005975;GO:0005975;GO:0006006;GO:0016853;GO:0016868;GO:0016868;GO:0016868;GO:0016868;GO:0016868;GO:0016868;GO:0046872
contig00367	2064	gi|225431960|ref|XP_002278181.1|	PREDICTED: hypothetical protein [Vitis vinifera]_x0001_gi	D7SYK8		vvi:100267071	ko:K01648
contig00368	2062	gi|225470422|ref|XP_002273993.1|	PREDICTED: hypothetical protein [Vitis vinifera]
contig00369	2051	gi|112982629|dbj|BAF03493.1|	Ku70 homolog [Populus nigra]	Q0KJ40	GO:0003676;GO:0003677;GO:0003677;GO:0003677;GO:0004003;GO:0004003;GO:0004003;GO:0005488;GO:0005634;GO:0005634;GO:0005958;GO:0006303;GO:0006303;GO:0006303
contig00370	2057	gi|225455850|ref|XP_002273782.1|	PREDICTED: hypothetical protein [Vitis vinifera]_x0001_gi	D7SIV2		vvi:100256061
contig00371	2057	gi|208964722|gb|ACI31551.1|	heat shock protein 90-2 [Glycine max]	B6EBD6	GO:0005524;GO:0005524;GO:0005524;GO:0005524;GO:0005737;GO:0006457;GO:0006457;GO:0006457;GO:0006950;GO:0006950;GO:0006950;GO:0051082;GO:0051082;GO:0051082
contig00372	2060	gi|270247633|emb|CBI33004.1|	unnamed protein product [Vitis vinifera]
contig00373	2056
contig00374	2048	gi|225452348|ref|XP_002272929.1|	PREDICTED: hypothetical protein [Vitis vinifera]
contig00375	2054	gi|225438291|ref|XP_002269767.1|	PREDICTED: hypothetical protein isoform 2 [Vitis vinifera]
contig00376	2050	gi|79155374|gb|ABB52081.1|	putative carotenoid cleavage dioxygenase [Daucus carota subsp. sativus]	Q2VEW7	GO:0016702
contig00377	2029	gi|62857016|dbj|BAD95893.1|	Ser/Thr protein kinase [Lotus japonicus]	Q53VE2	GO:0000166;GO:0004672;GO:0004672;GO:0004672;GO:0004674;GO:0004674;GO:0004674;GO:0004674;GO:0004674;GO:0005524;GO:0005524;GO:0005524;GO:0005524;GO:0005524;GO:0005524;GO:0005524;GO:0006468;GO:0006468;GO:0006468;GO:0006468;GO:0006468;GO:0006468;GO:0006468;GO
contig00378	2034	gi|225449971|ref|XP_002272290.1|	PREDICTED: hypothetical protein [Vitis vinifera]
contig00379	2050	gi|255582335|ref|XP_002531958.1|	" hydrolase, hydrolyzing O-glycosyl compounds, putative [Ricinus communis]_x0001_gi"	B9T139	GO:0016740;GO:0016757;GO:0016787;GO:0047268	rcu:RCOM_0272270
contig00380	2047	gi|255580677|ref|XP_002531161.1|	" vacuolar sorting protein, putative [Ricinus communis]_x0001_gi"	B9SYU2		rcu:RCOM_0363260
contig00381	2046	gi|166919372|gb|ABZ04081.1|	chloroplast heat shock protein 70-2 [Ipomoea nil]	B1A010	GO:0000166;GO:0005524;GO:0005524;GO:0005524;GO:0005524;GO:0006457;GO:0006950;GO:0051082
contig00382	2044	gi|270239481|emb|CBI26715.1|	unnamed protein product [Vitis vinifera]
contig00383	2045	gi|225441629|ref|XP_002282088.1|	PREDICTED: hypothetical protein [Vitis vinifera]_x0001_gi	D7TI60		vvi:100257135	ko:K09500
contig00384	2046	gi|224131446|ref|XP_002328541.1|	predicted protein [Populus trichocarpa]_x0001_gi	B9MZQ3	GO:0003824;GO:0004084;GO:0008152;GO:0009081	pop:POPTR_595547
contig00385	2043	gi|224135215|ref|XP_002327594.1|	predicted protein [Populus trichocarpa]_x0001_gi	B9MX19	GO:0016021	pop:POPTR_592879
contig00386	2043	gi|147770817|emb|CAN63166.1|	hypothetical protein [Vitis vinifera]	A5B517
contig00387	2031	gi|255573159|ref|XP_002527509.1|	" zinc finger protein, putative [Ricinus communis]_x0001_gi"	B9SNE0	GO:0005509	rcu:RCOM_0175340
contig00388	2037	gi|225443490|ref|XP_002274181.1|	PREDICTED: hypothetical protein [Vitis vinifera]
contig00389	2028	gi|119866035|gb|ABM05487.1|	Impa1 [Nicotiana benthamiana]	A1YUL8	GO:0005488;GO:0005488;GO:0005634;GO:0005643;GO:0005737;GO:0006606;GO:0006886;GO:0008565
contig00390	2034	gi|224123024|ref|XP_002318975.1|	predicted protein [Populus trichocarpa]_x0001_gi	B9I7B2		pop:POPTR_570756
contig00391	2033	gi|145408226|gb|ABP65665.1|	VTC2-like protein [Actinidia chinensis]	A4ZRE3
contig00392	2033	gi|15982206|emb|CAC83608.1|	" Na+/H+ antiporter, isoform 2 [Solanum lycopersicum]"	Q93YH1	GO:0006810;GO:0006811;GO:0006812;GO:0006812;GO:0006814;GO:0006814;GO:0006814;GO:0006814;GO:0006885;GO:0006885;GO:0006885;GO:0015297;GO:0015299;GO:0015299;GO:0015385;GO:0015385;GO:0015385;GO:0016021;GO:0016021;GO:0016021;GO:0016021;GO:0016021;GO:0016021;GO
contig00393	2022	gi|225424409|ref|XP_002284972.1|	PREDICTED: hypothetical protein [Vitis vinifera]_x0001_gi	A5AY88	GO:0003824;GO:0003824;GO:0003824;GO:0005992;GO:0005992;GO:0008152	vvi:100252552
contig00394	2029	gi|270231904|emb|CBI21228.1|	unnamed protein product [Vitis vinifera]
contig00395	2032	gi|225461660|ref|XP_002285441.1|	PREDICTED: hypothetical protein isoform 1 [Vitis vinifera]
contig00396	2028	gi|224090013|ref|XP_002308906.1|	predicted protein [Populus trichocarpa]_x0001_gi	A9P919		pop:POPTR_560429
contig00397	2023	gi|197253299|gb|ACH54085.1|	putative chlorophyll b reductase [Nicotiana tabacum]	B5M0Y6	GO:0003824;GO:0005488;GO:0008152;GO:0008152;GO:0008152;GO:0016491;GO:0016491;GO:0055114
contig00398	2025	gi|270260454|emb|CBI35638.1|	unnamed protein product [Vitis vinifera]
contig00399	2026	gi|255553971|ref|XP_002518026.1|	" serine palmitoyltransferase I, putative [Ricinus communis]_x0001_gi"	B9RWA7	GO:0003824;GO:0004758;GO:0008415;GO:0009058;GO:0016740;GO:0016769;GO:0030170;GO:0030170	rcu:RCOM_1176940	ko:K00654
contig00400	2024	gi|224140377|ref|XP_002323559.1|	predicted protein [Populus trichocarpa]_x0001_gi	B9IG55	GO:0005215;GO:0005215;GO:0006810;GO:0006857;GO:0006857;GO:0016020;GO:0016020;GO:0016020;GO:0016021	pop:POPTR_576928
contig00401	2023	gi|147791077|emb|CAN68018.1|	hypothetical protein [Vitis vinifera]	A5BK99	GO:0003676;GO:0008270;GO:0046872
contig00402	2016	gi|225439064|ref|XP_002266205.1|	PREDICTED: hypothetical protein [Vitis vinifera]_x0001_gi	C5DB50	GO:0003824;GO:0003824;GO:0003824;GO:0004619;GO:0004619;GO:0005737;GO:0006007;GO:0006007;GO:0008152;GO:0008152;GO:0030145;GO:0046872	vvi:100245007	ko:K01834
contig00403	2022	gi|255545176|ref|XP_002513649.1|	" heat shock protein, putative [Ricinus communis]_x0001_gi"	B9RIT0	GO:0005524;GO:0005524;GO:0005524;GO:0005524;GO:0005737;GO:0006457;GO:0006457;GO:0006457;GO:0006950;GO:0006950;GO:0006950;GO:0051082;GO:0051082;GO:0051082	rcu:RCOM_1582180	ko:K04079
contig00404	2021	gi|225462438|ref|XP_002264570.1|	PREDICTED: similar to GTP-binding family protein [Vitis vinifera]
contig00405	2018	gi|224138022|ref|XP_002322710.1|	predicted protein [Populus trichocarpa]_x0001_gi	B9II69		pop:POPTR_734995
contig00406	2018	gi|225442673|ref|XP_002284773.1|	PREDICTED: hypothetical protein [Vitis vinifera]
contig00407	2019	gi|283794976|ref|YP_003359367.1|	" ribulose-1,5-bisphosphate carboxylase/oxygenase large subunit [Olea europaea]_x0001_gi"	Q06QP1	GO:0000287;GO:0000287;GO:0000287;GO:0000287;GO:0004497;GO:0009507;GO:0009507;GO:0009536;GO:0009536;GO:0009536;GO:0009536;GO:0015977;GO:0015977;GO:0015977;GO:0015977;GO:0015977;GO:0015979;GO:0016491;GO:0016829;GO:0016984;GO:0016984;GO:0016984;GO:0016984;GO
contig00408	2017	gi|225456643|ref|XP_002270558.1|	PREDICTED: hypothetical protein [Vitis vinifera]
contig00409	2014	gi|255572949|ref|XP_002527405.1|	" Protein SEY1, putative [Ricinus communis]_x0001_gi"	B9SN36	GO:0000166;GO:0005525;GO:0016020;GO:0016021;GO:0016787	rcu:RCOM_0312010
contig00410	2015	gi|225455762|ref|XP_002269751.1|	PREDICTED: hypothetical protein [Vitis vinifera]_x0001_gi	D7SIR4		vvi:100261003	ko:K01890
contig00411	2012	gi|255551865|ref|XP_002516978.1|	" triacylglycerol lipase, putative [Ricinus communis]_x0001_gi"	B9RTA9	GO:0004091;GO:0004806;GO:0006629;GO:0016042	rcu:RCOM_0682640
contig00412	2006	gi|255584176|ref|XP_002532827.1|	" mitochondrial translational initiation factor, putative [Ricinus communis]_x0001_gi"	B9T3K8	GO:0000166;GO:0003743;GO:0003743;GO:0003743;GO:0003924;GO:0005525;GO:0005525;GO:0005525;GO:0005525;GO:0005525;GO:0005622;GO:0006412;GO:0006413;GO:0006413	rcu:RCOM_0477800	ko:K02519
contig00413	2010	gi|225437563|ref|XP_002270510.1|	PREDICTED: hypothetical protein [Vitis vinifera]
contig00414	2004	gi|225455213|ref|XP_002270811.1|	PREDICTED: hypothetical protein [Vitis vinifera]
contig00415	1999	gi|225449963|ref|XP_002271167.1|	PREDICTED: hypothetical protein [Vitis vinifera]_x0001_gi	D7TDM8		vvi:100265442
contig00416	2012	gi|225447488|ref|XP_002264832.1|	PREDICTED: hypothetical protein [Vitis vinifera]
contig00417	2005	gi|224119508|ref|XP_002331178.1|	predicted protein [Populus trichocarpa]_x0001_gi	B9N7E5	GO:0008152;GO:0008152;GO:0008152;GO:0008152;GO:0016491;GO:0016491;GO:0016491;GO:0016491;GO:0016491;GO:0055114;GO:0055114;GO:0055114;GO:0055114;GO:0055114	pop:POPTR_745820	ko:K14085
contig00418	2010	gi|225429143|ref|XP_002274729.1|	PREDICTED: hypothetical protein [Vitis vinifera]
contig00419	2003	gi|270258277|emb|CBI40311.1|	unnamed protein product [Vitis vinifera]
contig00420	2008	gi|292677821|dbj|BAI99252.1|	trehalose 6-phosphate synthase [Nicotiana tabacum]	D4QAK4
contig00421	1984	gi|225430302|ref|XP_002285168.1|	PREDICTED: hypothetical protein [Vitis vinifera]
contig00422	2008	gi|270242448|emb|CBI29552.1|	unnamed protein product [Vitis vinifera]
contig00423	1990	gi|225465075|ref|XP_002268838.1|	PREDICTED: hypothetical protein isoform 1 [Vitis vinifera]
contig00424	2005	gi|255548574|ref|XP_002515343.1|	" Coatomer subunit beta, putative [Ricinus communis]_x0001_gi"	B9RNM4	GO:0005198;GO:0005488;GO:0005488;GO:0005515;GO:0005515;GO:0006886;GO:0006886;GO:0016192;GO:0016192;GO:0030117;GO:0030126	rcu:RCOM_0918870
contig00425	2003	gi|71726942|gb|AAZ39642.1|	cytochrome P450 fatty acid omega-hydroxylase [Petunia x hybrida]	B3RFJ6	GO:0004497;GO:0004497;GO:0004497;GO:0005506;GO:0005506;GO:0009055;GO:0016491;GO:0020037;GO:0020037;GO:0046872;GO:0055114;GO:0055114
contig00426	1994	gi|225437641|ref|XP_002278881.1|	PREDICTED: hypothetical protein [Vitis vinifera]_x0001_gi	D7U2M3		vvi:100265771	ko:K11324
contig00427	2005	gi|167600645|gb|ABZ89187.1|	putative protein [Coffea canephora]	C0ILP5	GO:0004252;GO:0004252;GO:0006508;GO:0042802;GO:0043086
contig00428	2004	gi|225444440|ref|XP_002266891.1|	PREDICTED: hypothetical protein [Vitis vinifera]
contig00429	1999	gi|54778537|gb|AAV39529.1|	tm-2 [Lycopersicon peruvianum var. dentatum]	Q5UB83	GO:0000166;GO:0000166;GO:0005524;GO:0005524;GO:0006915;GO:0006952;GO:0017111
contig00430	1999	gi|270226373|emb|CBI15107.1|	unnamed protein product [Vitis vinifera]
contig00431	1990	gi|156229388|emb|CAL69642.1|	Ran GTPase-activating protein 2 [Solanum tuberosum]	A7M8K2
contig00432	1998	gi|255539302|ref|XP_002510716.1|	" sugar transporter, putative [Ricinus communis]_x0001_gi"	B9R8S3	GO:0005215;GO:0005215;GO:0006810;GO:0006810;GO:0006810;GO:0008643;GO:0016020;GO:0016020;GO:0016020;GO:0016021;GO:0016021;GO:0016491;GO:0022891;GO:0032440;GO:0055085;GO:0055085;GO:0055085;GO:0055114	rcu:RCOM_1601940
contig00433	1992	gi|225433656|ref|XP_002265211.1|	PREDICTED: hypothetical protein [Vitis vinifera]
contig00434	1994	gi|225432390|ref|XP_002276777.1|	PREDICTED: hypothetical protein [Vitis vinifera]
contig00435	1990	gi|147803537|emb|CAN77669.1|	hypothetical protein [Vitis vinifera]	A5C6W0	GO:0000166;GO:0003676;GO:0003723;GO:0003964;GO:0005622;GO:0006278;GO:0006810
contig00436	1990	gi|225437054|ref|XP_002279023.1|	PREDICTED: hypothetical protein [Vitis vinifera]_x0001_gi	D7TDY7		vvi:100261452
contig00437	1981	gi|225439033|ref|XP_002263744.1|	PREDICTED: hypothetical protein [Vitis vinifera]
contig00438	1984	gi|225433716|ref|XP_002268575.1|	PREDICTED: hypothetical protein [Vitis vinifera]_x0001_gi	D7U9P0		vvi:100249763	ko:K09597
contig00439	1986	gi|11139262|gb|AAG31649.1|	PRLI-interacting factor A [Arabidopsis thaliana]	Q9FUB4
contig00440	1989	gi|255547277|ref|XP_002514696.1|	" Heparanase-2, putative [Ricinus communis]_x0001_gi"	B9RLS7	GO:0016020;GO:0016798	rcu:RCOM_1470540
contig00441	1976	gi|225458305|ref|XP_002282774.1|	PREDICTED: similar to glucose-6-phosphate isomerase [Vitis vinifera]_x0001_gi	E0CQ39		vvi:100252335	ko:K01810
contig00442	1987	gi|255569956|ref|XP_002525941.1|	" ubiquitin-protein ligase, putative [Ricinus communis]_x0001_gi"	B9SIX2	GO:0005488;GO:0008270;GO:0016874	rcu:RCOM_0790950	ko:K10691
contig00443	1988	gi|224116936|ref|XP_002317431.1|	predicted protein [Populus trichocarpa]_x0001_gi	B9I1N8	GO:0000287;GO:0000287;GO:0003824;GO:0016831;GO:0030976;GO:0030976;GO:0030976;GO:0030976	pop:POPTR_1094038	ko:K01568
contig00444	1986	gi|281193024|gb|ADA57640.1|	dehydroquinate dehydratase [Solanum tuberosum]	D2KBA9	GO:0003824;GO:0003824;GO:0003855;GO:0003855;GO:0004764;GO:0004764;GO:0005488;GO:0005737;GO:0008152;GO:0008152;GO:0009073;GO:0050661;GO:0055114;GO:0055114
contig00445	1986	gi|225463055|ref|XP_002268417.1|	PREDICTED: hypothetical protein [Vitis vinifera]_x0001_gi	D7T4Z4		vvi:100267143
contig00446	1977	gi|270251204|emb|CBI34578.1|	unnamed protein product [Vitis vinifera]
contig00447	1967	gi|225437779|ref|XP_002281404.1|	PREDICTED: hypothetical protein [Vitis vinifera]_x0001_gi	D7U2U3		vvi:100248579
contig00448	1980	gi|8671350|emb|CAB95025.1|	pectin methylesterase [Nicotiana tabacum]	Q9LEB0	GO:0004857;GO:0005618;GO:0016787;GO:0030599;GO:0030599;GO:0030599;GO:0042545;GO:0045330
contig00449	1977	gi|225456232|ref|XP_002283101.1|	PREDICTED: hypothetical protein [Vitis vinifera]
contig00450	1949	gi|255557809|ref|XP_002519934.1|	" reticulon3-A3, putative [Ricinus communis]_x0001_gi"	B9S1R9	GO:0005783	rcu:RCOM_0867590
contig00451	1976	gi|255542876|ref|XP_002512501.1|	" calreticulin, putative [Ricinus communis]_x0001_gi"	B9RFI2;P93508	GO:0005509;GO:0005509;GO:0005509;GO:0005509;GO:0005783;GO:0005783;GO:0005783;GO:0006457;GO:0006457;GO:0051082;GO:0051082	rcu:RCOM_1434770	ko:K08057
contig00452	1971	gi|40806079|gb|AAR92031.1|	cystathionine gamma synthase [Solanum lycopersicum]	Q6R8F6	GO:0003824;GO:0003824;GO:0006520;GO:0030170;GO:0030170;GO:0030170
contig00453	1957	gi|255572069|ref|XP_002526975.1|	conserved hypothetical protein [Ricinus communis]_x0001_gi	B9SLV6	GO:0005737;GO:0016462	rcu:RCOM_1557920
contig00454	1972	gi|225458678|ref|XP_002284923.1|	PREDICTED: hypothetical protein [Vitis vinifera]_x0001_gi	A5B5N0	GO:0000166;GO:0003676;GO:0003723;GO:0003723	vvi:100255846	ko:K13126
contig00455	1969	gi|225449258|ref|XP_002280528.1|	PREDICTED: hypothetical protein [Vitis vinifera]
contig00456	1973	gi|2150027|gb|AAB58727.1|	NADP-malic enzyme [Solanum lycopersicum]	O04935	GO:0003824;GO:0004470;GO:0005488;GO:0006108;GO:0008152;GO:0016491;GO:0016491;GO:0016616;GO:0016616;GO:0046872;GO:0046872;GO:0051287;GO:0055114;GO:0055114
contig00457	1969	gi|255563544|ref|XP_002522774.1|	" E3 ubiquitin protein ligase upl2, putative [Ricinus communis]_x0001_gi"	B9S9V5	GO:0005488;GO:0005622;GO:0006464;GO:0016874;GO:0016881	rcu:RCOM_0522490	ko:K10592
contig00458	1971	gi|239819394|gb|ACS28251.1|	cell division control protein [Nicotiana glutinosa]	C5MQG8	GO:0000166;GO:0000166;GO:0005488;GO:0005524;GO:0005524;GO:0005524;GO:0005524;GO:0005524;GO:0016787;GO:0017111;GO:0051301
contig00459	1964	gi|224133070|ref|XP_002327954.1|	4-coumarate-coa ligase [Populus trichocarpa]_x0001_gi	B9MY03	GO:0003824;GO:0008152;GO:0016874	pop:POPTR_827131
contig00460	1966	gi|225427165|ref|XP_002277589.1|	PREDICTED: hypothetical protein [Vitis vinifera]
contig00461	1964	gi|270250992|emb|CBI34366.1|	unnamed protein product [Vitis vinifera]
contig00462	1970	gi|225456501|ref|XP_002280957.1|	PREDICTED: hypothetical protein [Vitis vinifera]
contig00463	1965	gi|163913876|emb|CAP59641.1|	putative neutral invertase [Vitis vinifera]	A9IVT9	GO:0003824;GO:0004564;GO:0008152;GO:0016787;GO:0016798
contig00464	1985	gi|225463801|ref|XP_002270400.1|	PREDICTED: hypothetical protein [Vitis vinifera]
contig00465	1967	gi|225456501|ref|XP_002280957.1|	PREDICTED: hypothetical protein [Vitis vinifera]
contig00466	1964	gi|225460779|ref|XP_002274589.1|	PREDICTED: hypothetical protein [Vitis vinifera]
contig00467	1964	gi|225457921|ref|XP_002272757.1|	PREDICTED: hypothetical protein [Vitis vinifera]_x0001_gi	E0CQ92		vvi:100260940
contig00468	1955	gi|225452142|ref|XP_002270234.1|	PREDICTED: hypothetical protein [Vitis vinifera]
contig00469	1958	gi|225459067|ref|XP_002283768.1|	PREDICTED: hypothetical protein [Vitis vinifera]
contig00470	1961	gi|2497543|sp|Q42954.1|KPYC_TOBAC	"KPYC_TOBAC RecName: Full=Pyruvate kinase, cytosolic isozyme; Short=PK_x0001_gi"	Q42954	GO:0000166;GO:0000287;GO:0000287;GO:0000287;GO:0003824;GO:0004743;GO:0004743;GO:0004743;GO:0004743;GO:0005524;GO:0005737;GO:0005737;GO:0006096;GO:0006096;GO:0006096;GO:0006096;GO:0016301;GO:0016740;GO:0030955;GO:0030955;GO:0030955;GO:0046872
contig00471	1961	gi|270230894|emb|CBI20221.1|	unnamed protein product [Vitis vinifera]
contig00472	1961	gi|270251929|emb|CBI35296.1|	unnamed protein product [Vitis vinifera]
contig00473	1959	gi|255551999|ref|XP_002517044.1|	" pyruvate kinase, putative [Ricinus communis]_x0001_gi"	B9RTH5;Q43117	GO:0000287;GO:0000287;GO:0000287;GO:0003824;GO:0004743;GO:0004743;GO:0004743;GO:0004743;GO:0006096;GO:0006096;GO:0006096;GO:0006096;GO:0016301;GO:0016740;GO:0030955;GO:0030955;GO:0030955	rcu:RCOM_0910580	ko:K00873
contig00474	1934	gi|270239961|emb|CBI27194.1|	unnamed protein product [Vitis vinifera]
contig00475	1950	gi|225425786|ref|XP_002264178.1|	PREDICTED: hypothetical protein [Vitis vinifera]
contig00476	1957	gi|224069760|ref|XP_002326407.1|	predicted protein [Populus trichocarpa]_x0001_gi	A9P7U5	GO:0000287;GO:0000287;GO:0000287;GO:0003824;GO:0004743;GO:0004743;GO:0004743;GO:0004743;GO:0006096;GO:0006096;GO:0006096;GO:0006096;GO:0016301;GO:0016740;GO:0030955;GO:0030955;GO:0030955	pop:POPTR_589553	ko:K00873
contig00477	1956	gi|196122257|gb|ACG69788.1|	glucan water dikinase [Solanum lycopersicum]	B5B3R3	GO:0005524;GO:0016301;GO:0016301;GO:0016310
contig00478	1960	gi|225441046|ref|XP_002277851.1|	PREDICTED: hypothetical protein [Vitis vinifera]
contig00479	1927	gi|110180200|gb|ABG54335.1|	double HA-tagged mitogen activated protein kinase 8 [synthetic construct]
contig00480	1961	gi|225457618|ref|XP_002274236.1|	PREDICTED: hypothetical protein [Vitis vinifera]_x0001_gi	D7UDD5		vvi:100249589	ko:K12666
contig00481	1929	gi|225435794|ref|XP_002285746.1|	PREDICTED: hypothetical protein [Vitis vinifera]_x0001_gi	D7SLM9		vvi:100263832
contig00482	1955	gi|270242448|emb|CBI29552.1|	unnamed protein product [Vitis vinifera]
contig00483	1938	gi|224103797|ref|XP_002313197.1|	predicted protein [Populus trichocarpa]_x0001_gi	B9HN34	GO:0003677;GO:0003700;GO:0005634;GO:0005634;GO:0005634;GO:0006350;GO:0006355;GO:0043565;GO:0045449	pop:POPTR_557553
contig00484	1955	gi|457744|emb|CAA54869.1|	inorganic pyrophosphatase [Nicotiana tabacum]	Q43801	GO:0004427;GO:0004427;GO:0009678;GO:0015992;GO:0016020;GO:0016787
contig00485	1948	gi|147855614|emb|CAN83465.1|	hypothetical protein [Vitis vinifera]	A5BPE4	GO:0005216;GO:0005216;GO:0006810;GO:0006811;GO:0006811;GO:0016020;GO:0016020;GO:0016021;GO:0055085
contig00486	1929	gi|225454296|ref|XP_002275449.1|	PREDICTED: hypothetical protein [Vitis vinifera]_x0001_gi	D7UCE1		vvi:100260245
contig00487	1953	gi|255569589|ref|XP_002525760.1|	" Cyclic nucleotide-gated ion channel, putative [Ricinus communis]_x0001_gi"	B9SIE1		rcu:RCOM_1254760
contig00488	1949	gi|27463709|gb|AAO15916.1|	neutral leucine aminopeptidase preprotein [Solanum lycopersicum]	Q8GZD8	GO:0004177;GO:0004177;GO:0004177;GO:0004177;GO:0005622;GO:0005622;GO:0005737;GO:0006508;GO:0006508;GO:0008235;GO:0016787;GO:0019538;GO:0030145
contig00489	1949	gi|270252312|emb|CBI18923.1|	unnamed protein product [Vitis vinifera]
contig00490	1947	gi|225440898|ref|XP_002282740.1|	PREDICTED: hypothetical protein [Vitis vinifera]_x0001_gi	A5AR17	GO:0000166;GO:0003924;GO:0003924;GO:0005525;GO:0005525;GO:0005525;GO:0005525;GO:0005525;GO:0005737;GO:0005737;GO:0043234;GO:0043234;GO:0043234;GO:0051258;GO:0051258;GO:0051258	vvi:100251032	ko:K03531
contig00491	1943	gi|255574556|ref|XP_002528189.1|	" coatomer beta subunit, putative [Ricinus communis]_x0001_gi"	B9SQC0	GO:0005198;GO:0005515;GO:0006886;GO:0016192;GO:0016740;GO:0016905;GO:0030117	rcu:RCOM_0980380
contig00492	1917	gi|225454832|ref|XP_002275116.1|	PREDICTED: hypothetical protein [Vitis vinifera]_x0001_gi	D7T7T3		vvi:100251131
contig00493	1946	gi|147767800|emb|CAN60219.1|	hypothetical protein [Vitis vinifera]	A5AGS4
contig00494	1926	gi|255569072|ref|XP_002525505.1|	" histidyl-tRNA synthetase, putative [Ricinus communis]_x0001_gi"	B9SHN6	GO:0000166;GO:0000166;GO:0000166;GO:0004812;GO:0004812;GO:0004812;GO:0004812;GO:0004821;GO:0004821;GO:0004821;GO:0004821;GO:0005524;GO:0005524;GO:0005524;GO:0005524;GO:0005524;GO:0005524;GO:0005737;GO:0005737;GO:0005737;GO:0006412;GO:0006412;GO:0006412;GO	rcu:RCOM_0741740	ko:K01892
contig00495	1944	gi|225455372|ref|XP_002272717.1|	PREDICTED: hypothetical protein [Vitis vinifera]
contig00496	1935	gi|270227908|emb|CBI16621.1|	unnamed protein product [Vitis vinifera]
contig00497	1933	gi|270228906|emb|CBI17838.1|	unnamed protein product [Vitis vinifera]
contig00498	1946	gi|225429183|ref|XP_002275785.1|	PREDICTED: hypothetical protein [Vitis vinifera]
contig00499	1946	gi|225429576|ref|XP_002280119.1|	PREDICTED: similar to protein kinase [Vitis vinifera]_x0001_gi	D7STS8		vvi:100252504
contig00500	1943	gi|255537495|ref|XP_002509814.1|	" Minor histocompatibility antigen H13, putative [Ricinus communis]_x0001_gi"	B9RCD0	GO:0004190;GO:0016021;GO:0016021	rcu:RCOM_1687020
contig00501	1933	gi|40806079|gb|AAR92031.1|	cystathionine gamma synthase [Solanum lycopersicum]	Q6R8F6	GO:0003824;GO:0003824;GO:0006520;GO:0030170;GO:0030170;GO:0030170
contig00502	1940	gi|270235894|emb|CBI25018.1|	unnamed protein product [Vitis vinifera]
contig00503	1943	gi|147767047|emb|CAN67678.1|	hypothetical protein [Vitis vinifera]	A5B9L0	GO:0004497;GO:0004497;GO:0004497;GO:0005506;GO:0005506;GO:0009055;GO:0016491;GO:0020037;GO:0020037;GO:0046872;GO:0055114;GO:0055114
contig00504	1939	gi|224069647|ref|XP_002303016.1|	predicted protein [Populus trichocarpa]_x0001_gi	B9GNF9		pop:POPTR_799433
contig00505	1911	gi|30385711|gb|AAP22954.1|	Potyvirus VPg interacting protein [Nicotiana benthamiana]
contig00506	1935	gi|255317079|gb|ACU01857.1|	ubiquitin specific protease 12 [Glycine max]_x0001_gi	D3G9L7	GO:0004221;GO:0004221;GO:0006511;GO:0006511;GO:0008233
contig00507	1924	gi|255540653|ref|XP_002511391.1|	" Pantothenate kinase, putative [Ricinus communis]_x0001_gi"	B9RB16	GO:0004594;GO:0004594;GO:0004594;GO:0004594;GO:0005524;GO:0005524;GO:0015937;GO:0015937;GO:0015937;GO:0016301;GO:0016740	rcu:RCOM_1510490	ko:K09680
contig00508	1931	gi|225463378|ref|XP_002271605.1|	PREDICTED: hypothetical protein [Vitis vinifera]
contig00509	1934	gi|224102617|ref|XP_002312749.1|	predicted protein [Populus trichocarpa]_x0001_gi	B9HME3	GO:0003824;GO:0008152;GO:0010181;GO:0016491	pop:POPTR_565340
contig00510	1933	gi|270258570|emb|CBI40671.1|	unnamed protein product [Vitis vinifera]
contig00511	1939	gi|255586753|ref|XP_002533996.1|	" ribonuclease II, putative [Ricinus communis]_x0001_gi"	B9T6X7	GO:0003723;GO:0004540;GO:0008859;GO:0016787	rcu:RCOM_0313610
contig00512	1933	gi|48210029|gb|AAT40540.1|	" kelch repeat-containing F-box family protein, putative [Solanum demissum]"	Q6L3I4
contig00513	1930	gi|147862866|emb|CAN81101.1|	hypothetical protein [Vitis vinifera]	A5BG30	GO:0000502;GO:0005488;GO:0005488;GO:0030234;GO:0042176
contig00514	1935	gi|224111444|ref|XP_002315857.1|	predicted protein [Populus trichocarpa]_x0001_gi	B9HW17		pop:POPTR_566441
contig00515	1931	gi|225432366|ref|XP_002275787.1|	PREDICTED: hypothetical protein [Vitis vinifera]_x0001_gi	D7T6I2		vvi:100244281	ko:K11654
contig00516	1922	gi|27447657|gb|AAO13689.1|AF013280_1	AF013280_1 amino acid transporter [Solanum lycopersicum]	Q8GZV3	GO:0016020;GO:0016021
contig00517	1929	gi|25901033|dbj|BAC41250.1|	vacuolar proton-inorganic pyrophosphatase [Pyrus communis]	Q8GT22	GO:0004427;GO:0009678;GO:0015992;GO:0016020
contig00518	1931	gi|225429870|ref|XP_002283440.1|	PREDICTED: hypothetical protein [Vitis vinifera]
contig00519	1931	gi|255570428|ref|XP_002526173.1|	" suppressor of ty, putative [Ricinus communis]_x0001_gi"	B9SJK4	GO:0003711;GO:0003711;GO:0003735;GO:0005622;GO:0005840;GO:0006357;GO:0006412;GO:0032968	rcu:RCOM_0138850
contig00520	1911	gi|225434540|ref|XP_002276855.1|	PREDICTED: hypothetical protein [Vitis vinifera]_x0001_gi	D7SJV3		vvi:100251869	ko:K04646
contig00521	1922	gi|270233813|emb|CBI22421.1|	unnamed protein product [Vitis vinifera]
contig00522	1924	gi|40645472|dbj|BAD06581.1|	arginine decarboxylase [Nicotiana tabacum]	Q76BK9	GO:0003824;GO:0006527;GO:0008295;GO:0008295;GO:0008792;GO:0008792;GO:0016829;GO:0016831
contig00523	1925	gi|110725975|gb|ABG88131.1|	chloroplast omega-3 fatty acid desaturase [Olea europaea]	Q0PMN5	GO:0006629;GO:0016491;GO:0055114
contig00524	1922	gi|11094371|gb|AAG29596.1|AF196289_1	AF196289_1 Ser/Thr specific protein phosphatase 2A B regulatory subunit beta isoform [Medicago sativa subsp. x varia]	Q9FVD4	GO:0000159;GO:0007165;GO:0008601
contig00525	1926	gi|67845751|emb|CAI56307.1|	sucrose synthase [Coffea canephora]	Q4QZT3	GO:0005985;GO:0009058;GO:0016157;GO:0016157;GO:0016740;GO:0016757
contig00526	1908	gi|225443564|ref|XP_002273268.1|	PREDICTED: hypothetical protein [Vitis vinifera]	D7TJF7		vvi:100243518
contig00527	1917	gi|147775510|emb|CAN69419.1|	hypothetical protein [Vitis vinifera]	A5AVH4	GO:0005515;GO:0005515;GO:0016226;GO:0016226
contig00528	1923	gi|225424512|ref|XP_002285238.1|	PREDICTED: hypothetical protein [Vitis vinifera]_x0001_gi	D7T8E1		vvi:100249044
contig00529	1922	gi|270235137|emb|CBI24267.1|	unnamed protein product [Vitis vinifera]
contig00530	1918	gi|224059300|ref|XP_002299814.1|	predicted protein [Populus trichocarpa]_x0001_gi	B9GII8	GO:0016788	pop:POPTR_641078	ko:K01114
contig00531	1922	gi|270255895|emb|CBI38269.1|	unnamed protein product [Vitis vinifera]
contig00532	1907	gi|61658793|gb|AAX49604.1|	RPGR [Macaca mulatta]	Q56PC3
contig00533	1918	gi|225431798|ref|XP_002272460.1|	PREDICTED: hypothetical protein [Vitis vinifera]
contig00534	1921	gi|259156791|gb|ACV96653.1|	ribosomal protein S4 [Citrullus lanatus]	D5I3A5
contig00535	1917	gi|225456953|ref|XP_002278337.1|	PREDICTED: similar to transcription factor jumonji (jmjC) domain-containing protein [Vitis vinifera]
contig00536	1915	gi|225458167|ref|XP_002281042.1|	PREDICTED: hypothetical protein [Vitis vinifera]
contig00537	1914	gi|225427967|ref|XP_002277572.1|	PREDICTED: similar to FIO1 (FIONA1) [Vitis vinifera]
contig00538	1917	gi|225444137|ref|XP_002267223.1|	PREDICTED: hypothetical protein [Vitis vinifera]
contig00539	1915	gi|225458964|ref|XP_002283591.1|	PREDICTED: hypothetical protein [Vitis vinifera]
contig00540	1915	gi|225449659|ref|XP_002263319.1|	PREDICTED: hypothetical protein [Vitis vinifera]
contig00541	1920	gi|48210029|gb|AAT40540.1|	" kelch repeat-containing F-box family protein, putative [Solanum demissum]"	Q6L3I4
contig00542	1905	gi|225439024|ref|XP_002263305.1|	PREDICTED: hypothetical protein [Vitis vinifera]
contig00543	1915	gi|224140169|ref|XP_002323457.1|	predicted protein [Populus trichocarpa]_x0001_gi	B9IJ11	GO:0005488;GO:0005488	pop:POPTR_576659
contig00544	1913	gi|225441702|ref|XP_002282897.1|	PREDICTED: hypothetical protein [Vitis vinifera]_x0001_gi	D7TI19		vvi:100241856
contig00545	1913	gi|225462384|ref|XP_002264394.1|	PREDICTED: hypothetical protein [Vitis vinifera]
contig00546	1908	gi|225441949|ref|XP_002270932.1|	PREDICTED: hypothetical protein [Vitis vinifera]
contig00547	1913	gi|37983671|gb|AAR06294.1|	adenylosuccinate synthase [Nicotiana tabacum]
contig00548	1909	gi|224104681|ref|XP_002313525.1|	predicted protein [Populus trichocarpa]_x0001_gi	B9HQD5	GO:0000166;GO:0005515;GO:0005524;GO:0005524;GO:0005524;GO:0005524;GO:0005737;GO:0006457;GO:0042026;GO:0044267;GO:0051082	pop:POPTR_833331
contig00549	1910	gi|224112487|ref|XP_002316207.1|	predicted protein [Populus trichocarpa]_x0001_gi	B9HSM9	GO:0003676;GO:0008270;GO:0046872	pop:POPTR_833761
contig00550	1896	gi|224077660|ref|XP_002305349.1|	predicted protein [Populus trichocarpa]_x0001_gi	B9H425		pop:POPTR_714557
contig00551	1908	gi|270244456|emb|CBI31389.1|	unnamed protein product [Vitis vinifera]
contig00552	1902	gi|225461808|ref|XP_002285634.1|	PREDICTED: hypothetical protein [Vitis vinifera]
contig00553	1900	gi|225450417|ref|XP_002276071.1|	PREDICTED: hypothetical protein [Vitis vinifera]
contig00554	1899	gi|224069082|ref|XP_002326270.1|	predicted protein [Populus trichocarpa]_x0001_gi	B9MTT0	GO:0016021;GO:0055085	pop:POPTR_589605
contig00555	1887	gi|270228049|emb|CBI16762.1|	unnamed protein product [Vitis vinifera]
contig00556	1901	gi|84514171|gb|ABC59094.1|	cytochrome P450 monooxygenase CYP704G9 [Medicago truncatula]	Q2MJ02	GO:0004497;GO:0004497;GO:0004497;GO:0005506;GO:0005506;GO:0009055;GO:0016491;GO:0020037;GO:0020037;GO:0046872;GO:0055114;GO:0055114
contig00557	1899	gi|225441046|ref|XP_002277851.1|	PREDICTED: hypothetical protein [Vitis vinifera]
contig00558	1883	gi|225429576|ref|XP_002280119.1|	PREDICTED: similar to protein kinase [Vitis vinifera]_x0001_gi	D7STS8		vvi:100252504
contig00559	1899	gi|255539062|ref|XP_002510596.1|	" ATP synthase subunit beta vacuolar, putative [Ricinus communis]_x0001_gi"	B9R8F3	GO:0006810;GO:0006811;GO:0015986;GO:0015986;GO:0015986;GO:0015986;GO:0015992;GO:0015992;GO:0016469;GO:0016787;GO:0016820;GO:0016820;GO:0016820;GO:0016820;GO:0033178;GO:0033178;GO:0033178;GO:0033180;GO:0046034;GO:0046933;GO:0046961	rcu:RCOM_1599410	ko:K02147
contig00560	1898	gi|225458990|ref|XP_002285583.1|	PREDICTED: hypothetical protein [Vitis vinifera]_x0001_gi	A5BZY3	GO:0003824;GO:0004764;GO:0005488;GO:0005737;GO:0006779;GO:0006779;GO:0008152;GO:0008883;GO:0008883;GO:0008883;GO:0008883;GO:0008883;GO:0016491;GO:0033014;GO:0033014;GO:0033014;GO:0050661;GO:0050661;GO:0050661;GO:0055114;GO:0055114;GO:0055114;GO:0055114;GO	vvi:100259052	ko:K02492
contig00561	1882	gi|225431986|ref|XP_002273166.1|	PREDICTED: hypothetical protein [Vitis vinifera]
contig00562	1894	gi|28273096|dbj|BAC56914.1|	nitrate transporter [Nicotiana tabacum]	Q852P7	GO:0005215;GO:0005215;GO:0006810;GO:0006857;GO:0006857;GO:0016020;GO:0016020;GO:0016020;GO:0016021
contig00563	1897	gi|147767047|emb|CAN67678.1|	hypothetical protein [Vitis vinifera]	A5B9L0	GO:0004497;GO:0004497;GO:0004497;GO:0005506;GO:0005506;GO:0009055;GO:0016491;GO:0020037;GO:0020037;GO:0046872;GO:0055114;GO:0055114
contig00564	1893
contig00565	1881	gi|225428881|ref|XP_002285306.1|	PREDICTED: hypothetical protein [Vitis vinifera]
contig00566	1896	gi|225439446|ref|XP_002266838.1|	PREDICTED: hypothetical protein [Vitis vinifera]
contig00567	1893	gi|114786427|gb|ABI78942.1|	aspartic protease [Ipomoea batatas]	Q06EY4	GO:0004190;GO:0004190;GO:0004190;GO:0004190;GO:0006508;GO:0006508;GO:0006508;GO:0006629;GO:0008233;GO:0016787
contig00568	1885	gi|255563226|ref|XP_002522616.1|	" calcium-dependent protein kinase, putative [Ricinus communis]_x0001_gi"	B9S9E7	GO:0000166;GO:0004672;GO:0004672;GO:0004672;GO:0004674;GO:0004674;GO:0004674;GO:0004683;GO:0005515;GO:0005524;GO:0005524;GO:0005524;GO:0005524;GO:0005524;GO:0005524;GO:0006468;GO:0006468;GO:0006468;GO:0006468;GO:0006468;GO:0016301;GO:0016740	rcu:RCOM_0884450
contig00569	1890	gi|283837097|emb|CBH19893.1|	cell division control 20 [Solanum lycopersicum var. cerasiforme]	D2U579	GO:0051301
contig00570	1885	gi|211906526|gb|ACJ11756.1|	rhamnose synthase [Gossypium hirsutum]	D2D336	GO:0003824;GO:0003824;GO:0005488;GO:0008152;GO:0008831;GO:0044237;GO:0045226;GO:0050662
contig00571	1885	gi|225446625|ref|XP_002276769.1|	PREDICTED: hypothetical protein [Vitis vinifera]
contig00572	1894	gi|224125250|ref|XP_002319539.1|	predicted protein [Populus trichocarpa]_x0001_gi	B9I7R8	GO:0003824;GO:0004553;GO:0004553;GO:0004553;GO:0004553;GO:0005975;GO:0005975;GO:0005975;GO:0005975;GO:0005975;GO:0043169	pop:POPTR_570830
contig00573	1892	gi|270240203|emb|CBI27434.1|	unnamed protein product [Vitis vinifera]
contig00574	1891	gi|193290652|gb|ACF17634.1|	putative acetyl co-enzyme A carboxylase biotin carboxylase subunit [Capsicum annuum]	B5LAS7	GO:0003824;GO:0003824;GO:0003824;GO:0003824;GO:0003824;GO:0003824;GO:0005524;GO:0005524;GO:0005524;GO:0005524;GO:0005524;GO:0005524;GO:0008152;GO:0008152;GO:0009374;GO:0016874;GO:0016874;GO:0016874
contig00575	1884	gi|225433707|ref|XP_002268048.1|	PREDICTED: hypothetical protein [Vitis vinifera]
contig00576	1883	gi|79597803|ref|NP_850678.2|	unknown protein [Arabidopsis thaliana]	Q3EAL9		ath:AT3G51620
contig00577	1885	gi|225463384|ref|XP_002271705.1|	PREDICTED: hypothetical protein [Vitis vinifera]
contig00578	1880	gi|225426757|ref|XP_002282540.1|	PREDICTED: hypothetical protein [Vitis vinifera]_x0001_gi	D7TW83		vvi:100261500
contig00579	1885	gi|225463335|ref|XP_002268633.1|	PREDICTED: hypothetical protein [Vitis vinifera]
contig00580	1875	gi|51849627|dbj|BAD42345.1|	sorbitol transporter [Malus x domestica]	Q68BJ8	GO:0005215;GO:0005215;GO:0006810;GO:0006810;GO:0006810;GO:0016020;GO:0016020;GO:0016020;GO:0016021;GO:0016021;GO:0022891;GO:0055085;GO:0055085;GO:0055085
contig00581	1883	gi|90657661|gb|ABD96959.1|	hypothetical protein [Cleome spinosa]	Q1KUM7	GO:0000166;GO:0005515;GO:0005524;GO:0005524;GO:0005524;GO:0005524;GO:0005737;GO:0006457;GO:0006457;GO:0044267;GO:0051082;GO:0051082
contig00582	1880	gi|225428269|ref|XP_002282473.1|	PREDICTED: hypothetical protein [Vitis vinifera]
contig00583	1860	gi|225453420|ref|XP_002272634.1|	PREDICTED: hypothetical protein [Vitis vinifera]
contig00584	1882	gi|255546259|ref|XP_002514189.1|	" phosphofructokinase, putative [Ricinus communis]_x0001_gi"	B9RKE5	GO:0003872;GO:0003872;GO:0005945;GO:0006096;GO:0016301;GO:0016740	rcu:RCOM_1048820	ko:K00850
contig00585	1878	gi|225470587|ref|XP_002273994.1|	PREDICTED: hypothetical protein [Vitis vinifera]_x0001_gi	D7SYR7		vvi:100261274	ko:K00814
contig00586	1871	gi|237780684|gb|ACR19334.1|	N-acetyl-glutamate synthase [Solanum lycopersicum]	C4NFG1	GO:0004042;GO:0005737;GO:0006526;GO:0008080;GO:0008152;GO:0008652;GO:0016740
contig00587	1881	gi|81075965|gb|ABB55386.1|	glucose-6-phosphate 1-dehydrogenase cytoplasmic isoform-like [Solanum tuberosum]	Q2XTC4	GO:0003824;GO:0004345;GO:0004345;GO:0004345;GO:0005488;GO:0005975;GO:0006006;GO:0006006;GO:0006006;GO:0008152;GO:0016491;GO:0055114;GO:0055114;GO:0055114
contig00588	1876	gi|225431900|ref|XP_002276434.1|	PREDICTED: hypothetical protein [Vitis vinifera]
contig00589	1884	gi|225427072|ref|XP_002275808.1|	PREDICTED: hypothetical protein [Vitis vinifera]_x0001_gi	D7TTP0		vvi:100242124	ko:K00938
contig00590	1875	gi|225470365|ref|XP_002270799.1|	PREDICTED: hypothetical protein [Vitis vinifera]
contig00591	1878	gi|223452696|gb|ACM89738.1|	mitochondrial benzaldehyde dehydrogenase [Antirrhinum majus]	C7A2A0	GO:0004029;GO:0008152;GO:0008152;GO:0008152;GO:0008152;GO:0016491;GO:0016491;GO:0016491;GO:0016491;GO:0016491;GO:0055114;GO:0055114;GO:0055114;GO:0055114;GO:0055114
contig00592	1881	gi|225434311|ref|XP_002264896.1|	PREDICTED: hypothetical protein [Vitis vinifera]
contig00593	1880	gi|255552796|ref|XP_002517441.1|	" ATP binding protein, putative [Ricinus communis]_x0001_gi"	B9RUJ6	GO:0000166;GO:0000166;GO:0005524;GO:0005524;GO:0005524;GO:0017111	rcu:RCOM_0853490
contig00594	1875	gi|225452412|ref|XP_002273908.1|	PREDICTED: hypothetical protein [Vitis vinifera]
contig00595	1880	gi|222093457|gb|ACM43505.1|	polyphenoloxidase [Camellia nitidissima]	B9VS06	GO:0004097;GO:0008152;GO:0016491;GO:0046872;GO:0055114
contig00596	1875	gi|224128636|ref|XP_002320381.1|	predicted protein [Populus trichocarpa]_x0001_gi	B9I9Z2		pop:POPTR_572777	ko:K11801
contig00597	1864	gi|225460048|ref|XP_002273755.1|	PREDICTED: hypothetical protein [Vitis vinifera]_x0001_gi	D7SN24		vvi:100256813
contig00598	1871	gi|270234118|emb|CBI22725.1|	unnamed protein product [Vitis vinifera]
contig00599	1871	gi|225459587|ref|XP_002285864.1|	PREDICTED: hypothetical protein [Vitis vinifera]_x0001_gi	E0CR49		vvi:100259138	ko:K09580
contig00600	1862	gi|224112851|ref|XP_002316309.1|	" multidrug/pheromone exporter, MDR family, ABC transporter family [Populus trichocarpa]_x0001_gi"	B9HTN2	GO:0000166;GO:0000166;GO:0005524;GO:0005524;GO:0005524;GO:0005524;GO:0006810;GO:0006810;GO:0016021;GO:0016021;GO:0016887;GO:0017111;GO:0042626;GO:0042626;GO:0055085;GO:0055085	pop:POPTR_833831
contig00601	1870	gi|255568655|ref|XP_002525301.1|	" amino acid binding protein, putative [Ricinus communis]_x0001_gi"	B9SH32	GO:0008152;GO:0016597	rcu:RCOM_0581600
contig00602	1871	gi|255579312|ref|XP_002530501.1|	" heat shock protein binding protein, putative [Ricinus communis]_x0001_gi"	B9SWY2	GO:0006457;GO:0006950;GO:0031072;GO:0031072;GO:0031072;GO:0051082	rcu:RCOM_0489400
contig00603	1873	gi|77745479|gb|ABB02638.1|	26S proteasome subunit 4-like [Solanum tuberosum]	Q38JH4	GO:0000166;GO:0000166;GO:0000502;GO:0005524;GO:0005524;GO:0005524;GO:0005737;GO:0016787;GO:0017111;GO:0030163
contig00604	1866	gi|14548096|sp|Q9LW96.1|INO1_TOBAC	INO1_TOBAC RecName: Full=Inositol-3-phosphate synthase; Short=MIP synthase; AltName: Full=Myo-inositol-1-phosphate synthase; Short=MI-1-P synthase; Short=IPS_x0001_gi	Q9LW96	GO:0003824;GO:0004512;GO:0004512;GO:0005488;GO:0005737;GO:0005737;GO:0006021;GO:0006021;GO:0008152;GO:0008654;GO:0008654;GO:0016853
contig00605	1862	gi|225460189|ref|XP_002277079.1|	PREDICTED: hypothetical protein [Vitis vinifera]
contig00606	1868	gi|239056191|emb|CAQ58628.1|	Putative 2-3 biphosphoglycerate independant phosphoglycerate mutase [Vitis vinifera]	C5DB67	GO:0003824;GO:0003824;GO:0003824;GO:0004619;GO:0004619;GO:0005737;GO:0006007;GO:0006007;GO:0008152;GO:0008152;GO:0030145;GO:0046872
contig00607	1869	gi|133711722|gb|ABO36543.1|	plastid enolase [Helianthus annuus]	A9P745	GO:0000015;GO:0000015;GO:0000015;GO:0000015;GO:0000287;GO:0000287;GO:0000287;GO:0000287;GO:0000287;GO:0004634;GO:0004634;GO:0004634;GO:0004634;GO:0004634;GO:0004634;GO:0005737;GO:0006096;GO:0006096;GO:0006096;GO:0006096;GO:0006096;GO:0006096;GO:0009986;GO
contig00608	1867	gi|225430155|ref|XP_002284751.1|	PREDICTED: hypothetical protein [Vitis vinifera]
contig00609	1849	gi|225426192|ref|XP_002273444.1|	PREDICTED: hypothetical protein [Vitis vinifera]
contig00610	1870	gi|225436687|ref|XP_002263127.1|	PREDICTED: hypothetical protein [Vitis vinifera]_x0001_gi	D7TCY0		vvi:100259719
contig00611	1871	gi|224093748|ref|XP_002309974.1|	predicted protein [Populus trichocarpa]_x0001_gi	B9HFF3	GO:0000166;GO:0004672;GO:0004672;GO:0004672;GO:0004674;GO:0004674;GO:0005515;GO:0005524;GO:0005524;GO:0005524;GO:0005524;GO:0006468;GO:0006468;GO:0006468;GO:0006468;GO:0016020;GO:0016021	pop:POPTR_819808
contig00612	1873	gi|224141919|ref|XP_002324308.1|	plant synaptotagmin [Populus trichocarpa]_x0001_gi	B9IKZ8		pop:POPTR_1122692
contig00613	1868	gi|62183958|gb|AAX73299.1|	putative permease I [Solanum lycopersicum]	Q56R06	GO:0005215;GO:0006810;GO:0016020;GO:0055085
contig00614	1866	gi|225441979|ref|XP_002265217.1|	PREDICTED: hypothetical protein [Vitis vinifera]
contig00615	1867	gi|270244492|emb|CBI31425.1|	unnamed protein product [Vitis vinifera]
contig00616	1849	gi|225425086|ref|XP_002271879.1|	PREDICTED: hypothetical protein [Vitis vinifera]_x0001_gi	D7TAD6		vvi:100247873
contig00617	1862	gi|225454688|ref|XP_002270494.1|	PREDICTED: hypothetical protein [Vitis vinifera]_x0001_gi	D7T7J6		vvi:100254630
contig00618	1851	gi|38142361|dbj|BAD00984.1|	ubiquitin activating enzyme 2 [Nicotiana tabacum]	Q75VJ8	GO:0000166;GO:0003824;GO:0003824;GO:0005488;GO:0005524;GO:0005524;GO:0006464;GO:0006464;GO:0008152;GO:0008641;GO:0008641;GO:0016874
contig00619	1866	gi|225429826|ref|XP_002283043.1|	PREDICTED: hypothetical protein [Vitis vinifera]
contig00620	1855	gi|225429750|ref|XP_002282410.1|	PREDICTED: hypothetical protein [Vitis vinifera]_x0001_gi	A5AHP0	GO:0005198;GO:0005488;GO:0005488;GO:0005515;GO:0005515;GO:0006886;GO:0006886;GO:0016192;GO:0016192;GO:0030117;GO:0030126	vvi:100242255
contig00621	1862	gi|77416925|gb|ABA81858.1|	brittle 1 protein-like [Solanum tuberosum]	Q38M74	GO:0005488;GO:0005488;GO:0005743;GO:0006810;GO:0006810;GO:0006810;GO:0016020;GO:0016020;GO:0016021;GO:0055085;GO:0055085
contig00622	1864	gi|57013947|ref|YP_173420.1|	hypothetical protein NitaMp078 [Nicotiana tabacum]_x0001_gi	Q5M9Z4	GO:0005739
contig00623	1858	gi|225435708|ref|XP_002283489.1|	PREDICTED: hypothetical protein [Vitis vinifera]_x0001_gi	A5B299	GO:0003676;GO:0003676;GO:0004386;GO:0004386;GO:0005524;GO:0005524;GO:0005524;GO:0008026;GO:0016787	vvi:100250155	ko:K11594
contig00624	1850	gi|270255504|emb|CBI37888.1|	unnamed protein product [Vitis vinifera]
contig00625	1862	gi|33339705|gb|AAQ14332.1|AF283507_1	AF283507_1 MYC2 [Catharanthus roseus]	Q400L2	GO:0005634;GO:0030528;GO:0030528;GO:0045449;GO:0045449
contig00626	1858	gi|225449258|ref|XP_002280528.1|	PREDICTED: hypothetical protein [Vitis vinifera]
contig00627	1857	gi|225427153|ref|XP_002277503.1|	PREDICTED: hypothetical protein [Vitis vinifera]
contig00628	1857	gi|224114762|ref|XP_002316850.1|	Sec61 transport protein [Populus trichocarpa]_x0001_gi	A9PG45	GO:0015031;GO:0015450;GO:0016020	pop:POPTR_728284	ko:K10956
contig00629	1852	gi|224052994|ref|XP_002297654.1|	10-formyltetrahydrofolate synthetase [Populus trichocarpa]_x0001_gi	B9GLK3	GO:0004329;GO:0004329;GO:0004329;GO:0004329;GO:0005524;GO:0005524;GO:0005524;GO:0006730;GO:0009396;GO:0009396;GO:0016874	pop:POPTR_829297
contig00630	1860	gi|224085900|ref|XP_002307732.1|	predicted protein [Populus trichocarpa]_x0001_gi	B9H4Z6	GO:0005524;GO:0005524;GO:0005524;GO:0005524;GO:0005737;GO:0006457;GO:0006457;GO:0006457;GO:0006950;GO:0006950;GO:0051082;GO:0051082;GO:0051082	pop:POPTR_818818	ko:K09487
contig00631	1855	gi|2911280|gb|AAC04324.1|	PK12 protein kinase [Nicotiana tabacum]	O49967	GO:0000166;GO:0004672;GO:0004672;GO:0004672;GO:0004674;GO:0004674;GO:0004674;GO:0005524;GO:0005524;GO:0005524;GO:0005524;GO:0005524;GO:0006468;GO:0006468;GO:0006468;GO:0006468;GO:0006468;GO:0016301
contig00632	1850	gi|225425476|ref|XP_002272745.1|	PREDICTED: hypothetical protein [Vitis vinifera]_x0001_gi	D7TAV2		vvi:100267636
contig00633	1857	gi|225462254|ref|XP_002263263.1|	PREDICTED: hypothetical protein [Vitis vinifera]_x0001_gi	D7T0U8		vvi:100265689	ko:K00134
contig00634	1853	gi|225457697|ref|XP_002273918.1|	PREDICTED: hypothetical protein [Vitis vinifera]
contig00635	1855	gi|225441056|ref|XP_002283988.1|	PREDICTED: hypothetical protein [Vitis vinifera]_x0001_gi	D7TIY9		vvi:100240792
contig00636	1852	gi|225428067|ref|XP_002279715.1|	PREDICTED: hypothetical protein [Vitis vinifera]
contig00637	1858	gi|224092328|ref|XP_002309560.1|	predicted protein [Populus trichocarpa]_x0001_gi	B9H9B5	GO:0016021	pop:POPTR_802398
contig00638	1855	gi|21358787|gb|AAM47025.1|	nam-like protein 1 [Petunia x hybrida]	Q8L8G0	GO:0003677;GO:0045449
contig00639	1855	gi|270231042|emb|CBI20369.1|	unnamed protein product [Vitis vinifera]
contig00640	1856	gi|343210|gb|AAA85375.1|	apocytochrome b6 (alt.) [Oryza sativa]_x0001_gi
contig00641	1849	gi|587562|emb|CAA56520.1|	mitochondrial processing peptidase [Solanum tuberosum]	Q41440	GO:0003824;GO:0003824;GO:0004222;GO:0004222;GO:0004222;GO:0006508;GO:0006508;GO:0006508;GO:0008270;GO:0046872;GO:0046872
contig00642	1839	gi|225427961|ref|XP_002277504.1|	PREDICTED: hypothetical protein [Vitis vinifera]
contig00643	1855	gi|133711722|gb|ABO36543.1|	plastid enolase [Helianthus annuus]	A9P745	GO:0000015;GO:0000015;GO:0000015;GO:0000015;GO:0000287;GO:0000287;GO:0000287;GO:0000287;GO:0000287;GO:0004634;GO:0004634;GO:0004634;GO:0004634;GO:0004634;GO:0004634;GO:0005737;GO:0006096;GO:0006096;GO:0006096;GO:0006096;GO:0006096;GO:0006096;GO:0009986;GO
contig00644	1854	gi|225458269|ref|XP_002282365.1|	PREDICTED: hypothetical protein [Vitis vinifera]_x0001_gi	E0CQD6		vvi:100266019	ko:K08145
contig00645	1847	gi|225468306|ref|XP_002268844.1|	PREDICTED: hypothetical protein [Vitis vinifera]
contig00646	1853	gi|255561582|ref|XP_002521801.1|	" Patellin-3, putative [Ricinus communis]_x0001_gi"	B9S732	GO:0005215;GO:0005622;GO:0006810	rcu:RCOM_1332620
contig00647	1837	gi|118486465|gb|ABK95072.1|	unknown [Populus trichocarpa]	A9PFB9	GO:0005215;GO:0005215;GO:0006810;GO:0006810;GO:0006810;GO:0016020;GO:0016020;GO:0016020;GO:0016021;GO:0016021;GO:0022891;GO:0055085;GO:0055085;GO:0055085
contig00648	1852	gi|255565099|ref|XP_002523542.1|	" Endosomal P24A protein precursor, putative [Ricinus communis]_x0001_gi"	B9SC23	GO:0016021	rcu:RCOM_0701700
contig00649	1847	gi|225452194|ref|XP_002270874.1|	PREDICTED: hypothetical protein [Vitis vinifera]
contig00650	1847	gi|225452378|ref|XP_002275628.1|	PREDICTED: hypothetical protein [Vitis vinifera]_x0001_gi	D7TWK5		vvi:100242394
contig00651	1843	gi|225429524|ref|XP_002278933.1|	PREDICTED: hypothetical protein [Vitis vinifera]
contig00652	1845	gi|255566845|ref|XP_002524406.1|	" serine/threonine protein kinase, putative [Ricinus communis]_x0001_gi"	B9SEI7	GO:0000166;GO:0004672;GO:0004672;GO:0004672;GO:0004674;GO:0004674;GO:0005524;GO:0005524;GO:0005524;GO:0005524;GO:0006468;GO:0006468;GO:0006468;GO:0006468;GO:0016301	rcu:RCOM_0705590
contig00653	1846	gi|225444985|ref|XP_002282779.1|	PREDICTED: hypothetical protein [Vitis vinifera]
contig00654	1844	gi|289466341|gb|ADC94856.1|	DRE transcription factor 1 [Vitis pseudoreticulata]	D3Y3E9	GO:0003677;GO:0003700;GO:0006355
contig00655	1845	gi|255576054|ref|XP_002528922.1|	" glucosyltransferase, putative [Ricinus communis]_x0001_gi"	B9SSF3	GO:0016740;GO:0016757	rcu:RCOM_1060660
contig00656	1846	gi|255554911|ref|XP_002518493.1|	" multidrug resistance pump, putative [Ricinus communis]_x0001_gi"	B9RXM4	GO:0006855;GO:0015238;GO:0015297;GO:0016020;GO:0055085	rcu:RCOM_0904920
contig00657	1842	gi|225424568|ref|XP_002285370.1|	PREDICTED: hypothetical protein [Vitis vinifera]
contig00658	1838	gi|224123470|ref|XP_002330322.1|	predicted protein [Populus trichocarpa]_x0001_gi	B9N4W4		pop:POPTR_267800
contig00659	1846	gi|270244982|emb|CBI32360.1|	unnamed protein product [Vitis vinifera]
contig00660	1840	gi|225440662|ref|XP_002274594.1|	PREDICTED: hypothetical protein [Vitis vinifera]
contig00661	1846	gi|255567166|ref|XP_002524564.1|	" Endosomal P24A protein precursor, putative [Ricinus communis]_x0001_gi"	B9SEZ5	GO:0016021	rcu:RCOM_1211460
contig00662	1835	gi|270238901|emb|CBI26137.1|	unnamed protein product [Vitis vinifera]
contig00663	1844	gi|160425326|gb|AAG25923.2|	sucrose transporter 4 [Solanum tuberosum]	Q9FV92	GO:0005887;GO:0008515;GO:0015770;GO:0055085
contig00664	1843	gi|225443326|ref|XP_002262765.1|	PREDICTED: hypothetical protein [Vitis vinifera]_x0001_gi	D7SS51		vvi:100256503
contig00665	1824	gi|225446376|ref|XP_002274225.1|	PREDICTED: hypothetical protein [Vitis vinifera]
contig00666	1839	gi|121078773|gb|ABM47415.1|	catalase [Prunus avium]	A1Z1Z6	GO:0004096;GO:0004096;GO:0004096;GO:0004096;GO:0004096;GO:0004601;GO:0005506;GO:0006979;GO:0006979;GO:0006979;GO:0006979;GO:0016491;GO:0020037;GO:0042744;GO:0046872;GO:0055114;GO:0055114;GO:0055114;GO:0055114;GO:0055114
contig00667	1840	gi|225445037|ref|XP_002283274.1|	PREDICTED: hypothetical protein [Vitis vinifera]
contig00668	1839	gi|224115242|ref|XP_002332196.1|	predicted protein [Populus trichocarpa]_x0001_gi	B9NA97	GO:0003824;GO:0003824;GO:0016491;GO:0016491;GO:0050660;GO:0050660;GO:0050660;GO:0050660	pop:POPTR_933896
contig00669	1837	gi|255551981|ref|XP_002517035.1|	" acyltransferase, putative [Ricinus communis]_x0001_gi"	B9RTG6	GO:0003824;GO:0003824;GO:0006633;GO:0006633;GO:0008152;GO:0008152;GO:0008415;GO:0008610;GO:0016020;GO:0016020;GO:0016740;GO:0016747;GO:0016747;GO:0016747	rcu:RCOM_0909590
contig00670	1836	gi|255546293|ref|XP_002514206.1|	" arginyl-tRNA synthetase, putative [Ricinus communis]_x0001_gi"	B9RKG2	GO:0000166;GO:0000166;GO:0000166;GO:0000166;GO:0000166;GO:0004812;GO:0004812;GO:0004812;GO:0004814;GO:0004814;GO:0004814;GO:0004814;GO:0004814;GO:0004814;GO:0005524;GO:0005524;GO:0005524;GO:0005524;GO:0005524;GO:0005524;GO:0005524;GO:0005524;GO:0005737;GO	rcu:RCOM_1049090	ko:K01887
contig00671	1837	gi|224144954|ref|XP_002325473.1|	predicted protein [Populus trichocarpa]_x0001_gi	A9PFS0	GO:0003824	pop:POPTR_1108163
contig00672	1837	gi|255558362|ref|XP_002520208.1|	conserved hypothetical protein [Ricinus communis]_x0001_gi	B9S2I9		rcu:RCOM_0699830
contig00673	1837	gi|34398263|gb|AAQ67226.1|	protein phosphatase 2A catalytic subunit [Solanum lycopersicum]	Q6VUQ5	GO:0004721;GO:0016787;GO:0016787;GO:0016787
contig00674	1834	gi|224099513|ref|XP_002311513.1|	predicted protein [Populus trichocarpa]_x0001_gi	B9HJD6	GO:0005543;GO:0005545;GO:0030118;GO:0030276;GO:0048268	pop:POPTR_564639
contig00675	1837	gi|255571784|ref|XP_002526835.1|	" glutamate-1-semialdehyde 2,1-aminomutase, putative [Ricinus communis]_x0001_gi"	B9SLG6	GO:0003824;GO:0008483;GO:0016853;GO:0030170;GO:0030170;GO:0033014;GO:0042286;GO:0042286	rcu:RCOM_0686430	ko:K01845
contig00676	1822	gi|42795544|gb|AAS46110.1|	photosystem II M protein [Oryza sativa Japonica Group]_x0001_gi	E9KIN0
contig00677	1822	gi|224132414|ref|XP_002328263.1|	predicted protein [Populus trichocarpa]_x0001_gi	B9MYY5	GO:0006904;GO:0016192	pop:POPTR_594991
contig00678	1833	gi|225426218|ref|XP_002263667.1|	PREDICTED: hypothetical protein [Vitis vinifera]_x0001_gi	D7TVM7		vvi:100251375
contig00679	1833	gi|51849627|dbj|BAD42345.1|	sorbitol transporter [Malus x domestica]	Q68BJ8	GO:0005215;GO:0005215;GO:0006810;GO:0006810;GO:0006810;GO:0016020;GO:0016020;GO:0016020;GO:0016021;GO:0016021;GO:0022891;GO:0055085;GO:0055085;GO:0055085
contig00680	1832	gi|225429238|ref|XP_002264191.1|	PREDICTED: hypothetical protein [Vitis vinifera]_x0001_gi	D7TY72		vvi:100262954
contig00681	1835	gi|190887122|gb|ACE95677.1|	putative xylosyl transferase [Coffea canephora]	B3VL39	GO:0016021;GO:0016740;GO:0016758
contig00682	1835	gi|114786427|gb|ABI78942.1|	aspartic protease [Ipomoea batatas]	Q06EY4	GO:0004190;GO:0004190;GO:0004190;GO:0004190;GO:0006508;GO:0006508;GO:0006508;GO:0006629;GO:0008233;GO:0016787
contig00683	1804	gi|225445613|ref|XP_002285448.1|	PREDICTED: hypothetical protein [Vitis vinifera]
contig00684	1834	gi|225463801|ref|XP_002270400.1|	PREDICTED: hypothetical protein [Vitis vinifera]
contig00685	1829	gi|225451597|ref|XP_002275779.1|	PREDICTED: hypothetical protein [Vitis vinifera]
contig00686	1832	gi|225447927|ref|XP_002267907.1|	PREDICTED: hypothetical protein [Vitis vinifera]
contig00687	1832	gi|224069788|ref|XP_002326414.1|	predicted protein [Populus trichocarpa]_x0001_gi	B9MTP9	GO:0003824;GO:0003824;GO:0003824;GO:0003824;GO:0004553;GO:0005975;GO:0005975;GO:0005975;GO:0005975;GO:0005975;GO:0043169;GO:0043169;GO:0043169;GO:0043169	pop:POPTR_589574	ko:K00700
contig00688	1829	gi|225435726|ref|XP_002285701.1|	PREDICTED: hypothetical protein [Vitis vinifera]_x0001_gi	D7SLH9		vvi:100246794
contig00689	1828	gi|257815407|gb|ACV70032.1|	3-ketoacyl CoA thiolase 1 [Petunia x hybrida]	C8YNG6	GO:0003824;GO:0003824;GO:0008152;GO:0008152;GO:0008152;GO:0008152;GO:0008152;GO:0008152;GO:0008152;GO:0008152;GO:0008415;GO:0016740;GO:0016747;GO:0016747;GO:0016747;GO:0016747;GO:0016747;GO:0016747
contig00690	1831	gi|147861063|emb|CAN78736.1|	hypothetical protein [Vitis vinifera]_x0001_gi	A5B7F0	GO:0003676;GO:0003676;GO:0003676;GO:0004386;GO:0004386;GO:0005524;GO:0005524;GO:0005524;GO:0008026;GO:0008270;GO:0016787
contig00691	1825	gi|225436387|ref|XP_002271504.1|	PREDICTED: hypothetical protein [Vitis vinifera]
contig00692	1831	gi|270226298|emb|CBI15032.1|	unnamed protein product [Vitis vinifera]
contig00693	1831	gi|225463253|ref|XP_002274688.1|	PREDICTED: hypothetical protein [Vitis vinifera]
contig00694	1828	gi|224079219|ref|XP_002305797.1|	predicted protein [Populus trichocarpa]_x0001_gi	B9H2U7	GO:0003824;GO:0004455;GO:0004455;GO:0004455;GO:0005488;GO:0008152;GO:0008652;GO:0009082;GO:0009082;GO:0016491;GO:0016491;GO:0016491;GO:0046872;GO:0050662;GO:0055114;GO:0055114;GO:0055114;GO:0055114	pop:POPTR_817858	ko:K00053
contig00695	1819	gi|255580321|ref|XP_002530989.1|	" Mitochondrial respiratory chain complexes assembly protein AFG3, putative [Ricinus communis]_x0001_gi"	B9SYC0	GO:0000166;GO:0000166;GO:0004222;GO:0004222;GO:0004222;GO:0005524;GO:0005524;GO:0005524;GO:0005524;GO:0005524;GO:0006508;GO:0008270;GO:0008568;GO:0016020;GO:0016021;GO:0016787;GO:0017111;GO:0030163	rcu:RCOM_0761610	ko:K08956
contig00696	1814	gi|224053971|ref|XP_002298064.1|	predicted protein [Populus trichocarpa]_x0001_gi	B9GKN8	GO:0000166;GO:0003746;GO:0003746;GO:0003924;GO:0005525;GO:0005525;GO:0005525;GO:0005525;GO:0005525;GO:0005525;GO:0005622;GO:0006414	pop:POPTR_1067026	ko:K02358
contig00697	1815	gi|225464113|ref|XP_002264980.1|	PREDICTED: hypothetical protein [Vitis vinifera]
contig00698	1826	gi|270254511|emb|CBI36901.1|	unnamed protein product [Vitis vinifera]
contig00699	1818	gi|270239185|emb|CBI26420.1|	unnamed protein product [Vitis vinifera]
contig00700	1826	gi|225428149|ref|XP_002278617.1|	PREDICTED: hypothetical protein [Vitis vinifera]_x0001_gi	D7U4Y2		vvi:100243508
contig00701	1808	gi|289552247|gb|ADD10719.1|	acetyl-CoA C-acetyltransferase protein [Camellia oleifera]	D3YN47	GO:0003824;GO:0003824;GO:0008152;GO:0008152;GO:0008152;GO:0008152;GO:0008152;GO:0008152;GO:0008152;GO:0016740;GO:0016747;GO:0016747;GO:0016747;GO:0016747;GO:0016747
contig00702	1822	gi|225437742|ref|XP_002273486.1|	PREDICTED: hypothetical protein [Vitis vinifera]_x0001_gi	D7U2S2		vvi:100267562	ko:K08869
contig00703	1818	gi|225444607|ref|XP_002277404.1|	PREDICTED: hypothetical protein [Vitis vinifera]_x0001_gi	D7TC94		vvi:100242326
contig00704	1823	gi|12831474|gb|AAB05871.2|	PAPS-reductase-like protein [Catharanthus roseus]	Q39619	GO:0008152;GO:0016671;GO:0016740;GO:0019419;GO:0045454;GO:0045454;GO:0055114
contig00705	1824	gi|225461373|ref|XP_002282015.1|	PREDICTED: hypothetical protein [Vitis vinifera]
contig00706	1822	gi|255556438|ref|XP_002519253.1|	" galactokinase, putative [Ricinus communis]_x0001_gi"	B9RZT4	GO:0000166;GO:0004335;GO:0005524;GO:0005524;GO:0005524;GO:0005524;GO:0005524;GO:0005737;GO:0006012;GO:0008152;GO:0016301;GO:0016301;GO:0016301;GO:0016310;GO:0016740;GO:0016773;GO:0033858;GO:0046835	rcu:RCOM_1001220	ko:K00849
contig00707	1820	gi|225458055|ref|XP_002278300.1|	PREDICTED: hypothetical protein [Vitis vinifera]
contig00708	1811	gi|225458269|ref|XP_002282365.1|	PREDICTED: hypothetical protein [Vitis vinifera]_x0001_gi	E0CQD6		vvi:100266019	ko:K08145
contig00709	1816	gi|225442239|ref|XP_002274941.1|	PREDICTED: hypothetical protein [Vitis vinifera]
contig00710	1819	gi|270231846|emb|CBI21171.1|	unnamed protein product [Vitis vinifera]
contig00711	1819	gi|147773804|emb|CAN60970.1|	hypothetical protein [Vitis vinifera]	A5B5G7	GO:0003676;GO:0003677;GO:0015074
contig00712	1815	gi|225459860|ref|XP_002285931.1|	PREDICTED: hypothetical protein [Vitis vinifera]
contig00713	1817	gi|224146144|ref|XP_002325896.1|	predicted protein [Populus trichocarpa]_x0001_gi	B9IQ01	GO:0005794;GO:0007047;GO:0008466;GO:0009505;GO:0016758;GO:0030054;GO:0030244	pop:POPTR_780392	ko:K13379
contig00714	1781	gi|193290710|gb|ACF17663.1|	putative long-chain acyl-CoA synthetase [Capsicum annuum]	B5LAV6	GO:0003824;GO:0008152
contig00715	1814	gi|211906480|gb|ACJ11733.1|	catalase [Gossypium hirsutum]	D2D313	GO:0004096;GO:0004096;GO:0004096;GO:0004096;GO:0004096;GO:0004601;GO:0005506;GO:0006979;GO:0006979;GO:0006979;GO:0006979;GO:0016491;GO:0020037;GO:0042744;GO:0046872;GO:0055114;GO:0055114;GO:0055114;GO:0055114;GO:0055114
contig00716	1815	gi|270253525|emb|CBI35923.1|	unnamed protein product [Vitis vinifera]
contig00717	1817	gi|270234584|emb|CBI23186.1|	unnamed protein product [Vitis vinifera]
contig00718	1817	gi|255539150|ref|XP_002510640.1|	" AMP dependent CoA ligase, putative [Ricinus communis]_x0001_gi"	B9R8J7	GO:0003824;GO:0008152;GO:0016491;GO:0016874;GO:0047077;GO:0055114	rcu:RCOM_1600450	ko:K10526
contig00719	1814	gi|109675118|gb|ABG37021.1|	aspartic protease [Nicotiana tabacum]	C3PTS5	GO:0004190;GO:0004190;GO:0004190;GO:0004190;GO:0006508;GO:0006508;GO:0006508;GO:0006629;GO:0008233;GO:0016787
contig00720	1812	gi|270231349|emb|CBI20674.1|	unnamed protein product [Vitis vinifera]
contig00721	1801	gi|57283317|emb|CAG26717.1|	nitrate transporter [Populus tremula x Populus tremuloides]	Q5K409	GO:0055085
contig00722	1801	gi|147784312|emb|CAN77314.1|	hypothetical protein [Vitis vinifera]	A5BV58
contig00723	1811	gi|270236413|emb|CBI25704.1|	unnamed protein product [Vitis vinifera]
contig00724	1813	gi|255551749|ref|XP_002516920.1|	" protein arginine n-methyltransferase, putative [Ricinus communis]_x0001_gi"	B9RT51	GO:0005737;GO:0008168;GO:0008168;GO:0008469;GO:0016740	rcu:RCOM_0681060	ko:K05931
contig00725	1806	gi|255582633|ref|XP_002532097.1|	" phosphoethanolamine n-methyltransferase, putative [Ricinus communis]_x0001_gi"	B9T1H8	GO:0000234;GO:0008152;GO:0008168;GO:0008168;GO:0016740	rcu:RCOM_0161380
contig00726	1810	gi|225455386|ref|XP_002278061.1|	PREDICTED: similar to pectin methylesterase 1 [Vitis vinifera]
contig00727	1790	gi|225432386|ref|XP_002276606.1|	PREDICTED: hypothetical protein [Vitis vinifera]
contig00728	1808	gi|225445565|ref|XP_002285328.1|	PREDICTED: hypothetical protein [Vitis vinifera]_x0001_gi	D7TC40		vvi:100254328
contig00729	1807	gi|3024148|sp|Q96553.1|METK3_CATRO	METK3_CATRO RecName: Full=S-adenosylmethionine synthetase 3; Short=AdoMet synthetase 3; AltName: Full=Methionine adenosyltransferase 3; Short=MAT 3_x0001_gi	Q96553	GO:0000166;GO:0004478;GO:0004478;GO:0005524;GO:0005524;GO:0005737;GO:0005737;GO:0006730;GO:0006730;GO:0016740;GO:0046872
contig00730	1806	gi|224063299|ref|XP_002301084.1|	predicted protein [Populus trichocarpa]_x0001_gi	B9GV29	GO:0003723;GO:0004347;GO:0004347;GO:0004347;GO:0004347;GO:0005524;GO:0005737;GO:0005737;GO:0006094;GO:0006094;GO:0006094;GO:0006094;GO:0006096;GO:0006096;GO:0006096;GO:0006096;GO:0006955;GO:0016740;GO:0016853	pop:POPTR_1071816	ko:K01810
contig00731	1798	gi|270232110|emb|CBI21433.1|	unnamed protein product [Vitis vinifera]
contig00732	1808	gi|255575473|ref|XP_002528638.1|	conserved hypothetical protein [Ricinus communis]_x0001_gi	B9SRL9		rcu:RCOM_0840720
contig00733	1807	gi|27544012|dbj|BAC54830.1|	vacuolar processing enzyme-3 [Nicotiana tabacum]	Q852T0	GO:0004197;GO:0006508
contig00734	1805	gi|225470599|ref|XP_002274463.1|	PREDICTED: hypothetical protein [Vitis vinifera]_x0001_gi	D7SYS4		vvi:100251026	ko:K12393
contig00735	1806	gi|270256894|emb|CBI23660.1|	unnamed protein product [Vitis vinifera]
contig00736	1801	gi|225470084|ref|XP_002270222.1|	PREDICTED: hypothetical protein [Vitis vinifera]
contig00737	1800	gi|270226946|emb|CBI15680.1|	unnamed protein product [Vitis vinifera]
contig00738	1805	gi|19568098|gb|AAL89456.1|	osmotic stress-activated protein kinase [Nicotiana tabacum]	Q8RXH5	GO:0000166;GO:0004672;GO:0004672;GO:0004672;GO:0004674;GO:0004674;GO:0004674;GO:0004674;GO:0005524;GO:0005524;GO:0005524;GO:0005524;GO:0005524;GO:0005524;GO:0006468;GO:0006468;GO:0006468;GO:0006468;GO:0006468;GO:0006468;GO:0006970;GO:0016301
contig00739	1802	gi|225442531|ref|XP_002284134.1|	PREDICTED: hypothetical protein [Vitis vinifera]_x0001_gi	D7U0E8		vvi:100261815
contig00740	1804	gi|225457939|ref|XP_002273785.1|	PREDICTED: hypothetical protein [Vitis vinifera]_x0001_gi	E0CQ80		vvi:100267648	ko:K09487
contig00741	1799	gi|225459435|ref|XP_002285825.1|	PREDICTED: hypothetical protein [Vitis vinifera]
contig00742	1803	gi|255540881|ref|XP_002511505.1|	" pentatricopeptide repeat-containing protein, putative [Ricinus communis]_x0001_gi"	B9R930		rcu:RCOM_1513340
contig00743	1798	gi|225462725|ref|XP_002268709.1|	PREDICTED: hypothetical protein [Vitis vinifera]_x0001_gi	E0CUJ7		vvi:100250120
contig00744	1803	gi|270243128|emb|CBI30068.1|	unnamed protein product [Vitis vinifera]
contig00745	1802	gi|270234728|emb|CBI23326.1|	unnamed protein product [Vitis vinifera]
contig00746	1794	gi|225459904|ref|XP_002264217.1|	PREDICTED: hypothetical protein [Vitis vinifera]
contig00747	1797	gi|3299896|gb|AAC25984.1|	beta-galactosidase [Solanum lycopersicum]	O81100	GO:0003824;GO:0004553;GO:0004553;GO:0004565;GO:0005975;GO:0005975;GO:0005975;GO:0008152;GO:0016787;GO:0016798;GO:0043169
contig00748	1795	gi|16973465|gb|AAL32300.1|AF321984_1	AF321984_1 lethal leaf spot 1-like protein [Solanum lycopersicum]	Q8W5A3	GO:0010277;GO:0016491;GO:0046872;GO:0051536;GO:0051537;GO:0051537;GO:0055114;GO:0055114
contig00749	1799	gi|30681829|ref|NP_850032.1|	unknown protein [Arabidopsis thaliana]
contig00750	1797	gi|270244194|emb|CBI31130.1|	unnamed protein product [Vitis vinifera]
contig00751	1796	gi|225462062|ref|XP_002269575.1|	PREDICTED: hypothetical protein [Vitis vinifera]
contig00752	1801	gi|15384991|emb|CAC59824.1|	Xaa-Pro aminopeptidase 2 [Solanum lycopersicum]	Q93X45	GO:0004177;GO:0006508;GO:0008235;GO:0009987;GO:0016787;GO:0016787;GO:0046872
contig00753	1801	gi|225423947|ref|XP_002282287.1|	PREDICTED: similar to LTA2 (PLASTID E2 SUBUNIT OF PYRUVATE DECARBOXYLASE); dihydrolipoyllysine-residue acetyltransferase [Vitis vinifera]
contig00754	1797	gi|225439446|ref|XP_002266838.1|	PREDICTED: hypothetical protein [Vitis vinifera]
contig00755	1799	gi|225458448|ref|XP_002282051.1|	" PREDICTED: hypothetical protein, partial [Vitis vinifera]"
contig00756	1792	gi|255586285|ref|XP_002533794.1|	conserved hypothetical protein [Ricinus communis]_x0001_gi	B9T6C5	GO:0005488;GO:0005488	rcu:RCOM_0430440
contig00757	1798	gi|84514139|gb|ABC59078.1|	cytochrome P450 monooxygenase CYP72A59 [Medicago truncatula]	Q2MJ18	GO:0004497;GO:0004497;GO:0004497;GO:0005506;GO:0005506;GO:0009055;GO:0016491;GO:0020037;GO:0020037;GO:0046872;GO:0055114;GO:0055114
contig00758	1798	gi|225455384|ref|XP_002277933.1|	PREDICTED: hypothetical protein [Vitis vinifera]
contig00759	1800	gi|30013679|gb|AAP03882.1|	Avr9/Cf-9 rapidly elicited protein 276 [Nicotiana tabacum]	Q84QD7	GO:0000151;GO:0004842;GO:0005488;GO:0005488;GO:0016567
contig00760	1796	gi|225455974|ref|XP_002278560.1|	PREDICTED: hypothetical protein [Vitis vinifera]_x0001_gi	D7SJ09		vvi:100264578	ko:K11866
contig00761	1793	gi|118487929|gb|ABK95786.1|	unknown [Populus trichocarpa]	A9PHD3	GO:0004014;GO:0004014;GO:0006597;GO:0008295;GO:0008295
contig00762	1791	gi|255568924|ref|XP_002525432.1|	" casein kinase, putative [Ricinus communis]_x0001_gi"	B9SHG2	GO:0000166;GO:0004672;GO:0004672;GO:0004672;GO:0004674;GO:0004674;GO:0005524;GO:0005524;GO:0005524;GO:0005524;GO:0006468;GO:0006468;GO:0006468;GO:0006468;GO:0016301	rcu:RCOM_1121690
contig00763	1796	gi|255553941|ref|XP_002518011.1|	" Cleft lip and palate transmembrane protein, putative [Ricinus communis]_x0001_gi"	B9RW92	GO:0016021	rcu:RCOM_1176790
contig00764	1782	gi|225442225|ref|XP_002277871.1|	PREDICTED: hypothetical protein [Vitis vinifera]_x0001_gi	D7TZW9		vvi:100251405	ko:K00627
contig00765	1797	gi|225441018|ref|XP_002283772.1|	PREDICTED: hypothetical protein [Vitis vinifera]
contig00766	1787	gi|225433491|ref|XP_002265088.1|	PREDICTED: hypothetical protein [Vitis vinifera]
contig00767	1796	gi|225464938|ref|XP_002275366.1|	PREDICTED: hypothetical protein [Vitis vinifera]
contig00768	1791	gi|224104503|ref|XP_002333931.1|	predicted protein [Populus trichocarpa]_x0001_gi	A0MNJ4	GO:0000166;GO:0004672;GO:0004672;GO:0004672;GO:0004674;GO:0004674;GO:0004674;GO:0005524;GO:0005524;GO:0005524;GO:0005524;GO:0005524;GO:0006468;GO:0006468;GO:0006468;GO:0006468;GO:0006468;GO:0007165;GO:0007165;GO:0016301;GO:0016740	pop:POPTR_669608;pop:POPTR_681270
contig00769	1785	gi|225430291|ref|XP_002285138.1|	PREDICTED: hypothetical protein [Vitis vinifera]_x0001_gi	D7SUU5		vvi:100244101
contig00770	1794	gi|225430021|ref|XP_002284175.1|	PREDICTED: hypothetical protein [Vitis vinifera]_x0001_gi	D7SUE2		vvi:100267889
contig00771	1793	gi|114421|sp|P17614.1|ATPBM_NICPL	"ATPBM_NICPL RecName: Full=ATP synthase subunit beta, mitochondrial; Flags: Precursor_x0001_gi"	P17614	GO:0000166;GO:0000166;GO:0000275;GO:0005524;GO:0005524;GO:0005739;GO:0005739;GO:0005743;GO:0005743;GO:0006754;GO:0006754;GO:0006810;GO:0006811;GO:0008553;GO:0015986;GO:0015986;GO:0015986;GO:0015986;GO:0015992;GO:0015992;GO:0015992;GO:0016020;GO:0016469;GO
contig00772	1793	gi|225461471|ref|XP_002285024.1|	PREDICTED: hypothetical protein [Vitis vinifera]
contig00773	1780	gi|255572164|ref|XP_002527022.1|	conserved hypothetical protein [Ricinus communis]_x0001_gi	B9SM03		rcu:RCOM_1311110
contig00774	1793	gi|224085515|ref|XP_002307602.1|	homocysteine s-methyltransferase [Populus trichocarpa]_x0001_gi	B9H8B8	GO:0008168;GO:0008898;GO:0008898;GO:0016740	pop:POPTR_559589	ko:K00547
contig00775	1790	gi|224085918|ref|XP_002307738.1|	predicted protein [Populus trichocarpa]_x0001_gi	B9H506		pop:POPTR_818823
contig00776	1790	gi|32186890|gb|AAP73449.1|	actin [Gossypium hirsutum]	Q7XZK0	GO:0000166;GO:0005515;GO:0005524;GO:0005524;GO:0005737;GO:0005856
contig00777	1790	gi|134142069|gb|ABO61378.1|	mitochondrial serine hydroxymethyltransferase [Populus tremuloides]	A9PL06	GO:0003824;GO:0004372;GO:0004372;GO:0004372;GO:0006544;GO:0006544;GO:0006563;GO:0006563;GO:0006730;GO:0008168;GO:0016740;GO:0030170;GO:0030170
contig00778	1782	gi|116560816|gb|ABJ99598.1|	NBS-LRR type resistance protein [Beta vulgaris]	A0FD16	GO:0000166;GO:0005524;GO:0005524;GO:0006915;GO:0006952
contig00779	1788	gi|270253514|emb|CBI35912.1|	unnamed protein product [Vitis vinifera]
contig00780	1791	gi|255561152|ref|XP_002521588.1|	" amine oxidase, putative [Ricinus communis]_x0001_gi"	B9S6G9	GO:0008131;GO:0016491;GO:0016491;GO:0055114;GO:0055114	rcu:RCOM_0536450
contig00781	1783	gi|225463870|ref|XP_002268712.1|	PREDICTED: hypothetical protein [Vitis vinifera]
contig00782	1787	gi|33867697|gb|AAQ55183.1|	putative anthocyanin permease [Solanum lycopersicum]	Q6V7U8	GO:0006855;GO:0015238;GO:0015297;GO:0016020;GO:0055085
contig00783	1788	gi|255537027|ref|XP_002509580.1|	" heat shock protein 70 (HSP70)-interacting protein, putative [Ricinus communis]_x0001_gi"	B9RBP6	GO:0005488;GO:0006950	rcu:RCOM_1679700	ko:K09553
contig00784	1779	gi|224062133|ref|XP_002300771.1|	predicted protein [Populus trichocarpa]_x0001_gi	B9GRP4	GO:0004579;GO:0005789;GO:0008250;GO:0018279	pop:POPTR_830072
contig00785	1787	gi|225442341|ref|XP_002281000.1|	PREDICTED: hypothetical protein [Vitis vinifera]_x0001_gi	D7U032		vvi:100254966	ko:K11843
contig00786	1785	gi|225426775|ref|XP_002282807.1|	PREDICTED: hypothetical protein [Vitis vinifera]
contig00787	1784	gi|619894|emb|CAA58594.1|	Petunia Shaggy kinase 4 [Petunia x hybrida]	Q40886	GO:0000166;GO:0004672;GO:0004672;GO:0004672;GO:0004674;GO:0004674;GO:0004674;GO:0005524;GO:0005524;GO:0005524;GO:0005524;GO:0005524;GO:0006468;GO:0006468;GO:0006468;GO:0006468;GO:0006468;GO:0016301
contig00788	1783	gi|225454416|ref|XP_002276444.1|	PREDICTED: hypothetical protein [Vitis vinifera]_x0001_gi	D7UCJ7		vvi:100253311
contig00789	1779	gi|72388789|gb|AAZ68035.1|	" putative beta 1,2-xylosyltransferase [Nicotiana tabacum]_x0001_gi"	B8K1V8	GO:0016740
contig00790	1782	gi|270247234|emb|CBI32609.1|	unnamed protein product [Vitis vinifera]
contig00791	1783
contig00792	1775	gi|270239413|emb|CBI26647.1|	unnamed protein product [Vitis vinifera]
contig00793	1781	gi|45331281|gb|AAS57912.1|	70 kDa heat shock cognate protein 1 [Vigna radiata]	Q5QHT4	GO:0000166;GO:0005524;GO:0005524;GO:0006950
contig00794	1780	gi|2150027|gb|AAB58727.1|	NADP-malic enzyme [Solanum lycopersicum]	O04935	GO:0003824;GO:0004470;GO:0005488;GO:0006108;GO:0008152;GO:0016491;GO:0016491;GO:0016616;GO:0016616;GO:0046872;GO:0046872;GO:0051287;GO:0055114;GO:0055114
contig00795	1778	gi|224089128|ref|XP_002308642.1|	beta-ketoacyl-coa synthase family protein [Populus trichocarpa]_x0001_gi	B9H9R8	GO:0003824;GO:0003824;GO:0006633;GO:0006633;GO:0008152;GO:0008152;GO:0008610;GO:0016020;GO:0016020;GO:0016747;GO:0016747;GO:0016747	pop:POPTR_561843
contig00796	1775	gi|225447336|ref|XP_002274263.1|	PREDICTED: hypothetical protein [Vitis vinifera]_x0001_gi	D7TEN8		vvi:100244801
contig00797	1777	gi|225434891|ref|XP_002283273.1|	PREDICTED: hypothetical protein [Vitis vinifera]_x0001_gi	D7SKC8		vvi:100250187	ko:K08956
contig00798	1776	gi|225455370|ref|XP_002277586.1|	PREDICTED: hypothetical protein [Vitis vinifera]
contig00799	1764	gi|118489165|gb|ABK96389.1|	unknown [Populus trichocarpa x Populus deltoides]	A9PJ36	GO:0008219;GO:0016021
contig00800	1777	gi|283488489|gb|ADB24766.1|	UDP-D-glucose dehydrogenase [Gossypium hirsutum]	D2WK25	GO:0003824;GO:0005488;GO:0008152;GO:0016491;GO:0016491;GO:0016616;GO:0016616;GO:0016616;GO:0016616;GO:0050662;GO:0051287;GO:0051287;GO:0051287;GO:0051287;GO:0055114;GO:0055114;GO:0055114;GO:0055114
contig00801	1768	gi|270229548|emb|CBI18472.1|	unnamed protein product [Vitis vinifera]
contig00802	1776	gi|224081451|ref|XP_002306416.1|	predicted protein [Populus trichocarpa]_x0001_gi	B9H639	GO:0000166;GO:0003924;GO:0005525;GO:0005525;GO:0005525;GO:0005525;GO:0005525	pop:POPTR_558749
contig00803	1771	gi|193290668|gb|ACF17642.1|	putative branched-chain alpha-keto acid dehydrogenase E2 subunit [Capsicum annuum]	B5LAT5	GO:0005515;GO:0008152;GO:0008152;GO:0008415;GO:0008415;GO:0008415;GO:0016740;GO:0031405;GO:0043754;GO:0046949;GO:0048037
contig00804	1776	gi|255563606|ref|XP_002522805.1|	" adenosylhomocysteinase, putative [Ricinus communis]_x0001_gi"	B9S9Y6	GO:0003824;GO:0004013;GO:0004013;GO:0004013;GO:0005488;GO:0006730;GO:0006730;GO:0006730;GO:0008152;GO:0016787	rcu:RCOM_0523500	ko:K01251
contig00805	1774	gi|255550894|ref|XP_002516495.1|	" phosphofructokinase, putative [Ricinus communis]_x0001_gi"	B9RRX6	GO:0003872;GO:0003872;GO:0003872;GO:0005524;GO:0005945;GO:0006096;GO:0006096;GO:0016301;GO:0016740	rcu:RCOM_0799050	ko:K00850
contig00806	1771	gi|225443940|ref|XP_002279222.1|	PREDICTED: hypothetical protein [Vitis vinifera]_x0001_gi	D7TKB8		vvi:100253180
contig00807	1766	gi|224124374|ref|XP_002330007.1|	global transcription factor group [Populus trichocarpa]_x0001_gi	B9N434	GO:0009987	pop:POPTR_811158
contig00808	1771	gi|270228630|emb|CBI17567.1|	unnamed protein product [Vitis vinifera]
contig00809	1767	gi|225442491|ref|XP_002283957.1|	PREDICTED: hypothetical protein [Vitis vinifera]_x0001_gi	D7U0C8		vvi:100253221
contig00810	1752	gi|156106716|gb|ABU49591.1|	CDC5-like protein [Solanum lycopersicum]_x0001_gi	A7UP12	GO:0003677;GO:0003677;GO:0003677;GO:0005634;GO:0045449
contig00811	1772	gi|225459280|ref|XP_002285784.1|	PREDICTED: hypothetical protein [Vitis vinifera]_x0001_gi	E0CRL6		vvi:100262559
contig00812	1772	gi|14571808|dbj|BAB61098.1|	phi-2 [Nicotiana tabacum]	Q94IB2	GO:0003677;GO:0003700;GO:0003700;GO:0005634;GO:0006355;GO:0006355;GO:0043565;GO:0043565;GO:0046983
contig00813	1770	gi|21105742|gb|AAM34770.1|AF509870_1	AF509870_1 nam-like protein 7 [Petunia x hybrida]	Q8LRL8	GO:0003677;GO:0045449
contig00814	1758	gi|270255444|emb|CBI37828.1|	unnamed protein product [Vitis vinifera]
contig00815	1768	gi|115485403|ref|NP_001067845.1|	Os11g0455500 [Oryza sativa (japonica cultivar-group)]
contig00816	1766	gi|224120334|ref|XP_002331022.1|	predicted protein [Populus trichocarpa]_x0001_gi	B9N717	GO:0003993;GO:0003993;GO:0016787;GO:0046872;GO:0046872	pop:POPTR_1117139
contig00817	1763	gi|225435741|ref|XP_002283592.1|	PREDICTED: hypothetical protein [Vitis vinifera]
contig00818	1765	gi|255560303|ref|XP_002521168.1|	" argininosuccinate synthase, putative [Ricinus communis]_x0001_gi"	B9S599	GO:0000166;GO:0004055;GO:0004055;GO:0004055;GO:0005524;GO:0005524;GO:0005524;GO:0006526;GO:0006526;GO:0006526;GO:0008652;GO:0016874	rcu:RCOM_0887890	ko:K01940
contig00819	1761	gi|115451089|ref|NP_001049145.1|	Os03g0177400 [Oryza sativa (japonica cultivar-group)]_x0001_gi	Q10QZ6;O64937	GO:0000166;GO:0003746;GO:0003746;GO:0003924;GO:0005525;GO:0005525;GO:0005525;GO:0005525;GO:0005525;GO:0005737;GO:0006414	osa:4331812;osa:4331813;osa:4331811;osa:4331810
contig00820	1757	gi|225451885|ref|XP_002278965.1|	PREDICTED: hypothetical protein [Vitis vinifera]
contig00821	1768	gi|225429045|ref|XP_002265842.1|	PREDICTED: hypothetical protein [Vitis vinifera]
contig00822	1763	gi|255569589|ref|XP_002525760.1|	" Cyclic nucleotide-gated ion channel, putative [Ricinus communis]_x0001_gi"	B9SIE1		rcu:RCOM_1254760
contig00823	1767	gi|225457343|ref|XP_002284678.1|	PREDICTED: hypothetical protein [Vitis vinifera]_x0001_gi	D7SI75		vvi:100258753
contig00824	1767	gi|224055259|ref|XP_002298448.1|	predicted protein [Populus trichocarpa]_x0001_gi	B9GFR8	GO:0005488	pop:POPTR_843324	ko:K03255
contig00825	1763	gi|225440201|ref|XP_002278416.1|	PREDICTED: hypothetical protein [Vitis vinifera]
contig00826	1762	gi|225466117|ref|XP_002267657.1|	PREDICTED: hypothetical protein [Vitis vinifera]_x0001_gi	D7T1Z1		vvi:100243313
contig00827	1761	gi|225445780|ref|XP_002275081.1|	PREDICTED: hypothetical protein [Vitis vinifera]_x0001_gi	D7U1F7		vvi:100241649
contig00828	1767	gi|147811194|emb|CAN70157.1|	hypothetical protein [Vitis vinifera]	A5BGW2	GO:0003824;GO:0003824;GO:0003824;GO:0006633;GO:0008152;GO:0008152;GO:0009058;GO:0016740;GO:0016747
contig00829	1766	gi|225460012|ref|XP_002271455.1|	PREDICTED: hypothetical protein [Vitis vinifera]
contig00830	1764	gi|225264|prf||1211235D
contig00831	1761	gi|255568770|ref|XP_002525356.1|	" sentrin/sumo-specific protease, putative [Ricinus communis]_x0001_gi"	B9SH87	GO:0006508;GO:0008233;GO:0008234;GO:0016787	rcu:RCOM_0527830
contig00832	1764	gi|19351907|emb|CAC84082.1|	putative beta-ketoacyl-CoA synthase [Antirrhinum majus]	Q8S2R3	GO:0003824;GO:0003824;GO:0006633;GO:0006633;GO:0008152;GO:0008152;GO:0008610;GO:0016020;GO:0016020;GO:0016747;GO:0016747;GO:0016747
contig00833	1758	gi|255576217|ref|XP_002529002.1|	" ribosome biogenesis protein bop1, putative [Ricinus communis]_x0001_gi"	B9SSN3	GO:0005634;GO:0005634;GO:0006364;GO:0006364;GO:0042254	rcu:RCOM_1374490
contig00834	1762	gi|255555623|ref|XP_002518847.1|	" n-rich protein, putative [Ricinus communis]_x0001_gi"	B9RYM8		rcu:RCOM_1311800
contig00835	1761	gi|147767047|emb|CAN67678.1|	hypothetical protein [Vitis vinifera]	A5B9L0	GO:0004497;GO:0004497;GO:0004497;GO:0005506;GO:0005506;GO:0009055;GO:0016491;GO:0020037;GO:0020037;GO:0046872;GO:0055114;GO:0055114
contig00836	1752	gi|225454627|ref|XP_002266611.1|	PREDICTED: hypothetical protein [Vitis vinifera]
contig00837	1760	gi|224061933|ref|XP_002300671.1|	predicted protein [Populus trichocarpa]_x0001_gi	B9GQ52	GO:0004252;GO:0004252;GO:0004252;GO:0006508;GO:0006508;GO:0006508	pop:POPTR_815978	ko:K01322
contig00838	1746	gi|255539447|ref|XP_002510788.1|	" KDEL motif-containing protein 1 precursor, putative [Ricinus communis]_x0001_gi"	B9R9B3		rcu:RCOM_1495960
contig00839	1753	gi|225470348|ref|XP_002269604.1|	PREDICTED: hypothetical protein [Vitis vinifera]_x0001_gi	D7UE86		vvi:100256884
contig00840	1753	gi|225463572|ref|XP_002270172.1|	PREDICTED: hypothetical protein [Vitis vinifera]_x0001_gi	D7TZA9		vvi:100265253
contig00841	1758	gi|118340979|gb|ABK80758.1|	7S globulin precursor [Ficus pumila var. awkeotsang]	A1E0W1	GO:0045735;GO:0045735
contig00842	1752	gi|225442001|ref|XP_002267008.1|	PREDICTED: hypothetical protein [Vitis vinifera]
contig00843	1759	gi|255565093|ref|XP_002523539.1|	" sugar transporter, putative [Ricinus communis]_x0001_gi"	B9SC20;Q10710	GO:0005215;GO:0005215;GO:0006810;GO:0006810;GO:0006810;GO:0008643;GO:0016020;GO:0016020;GO:0016020;GO:0016021;GO:0016021;GO:0016491;GO:0022891;GO:0032440;GO:0055085;GO:0055085;GO:0055085;GO:0055114	rcu:RCOM_0701570
contig00844	1758	gi|255540511|ref|XP_002511320.1|	" zinc ion binding protein, putative [Ricinus communis]_x0001_gi"	B9RAU5	GO:0008270	rcu:RCOM_1508680
contig00845	1758	gi|8778823|gb|AAF79822.1|AC026875_2	AC026875_2 T6D22.2 [Arabidopsis thaliana]	Q9LN13	GO:0000166;GO:0003746;GO:0003746;GO:0003924;GO:0005525;GO:0005525;GO:0005525;GO:0005525;GO:0005525;GO:0005737;GO:0006414
contig00846	1756	gi|270229117|emb|CBI18046.1|	unnamed protein product [Vitis vinifera]
contig00847	1726	gi|225444597|ref|XP_002274191.1|	PREDICTED: hypothetical protein [Vitis vinifera]_x0001_gi	D7TC91		vvi:100242383
contig00848	1753	gi|224135099|ref|XP_002321983.1|	predicted protein [Populus trichocarpa]_x0001_gi	B9IDM5		pop:POPTR_1100674
contig00849	1756	gi|255556438|ref|XP_002519253.1|	" galactokinase, putative [Ricinus communis]_x0001_gi"	B9RZT4	GO:0000166;GO:0004335;GO:0005524;GO:0005524;GO:0005524;GO:0005524;GO:0005524;GO:0005737;GO:0006012;GO:0008152;GO:0016301;GO:0016301;GO:0016301;GO:0016310;GO:0016740;GO:0016773;GO:0033858;GO:0046835	rcu:RCOM_1001220	ko:K00849
contig00850	1755	gi|464734|sp|P35007.1|SAHH_CATRO	SAHH_CATRO RecName: Full=Adenosylhomocysteinase; Short=AdoHcyase; AltName: Full=S-adenosyl-L-homocysteine hydrolase_x0001_gi	P35007	GO:0003824;GO:0004013;GO:0004013;GO:0004013;GO:0005488;GO:0006730;GO:0006730;GO:0006730;GO:0006950;GO:0008152;GO:0016787
contig00851	1759	gi|211906480|gb|ACJ11733.1|	catalase [Gossypium hirsutum]	D2D313	GO:0004096;GO:0004096;GO:0004096;GO:0004096;GO:0004096;GO:0004601;GO:0005506;GO:0006979;GO:0006979;GO:0006979;GO:0006979;GO:0016491;GO:0020037;GO:0042744;GO:0046872;GO:0055114;GO:0055114;GO:0055114;GO:0055114;GO:0055114
contig00852	1753	gi|225443738|ref|XP_002265546.1|	PREDICTED: hypothetical protein [Vitis vinifera]_x0001_gi	D7TJP7		vvi:100241189
contig00853	1754	gi|225428269|ref|XP_002282473.1|	PREDICTED: hypothetical protein [Vitis vinifera]
contig00854	1755	gi|283362118|dbj|BAI65912.1|	UDP-sugar:glycosyltransferase [Forsythia x intermedia]	D2KY84	GO:0008152;GO:0016740;GO:0016757;GO:0016758
contig00855	1754	gi|17978831|gb|AAL47545.1|	p-coumarate 3-hydroxylase [Sesamum indicum]	Q8VWQ9	GO:0004497;GO:0004497;GO:0004497;GO:0005506;GO:0005506;GO:0009055;GO:0016491;GO:0020037;GO:0020037;GO:0046872;GO:0055114;GO:0055114
contig00856	1729	gi|242877227|gb|ACS94040.1|	unknown protein [Cicer arietinum]	C7AFG4
contig00857	1754	gi|225428497|ref|XP_002284362.1|	PREDICTED: hypothetical protein [Vitis vinifera]_x0001_gi	D7TQ10		vvi:100262440
contig00858	1752	gi|225457638|ref|XP_002274930.1|	PREDICTED: hypothetical protein [Vitis vinifera]
contig00859	1758	gi|225432432|ref|XP_002278197.1|	PREDICTED: hypothetical protein [Vitis vinifera]
contig00860	1747	gi|255544706|ref|XP_002513414.1|	conserved hypothetical protein [Ricinus communis]_x0001_gi	B9RI45	GO:0003824	rcu:RCOM_1576200
contig00861	1751	gi|255566211|ref|XP_002524093.1|	conserved hypothetical protein [Ricinus communis]_x0001_gi	B9SDM4		rcu:RCOM_0422090
contig00862	1753	gi|224061563|ref|XP_002300542.1|	predicted protein [Populus trichocarpa]_x0001_gi	B9GJZ0	GO:0004721;GO:0016787;GO:0016787;GO:0016787	pop:POPTR_177168
contig00863	1752	gi|224122014|ref|XP_002330709.1|	cytochrome P450 [Populus trichocarpa]_x0001_gi	B9N602	GO:0004497;GO:0004497;GO:0004497;GO:0005506;GO:0005506;GO:0009055;GO:0016491;GO:0020037;GO:0020037;GO:0046872;GO:0055114;GO:0055114	pop:POPTR_582767
contig00864	1742	gi|147784740|emb|CAN74796.1|	hypothetical protein [Vitis vinifera]	A5BNS7	GO:0000166;GO:0005515;GO:0005524;GO:0005524;GO:0005524;GO:0005524;GO:0005737;GO:0006457;GO:0006457;GO:0044267;GO:0051082;GO:0051082
contig00865	1750	gi|34595979|gb|AAQ76705.1|	betaine aldehyde dehydrogenase [Panax ginseng]	Q6JSK3	GO:0008152;GO:0008152;GO:0008152;GO:0008152;GO:0016491;GO:0016491;GO:0016491;GO:0016491;GO:0016491;GO:0055114;GO:0055114;GO:0055114;GO:0055114;GO:0055114
contig00866	1750	gi|224125162|ref|XP_002319515.1|	predicted protein [Populus trichocarpa]_x0001_gi	B9I7I1	GO:0000166;GO:0000166;GO:0005524;GO:0005524;GO:0005524;GO:0005737;GO:0016787;GO:0017111;GO:0030163	pop:POPTR_834472	ko:K03065
contig00867	1749	gi|255546077|ref|XP_002514098.1|	conserved hypothetical protein [Ricinus communis]_x0001_gi	B9RK54		rcu:RCOM_1046590
contig00868	1749	gi|225469547|ref|XP_002273963.1|	PREDICTED: hypothetical protein [Vitis vinifera]
contig00869	1743	gi|225458454|ref|XP_002282091.1|	PREDICTED: hypothetical protein [Vitis vinifera]
contig00870	1748	gi|225426178|ref|XP_002279187.1|	PREDICTED: hypothetical protein [Vitis vinifera]
contig00871	1748	gi|255639664|gb|ACU20126.1|	unknown [Glycine max]	C6TE74	GO:0005515;GO:0008270;GO:0046872
contig00872	1741	gi|255559184|ref|XP_002520613.1|	" selenium-binding protein, putative [Ricinus communis]_x0001_gi"	B9S3P4	GO:0008430	rcu:RCOM_1552910
contig00873	1745	gi|224098050|ref|XP_002311112.1|	predicted protein [Populus trichocarpa]_x0001_gi	B9HLY0	GO:0005488;GO:0005509;GO:0006810;GO:0006810;GO:0016020;GO:0016020;GO:0016021;GO:0055085	pop:POPTR_765330
contig00874	1744	gi|3582436|dbj|BAA33065.1|	beta-D-glucan exohydrolase [Nicotiana tabacum]	O82151	GO:0004553;GO:0004553;GO:0005975;GO:0005975;GO:0016787
contig00875	1748	gi|147856913|emb|CAN80762.1|	hypothetical protein [Vitis vinifera]	A5B440
contig00876	1747	gi|255574637|ref|XP_002528228.1|	" ubiquitin-protein ligase, putative [Ricinus communis]_x0001_gi"	B9SQF9	GO:0005488;GO:0005488;GO:0016874	rcu:RCOM_1274640
contig00877	1738	gi|255537421|ref|XP_002509777.1|	" receptor kinase, putative [Ricinus communis]_x0001_gi"	B9RC93	GO:0004672;GO:0004672;GO:0004872;GO:0005515;GO:0005524;GO:0005524;GO:0006468;GO:0006468;GO:0016020;GO:0016021;GO:0016301;GO:0016491;GO:0032440;GO:0055114	rcu:RCOM_1686340
contig00878	1741	gi|255576357|ref|XP_002529071.1|	" WD-repeat protein, putative [Ricinus communis]_x0001_gi"	B9SSV2	GO:0003755;GO:0003755;GO:0003755;GO:0003755;GO:0006457;GO:0006457;GO:0006457;GO:0016853	rcu:RCOM_0792840	ko:K12736
contig00879	1745	gi|147791956|emb|CAN75240.1|	hypothetical protein [Vitis vinifera]	A5C2T5	GO:0004252;GO:0006508
contig00880	1745	gi|225459284|ref|XP_002285786.1|	PREDICTED: hypothetical protein [Vitis vinifera]
contig00881	1743	gi|149938952|gb|ABR45721.1|	P5CDH1 [Actinidia chinensis]	A7YVW1	GO:0008152;GO:0008152;GO:0008152;GO:0008152;GO:0016491;GO:0016491;GO:0016491;GO:0016491;GO:0016491;GO:0055114;GO:0055114;GO:0055114;GO:0055114;GO:0055114
contig00882	1741	gi|255558698|ref|XP_002520373.1|	" Cell division protein ftsH, putative [Ricinus communis]_x0001_gi"	B9S304	GO:0000166;GO:0000166;GO:0004222;GO:0004222;GO:0005524;GO:0005524;GO:0005524;GO:0005524;GO:0006508;GO:0008568;GO:0016020;GO:0016787;GO:0017111;GO:0030163;GO:0051301	rcu:RCOM_1192780	ko:K03798
contig00883	1744	gi|225438075|ref|XP_002272358.1|	PREDICTED: hypothetical protein [Vitis vinifera]
contig00884	1732	gi|82470783|gb|ABB77428.1|	cullin 1-like protein C [Petunia integrifolia subsp. inflata]	A0ELU7	GO:0006511;GO:0006511;GO:0006511;GO:0006511;GO:0031461;GO:0031461;GO:0031461;GO:0031461;GO:0031625;GO:0031625;GO:0031625;GO:0031625
contig00885	1738	gi|270236373|emb|CBI25667.1|	unnamed protein product [Vitis vinifera]
contig00886	1743	gi|639834|emb|CAA58823.1|	NADH dehydrogenase [Solanum tuberosum]	Q43840	GO:0003954;GO:0008137;GO:0010181;GO:0010181;GO:0010181;GO:0016491;GO:0016651;GO:0016651;GO:0051287;GO:0051287;GO:0051539;GO:0051539;GO:0051539;GO:0055114;GO:0055114;GO:0055114
contig00887	1741	gi|22331208|ref|NP_188686.2|	PAP18 (PURPLE ACID PHOSPHATASE 18); acid phosphatase/ protein serine/threonine phosphatase [Arabidopsis thaliana]_x0001_gi	Q9LJU7	GO:0003993;GO:0003993;GO:0005576;GO:0005576;GO:0016787;GO:0016787;GO:0046872;GO:0046872	ath:AT3G20500
contig00888	1736	gi|225435776|ref|XP_002285737.1|	PREDICTED: hypothetical protein [Vitis vinifera]_x0001_gi	D7SLL4		vvi:100262063	ko:K04567
contig00889	1742	gi|270252790|emb|CBI19401.1|	unnamed protein product [Vitis vinifera]
contig00890	1740	gi|162279932|ref|NP_064080.2|	NADH dehydrogenase subunit 4 [Beta vulgaris subsp. vulgaris]_x0001_gi	Q9MF62	GO:0005739;GO:0008137;GO:0008137;GO:0008137;GO:0008137;GO:0016491;GO:0042773;GO:0042773;GO:0042773;GO:0055114;GO:0055114;GO:0055114;GO:0055114
contig00891	1737	gi|225446893|ref|XP_002284064.1|	" PREDICTED: similar to Citrate synthase, glyoxysomal [Vitis vinifera]_x0001_gi"	D7TMQ2		vvi:100255795	ko:K01647
contig00892	1737	gi|225425902|ref|XP_002271378.1|	PREDICTED: hypothetical protein [Vitis vinifera]
contig00893	1739	gi|270254461|emb|CBI36851.1|	unnamed protein product [Vitis vinifera]
contig00894	1740	gi|158513641|sp|A4GYN8.1|RR12B_POPTR	"RR12B_POPTR RecName: Full=30S ribosomal protein S12-B, chloroplastic_x0001_gi"	A4GYN8	GO:0003723;GO:0003735;GO:0003735;GO:0005622;GO:0005840;GO:0005840;GO:0006412;GO:0006412;GO:0009507;GO:0009507;GO:0009536;GO:0015935;GO:0019843;GO:0030529	pop:Poptr_cp071
contig00895	1738	gi|270253549|emb|CBI35947.1|	unnamed protein product [Vitis vinifera]
contig00896	1738	gi|224092232|ref|XP_002309520.1|	predicted protein [Populus trichocarpa]_x0001_gi	B9HDZ6	GO:0008375;GO:0016020	pop:POPTR_832106
contig00897	1737	gi|255545104|ref|XP_002513613.1|	" pyruvate kinase, putative [Ricinus communis]_x0001_gi"	B9RIP4	GO:0000287;GO:0000287;GO:0000287;GO:0003824;GO:0004743;GO:0004743;GO:0004743;GO:0004743;GO:0006096;GO:0006096;GO:0006096;GO:0006096;GO:0016301;GO:0016740;GO:0030955;GO:0030955;GO:0030955	rcu:RCOM_1581420	ko:K00873
contig00898	1734	gi|164471620|gb|ABY58274.1|	serine-threonine kinase [Persea americana]	B0FM77	GO:0000166;GO:0004672;GO:0004672;GO:0004672;GO:0004674;GO:0004674;GO:0004674;GO:0005524;GO:0005524;GO:0005524;GO:0005524;GO:0005524;GO:0006468;GO:0006468;GO:0006468;GO:0006468;GO:0006468;GO:0007165;GO:0007165;GO:0016301;GO:0016740
contig00899	1736	gi|7798554|dbj|BAA95629.1|	phenylalanine ammonia lyase [Catharanthus roseus]	Q9MAX1	GO:0003824;GO:0005737;GO:0005737;GO:0005737;GO:0006559;GO:0009058;GO:0009698;GO:0016829;GO:0016841;GO:0016841;GO:0016841
contig00900	1732	gi|255572963|ref|XP_002527412.1|	" dead box ATP-dependent RNA helicase, putative [Ricinus communis]_x0001_gi"	B9SN43	GO:0000166;GO:0003676;GO:0003676;GO:0003676;GO:0004386;GO:0004386;GO:0005524;GO:0005524;GO:0005524;GO:0005524;GO:0008026;GO:0008026;GO:0016787	rcu:RCOM_0312580	ko:K12823
contig00901	1727	gi|258549505|gb|ACV74415.1|	putative flavonoid-3'-hydroxylase [Camellia sinensis]	C9E0G3	GO:0004497;GO:0004497;GO:0004497;GO:0005506;GO:0005506;GO:0009055;GO:0016491;GO:0020037;GO:0020037;GO:0046872;GO:0055114;GO:0055114
contig00902	1734	gi|225465405|ref|XP_002277751.1|	PREDICTED: hypothetical protein [Vitis vinifera]_x0001_gi	D7TF43		vvi:100247150
contig00903	1732	gi|15233891|ref|NP_195563.1|	" vacuolar ATP synthase subunit B, putative / V-ATPase B subunit, putative / vacuolar proton pump B subunit, putative / V-ATPase 57 kDa subunit, putative [Arabidopsis thaliana]_x0001_gi"	Q9SZN1	GO:0005773;GO:0005774;GO:0006810;GO:0006811;GO:0015986;GO:0015986;GO:0015986;GO:0015986;GO:0015992;GO:0015992;GO:0016020;GO:0016469;GO:0016787;GO:0016820;GO:0016820;GO:0016820;GO:0016820;GO:0033178;GO:0033178;GO:0033178;GO:0033180;GO:0046034;GO:0046933;GO	ath:AT4G38510	ko:K02147
contig00904	1732	gi|147838534|emb|CAN65390.1|	hypothetical protein [Vitis vinifera]	A5B989	GO:0000166;GO:0005515;GO:0005524;GO:0005524;GO:0005524;GO:0005524;GO:0005737;GO:0006457;GO:0006457;GO:0044267;GO:0051082;GO:0051082
contig00905	1730	gi|225470792|ref|XP_002269731.1|	PREDICTED: hypothetical protein [Vitis vinifera]
contig00906	1734	gi|225463335|ref|XP_002268633.1|	PREDICTED: hypothetical protein [Vitis vinifera]
contig00907	1726	gi|255548035|ref|XP_002515074.1|	" pyruvate dehydrogenase, putative [Ricinus communis]_x0001_gi"	B9RNK3	GO:0004739;GO:0004739;GO:0006096;GO:0008152;GO:0016491;GO:0016624;GO:0043231;GO:0055114;GO:0055114	rcu:RCOM_1339660	ko:K00161
contig00908	1726	gi|225430214|ref|XP_002285000.1|	PREDICTED: hypothetical protein [Vitis vinifera]
contig00909	1733	gi|2501850|gb|AAB80717.1|	GDP dissociation inhibitor [Nicotiana tabacum]	O22402	GO:0005093;GO:0015031;GO:0043087
contig00910	1734	gi|225431153|ref|XP_002268446.1|	PREDICTED: hypothetical protein [Vitis vinifera]
contig00911	1729	gi|225452847|ref|XP_002283702.1|	PREDICTED: hypothetical protein [Vitis vinifera]
contig00912	1723	gi|270251135|emb|CBI34509.1|	unnamed protein product [Vitis vinifera]
contig00913	1728	gi|147815590|emb|CAN61759.1|	hypothetical protein [Vitis vinifera]	A5BTH6	GO:0003950
contig00914	1732	gi|5726641|gb|AAD48496.1|AF172856_1	AF172856_1 cysteine protease TDI-65 [Solanum lycopersicum]_x0001_gi	O49877	GO:0004197;GO:0006508;GO:0006508;GO:0008233;GO:0008234;GO:0008234;GO:0008234;GO:0016787
contig00915	1729	gi|255561582|ref|XP_002521801.1|	" Patellin-3, putative [Ricinus communis]_x0001_gi"	B9S732	GO:0005215;GO:0005622;GO:0006810	rcu:RCOM_1332620
contig00916	1730	gi|225427252|ref|XP_002278650.1|	PREDICTED: hypothetical protein [Vitis vinifera]
contig00917	1724	gi|255560072|ref|XP_002521054.1|	" aminobutyrate aminotransferase, putative [Ricinus communis]_x0001_gi"	B9S4Y5	GO:0003824;GO:0003992;GO:0008483;GO:0008483;GO:0016740;GO:0030170;GO:0030170	rcu:RCOM_1392960
contig00918	1729	gi|270252146|emb|CBI35507.1|	unnamed protein product [Vitis vinifera]
contig00919	1721	gi|151335776|gb|ABS00393.1|	cytochrome P450 hydroxylase [Hyoscyamus muticus]	A6YIH8	GO:0004497;GO:0004497;GO:0004497;GO:0005506;GO:0005506;GO:0009055;GO:0016491;GO:0020037;GO:0020037;GO:0046872;GO:0055114;GO:0055114
contig00920	1726	gi|224110276|ref|XP_002315469.1|	predicted protein [Populus trichocarpa]_x0001_gi	A0MNI9	GO:0000166;GO:0004672;GO:0004672;GO:0004672;GO:0004674;GO:0004674;GO:0004674;GO:0005524;GO:0005524;GO:0005524;GO:0005524;GO:0005524;GO:0006468;GO:0006468;GO:0006468;GO:0006468;GO:0006468;GO:0007165;GO:0007165;GO:0016301;GO:0016740	pop:POPTR_821684
contig00921	1727	gi|18409740|ref|NP_566976.1|	" pyruvate kinase, putative [Arabidopsis thaliana]_x0001_gi"	Q94KE3	GO:0000287;GO:0000287;GO:0000287;GO:0003824;GO:0004743;GO:0004743;GO:0004743;GO:0004743;GO:0006096;GO:0006096;GO:0006096;GO:0006096;GO:0016301;GO:0016740;GO:0030955;GO:0030955;GO:0030955	ath:AT3G52990	ko:K00873
contig00922	1720	gi|224079904|ref|XP_002305966.1|	predicted protein [Populus trichocarpa]_x0001_gi	B9H3S1	GO:0016998;GO:0033903	pop:POPTR_1076059
contig00923	1721	gi|225461399|ref|XP_002284849.1|	PREDICTED: hypothetical protein [Vitis vinifera]
contig00924	1726	gi|255541042|ref|XP_002511585.1|	conserved hypothetical protein [Ricinus communis]_x0001_gi	B9RCZ6		rcu:RCOM_1608270
contig00925	1726	gi|255583640|ref|XP_002532575.1|	" multicopper oxidase, putative [Ricinus communis]_x0001_gi"	B9T2V6	GO:0005507;GO:0005507;GO:0008447;GO:0016491;GO:0016491;GO:0016491;GO:0016491;GO:0055114;GO:0055114;GO:0055114;GO:0055114	rcu:RCOM_0195650
contig00926	1716	gi|18000074|gb|AAL54888.1|AF116915_1	AF116915_1 obtusifoliol-14-demethylase [Nicotiana tabacum]	Q8GZV0	GO:0004497;GO:0004497;GO:0005506;GO:0005506;GO:0008168;GO:0009055;GO:0020037;GO:0020037;GO:0046872
contig00927	1723	gi|255557305|ref|XP_002519683.1|	" Katanin p60 ATPase-containing subunit, putative [Ricinus communis]_x0001_gi"	B9S114	GO:0000166;GO:0000166;GO:0005524;GO:0005524;GO:0008568;GO:0016787;GO:0017111	rcu:RCOM_0632640
contig00928	1717	gi|225431679|ref|XP_002263973.1|	PREDICTED: hypothetical protein [Vitis vinifera]
contig00929	1717	gi|171854593|dbj|BAG16487.1|	succinic semialdehyde dehydrogenase [Solanum lycopersicum]	B1Q3F8	GO:0008152;GO:0008152;GO:0008152;GO:0008152;GO:0016491;GO:0016491;GO:0016491;GO:0016491;GO:0016491;GO:0016620;GO:0055114;GO:0055114;GO:0055114;GO:0055114;GO:0055114;GO:0055114
contig00930	1725	gi|224090057|ref|XP_002308924.1|	predicted protein [Populus trichocarpa]_x0001_gi	B9H9I6	GO:0003824;GO:0004367;GO:0005488;GO:0005737;GO:0005975;GO:0006072;GO:0008152;GO:0009331;GO:0016491;GO:0016491;GO:0016491;GO:0016614;GO:0016616;GO:0046168;GO:0050662;GO:0051287;GO:0055114;GO:0055114;GO:0055114;GO:0055114	pop:POPTR_762074
contig00931	1723	gi|257781224|gb|ACV65039.1|	3-hydroxy-3-methylglutaryl coenzyme A synthase [Salvia miltiorrhiza]	D3U6C3	GO:0003824;GO:0004421;GO:0004421;GO:0004421;GO:0004421;GO:0008152;GO:0008299;GO:0008299;GO:0008299;GO:0008299
contig00932	1722	gi|225470344|ref|XP_002267854.1|	PREDICTED: hypothetical protein [Vitis vinifera]
contig00933	1717	gi|225458335|ref|XP_002281605.1|	PREDICTED: hypothetical protein [Vitis vinifera]
contig00934	1711	gi|225469552|ref|XP_002274187.1|	PREDICTED: hypothetical protein [Vitis vinifera]
contig00935	1705	gi|225431523|ref|XP_002281640.1|	PREDICTED: hypothetical protein [Vitis vinifera]
contig00936	1719	gi|225441981|ref|XP_002265294.1|	PREDICTED: hypothetical protein [Vitis vinifera]_x0001_gi	D7TZK0		vvi:100241156	ko:K00814
contig00937	1721	gi|225435303|ref|XP_002282323.1|	PREDICTED: hypothetical protein [Vitis vinifera]
contig00938	1723
contig00939	1718	gi|225452312|ref|XP_002272486.1|	PREDICTED: hypothetical protein [Vitis vinifera]_x0001_gi	D7TWH5		vvi:100254246
contig00940	1718	gi|255543411|ref|XP_002512768.1|	" Membrane protein PB1A10.07c, putative [Ricinus communis]_x0001_gi"	B9RGQ9	GO:0016020	rcu:RCOM_1442840
contig00941	1719	gi|225438714|ref|XP_002282485.1|	PREDICTED: hypothetical protein [Vitis vinifera]_x0001_gi	D7SVX8		vvi:100267903	ko:K13168
contig00942	1716	gi|147766865|emb|CAN74151.1|	hypothetical protein [Vitis vinifera]	A5B4N1	GO:0000166;GO:0004672;GO:0004672;GO:0004672;GO:0004674;GO:0004674;GO:0005515;GO:0005524;GO:0005524;GO:0005524;GO:0005524;GO:0006468;GO:0006468;GO:0006468;GO:0006468
contig00943	1718	gi|255558654|ref|XP_002520352.1|	" Aldehyde dehydrogenase, putative [Ricinus communis]_x0001_gi"	B9S2Y3	GO:0004030;GO:0004030;GO:0006081;GO:0008152;GO:0008152;GO:0008152;GO:0008152;GO:0016491;GO:0016491;GO:0016491;GO:0016491;GO:0016491;GO:0055114;GO:0055114;GO:0055114;GO:0055114;GO:0055114;GO:0055114	rcu:RCOM_0563960	ko:K00128
contig00944	1714	gi|225428102|ref|XP_002280603.1|	PREDICTED: hypothetical protein [Vitis vinifera]
contig00945	1715	gi|45331281|gb|AAS57912.1|	70 kDa heat shock cognate protein 1 [Vigna radiata]	Q5QHT4	GO:0000166;GO:0005524;GO:0005524;GO:0006950
contig00946	1715	gi|223018283|gb|ACM78033.1|	beta-tubulin [Citrus maxima]	C0KLD1	GO:0000166;GO:0003924;GO:0003924;GO:0005198;GO:0005525;GO:0005525;GO:0005525;GO:0005525;GO:0005525;GO:0005525;GO:0005874;GO:0005874;GO:0005874;GO:0005874;GO:0007017;GO:0007017;GO:0007018;GO:0043234;GO:0043234;GO:0043234;GO:0051258;GO:0051258;GO:0051258
contig00947	1710	gi|224128035|ref|XP_002329238.1|	predicted protein [Populus trichocarpa]_x0001_gi	B9N1U1		pop:POPTR_1114997
contig00948	1706	gi|255586028|ref|XP_002533682.1|	conserved hypothetical protein [Ricinus communis]_x0001_gi	B9T613	GO:0016020;GO:0055085	rcu:RCOM_1054840
contig00949	1715	gi|225455449|ref|XP_002279638.1|	PREDICTED: hypothetical protein [Vitis vinifera]
contig00950	1715	gi|225468582|ref|XP_002263803.1|	PREDICTED: hypothetical protein isoform 1 [Vitis vinifera]_x0001_gi	D7TUC2		vvi:100257520	ko:K01883
contig00951	1713	gi|225463920|ref|XP_002267014.1|	PREDICTED: hypothetical protein [Vitis vinifera]
contig00952	1715	gi|255563762|ref|XP_002522882.1|	" Oligopeptide transporter, putative [Ricinus communis]_x0001_gi"	B9SA63	GO:0055085;GO:0055085	rcu:RCOM_0861300
contig00953	1714	gi|225433440|ref|XP_002285672.1|	PREDICTED: hypothetical protein [Vitis vinifera]_x0001_gi	D7TS92		vvi:100254507	ko:K00383
contig00954	1712	gi|224065423|ref|XP_002301810.1|	predicted protein [Populus trichocarpa]_x0001_gi	B9GQP0	GO:0000151;GO:0004842;GO:0005488;GO:0005488;GO:0016567	pop:POPTR_816933
contig00955	1718	gi|270260395|emb|CBI35583.1|	unnamed protein product [Vitis vinifera]
contig00956	1712	gi|225458621|ref|XP_002284758.1|	PREDICTED: hypothetical protein [Vitis vinifera]_x0001_gi	E0CPV2		vvi:100257460
contig00957	1713	gi|255579273|ref|XP_002530482.1|	" succinate dehydrogenase, putative [Ricinus communis]_x0001_gi"	B9SWW3	GO:0006099;GO:0008177;GO:0009055;GO:0016491;GO:0016491;GO:0016491;GO:0016491;GO:0016491;GO:0016627;GO:0016627;GO:0022900;GO:0050660;GO:0050660;GO:0055114;GO:0055114;GO:0055114;GO:0055114;GO:0055114;GO:0055114	rcu:RCOM_0566460	ko:K00234
contig00958	1704	gi|225427009|ref|XP_002266701.1|	PREDICTED: hypothetical protein [Vitis vinifera]
contig00959	1712	gi|255579265|ref|XP_002530478.1|	conserved hypothetical protein [Ricinus communis]_x0001_gi	B9SWV9	GO:0005488	rcu:RCOM_0566120
contig00960	1714	gi|225460672|ref|XP_002266195.1|	PREDICTED: hypothetical protein [Vitis vinifera]
contig00961	1712	gi|12620328|gb|AAG60665.1|AF314150_1	AF314150_1 tyrosine/dopa decarboxylase [Thalictrum flavum subsp. glaucum]	Q9AXN7	GO:0003824;GO:0003824;GO:0004837;GO:0006519;GO:0016829;GO:0016831;GO:0016831;GO:0019752;GO:0030170;GO:0030170;GO:0030170
contig00962	1705	gi|270227592|emb|CBI16325.1|	unnamed protein product [Vitis vinifera]
contig00963	1711	gi|248337|gb|AAB21993.1|	polyubiquitin [Zea mays]_x0001_gi	Q42415
contig00964	1689	gi|225448041|ref|XP_002273537.1|	PREDICTED: hypothetical protein [Vitis vinifera]
contig00965	1707	gi|270232180|emb|CBI21503.1|	unnamed protein product [Vitis vinifera]
contig00966	1710	gi|253509575|gb|ACT32032.1|	putative glycerol-3-phosphate acyltransferase [Vernicia fordii]	C9WGL2	GO:0004366;GO:0008152;GO:0008415;GO:0008415;GO:0016740
contig00967	1708	gi|224284903|gb|ACN40181.1|	unknown [Picea sitchensis]_x0001_gi	C0PQU1	GO:0000166;GO:0003924;GO:0003924;GO:0005198;GO:0005525;GO:0005525;GO:0005525;GO:0005525;GO:0005525;GO:0005525;GO:0005874;GO:0005874;GO:0005874;GO:0005874;GO:0007017;GO:0007017;GO:0007018;GO:0043234;GO:0043234;GO:0043234;GO:0051258;GO:0051258;GO:0051258
contig00968	1643
contig00969	1708	gi|225434716|ref|XP_002281136.1|	" PREDICTED: similar to enolase, putative [Vitis vinifera]"
contig00970	1707	gi|255560515|ref|XP_002521272.1|	" protein phosphatase 2c, putative [Ricinus communis]_x0001_gi"	B9S5K3	GO:0003824;GO:0004721;GO:0004721;GO:0004722;GO:0006470;GO:0008287;GO:0016787;GO:0046872	rcu:RCOM_0977500
contig00971	1692	gi|270228958|emb|CBI17890.1|	unnamed protein product [Vitis vinifera]
contig00972	1692	gi|163930028|dbj|BAF95902.1|	protein disulfide isomerase family [Glycine max]_x0001_gi	A9CPA7	GO:0016853;GO:0016853;GO:0045454;GO:0045454;GO:0045454;GO:0045454
contig00973	1708	gi|126012451|gb|ABF47291.2|	ATP sulfurylase [Camellia sinensis]	Q1HL01	GO:0000103;GO:0004781
contig00974	1706	gi|118487743|gb|ABK95695.1|	unknown [Populus trichocarpa]	A9PH42	GO:0019787;GO:0043687;GO:0051246
contig00975	1705	gi|283362114|dbj|BAI65910.1|	UDP-sugar:glycosyltransferase [Forsythia x intermedia]	D2KY82	GO:0008152;GO:0016740;GO:0016757;GO:0016758
contig00976	1687	gi|224129150|ref|XP_002320513.1|	predicted protein [Populus trichocarpa]_x0001_gi	B9IAR9	GO:0000166;GO:0003676;GO:0003676;GO:0003723;GO:0008270	pop:POPTR_732453
contig00977	1697	gi|255579318|ref|XP_002530504.1|	" proliferation-associated 2g4, putative [Ricinus communis]_x0001_gi"	B9SWY5	GO:0004177;GO:0004177;GO:0006508;GO:0008235;GO:0009987;GO:0016787	rcu:RCOM_0489730
contig00978	1703	gi|225453084|ref|XP_002271135.1|	PREDICTED: hypothetical protein isoform 2 [Vitis vinifera]_x0001_gi
contig00979	1703	gi|270228459|emb|CBI17396.1|	unnamed protein product [Vitis vinifera]
contig00980	1698	gi|225469806|ref|XP_002262941.1|	PREDICTED: hypothetical protein [Vitis vinifera]
contig00981	1701	gi|147765656|emb|CAN71501.1|	hypothetical protein [Vitis vinifera]	A5ANH8	GO:0003824;GO:0003824;GO:0004222;GO:0004222;GO:0004222;GO:0006508;GO:0006508;GO:0006508;GO:0008270;GO:0046872;GO:0046872
contig00982	1704	gi|84578869|dbj|BAE72877.1|	cytochrome P450 [Verbena x hybrida]	Q2PF19	GO:0004497;GO:0004497;GO:0004497;GO:0005506;GO:0005506;GO:0009055;GO:0016491;GO:0020037;GO:0020037;GO:0046872;GO:0055114;GO:0055114
contig00983	1703	gi|224080986|ref|XP_002306254.1|	white-brown-complex ABC transporter family [Populus trichocarpa]_x0001_gi	B9H498	GO:0000166;GO:0000166;GO:0005524;GO:0005524;GO:0005524;GO:0016020;GO:0016887;GO:0016887;GO:0017111	pop:POPTR_650613
contig00984	1705	gi|15625046|gb|AAK62031.1|	hexose transporter pGlT [Olea europaea]	Q93WT7	GO:0005215;GO:0005215;GO:0006810;GO:0006810;GO:0006810;GO:0016020;GO:0016020;GO:0016020;GO:0016021;GO:0016021;GO:0022891;GO:0055085;GO:0055085;GO:0055085
contig00985	1699	gi|225461969|ref|XP_002266863.1|	PREDICTED: hypothetical protein [Vitis vinifera]
contig00986	1697	gi|225463033|ref|XP_002267199.1|	PREDICTED: hypothetical protein [Vitis vinifera]_x0001_gi	A5BRS2	GO:0000166;GO:0003924;GO:0005525;GO:0005525;GO:0005525;GO:0005525;GO:0005525;GO:0005525	vvi:100253367	ko:K12852
contig00987	1694	gi|193290696|gb|ACF17656.1|	putative glutamine synthase 2 [Capsicum annuum]	B5LAU9	GO:0000166;GO:0003824;GO:0004356;GO:0004356;GO:0004356;GO:0005524;GO:0006542;GO:0006807;GO:0006807;GO:0016874
contig00988	1699	gi|224128636|ref|XP_002320381.1|	predicted protein [Populus trichocarpa]_x0001_gi	B9I9Z2		pop:POPTR_572777	ko:K11801
contig00989	1701	gi|224081467|ref|XP_002306421.1|	predicted protein [Populus trichocarpa]_x0001_gi	B9H651	GO:0016021;GO:0055085	pop:POPTR_760338	ko:K07088
contig00990	1698	gi|255575293|ref|XP_002528550.1|	" protein kinase, putative [Ricinus communis]_x0001_gi"	B9SRD1	GO:0000166;GO:0004672;GO:0004672;GO:0004672;GO:0004674;GO:0004674;GO:0004715;GO:0005524;GO:0005524;GO:0005524;GO:0005524;GO:0006468;GO:0006468;GO:0006468;GO:0006468;GO:0016301;GO:0016740	rcu:RCOM_0614160
contig00991	1697	gi|33186651|gb|AAP97495.1|	cellulose synthase [Solanum tuberosum]	Q6XP46	GO:0005515;GO:0007047;GO:0008270;GO:0016020;GO:0016020;GO:0016021;GO:0016740;GO:0016757;GO:0016760;GO:0030244
contig00992	1700	gi|213493066|dbj|BAG84436.1|	NADP-dependent isocitrate dehydrogenase [Passiflora edulis]	B6VQB0	GO:0000287;GO:0000287;GO:0004450;GO:0006102;GO:0016491;GO:0016616;GO:0016616;GO:0046872;GO:0051287;GO:0051287;GO:0055114;GO:0055114;GO:0055114;GO:0055114
contig00993	1702	gi|225451287|ref|XP_002272789.1|	PREDICTED: hypothetical protein [Vitis vinifera]
contig00994	1700	gi|224052871|ref|XP_002297622.1|	predicted protein [Populus trichocarpa]_x0001_gi	B9GLD1		pop:POPTR_177802
contig00995	1696	gi|7673359|gb|AAF66825.1|	poly(A)-binding protein [Nicotiana tabacum]	Q9M6E4	GO:0000166;GO:0003676;GO:0003723;GO:0003723
contig00996	1701	gi|255570256|ref|XP_002526088.1|	" zinc finger protein, putative [Ricinus communis]_x0001_gi"	B9SJB9	GO:0005622;GO:0005622;GO:0008270;GO:0008270	rcu:RCOM_0524660
contig00997	1699	gi|225429246|ref|XP_002264732.1|	PREDICTED: hypothetical protein [Vitis vinifera]_x0001_gi	D7TY76		vvi:100247582	ko:K06110
contig00998	1694	gi|225451195|ref|XP_002271452.1|	PREDICTED: hypothetical protein [Vitis vinifera]
contig00999	1698	gi|147866940|emb|CAN83057.1|	hypothetical protein [Vitis vinifera]	A5BBC5	GO:0000502;GO:0005488;GO:0005488;GO:0030234;GO:0042176
contig01000	1691	gi|270252816|emb|CBI19427.1|	unnamed protein product [Vitis vinifera]
contig01001	1696	gi|224069820|ref|XP_002326422.1|	predicted protein [Populus trichocarpa]_x0001_gi	B9MTR5	GO:0000166;GO:0004672;GO:0004672;GO:0004672;GO:0004674;GO:0004674;GO:0005524;GO:0005524;GO:0005524;GO:0005524;GO:0006468;GO:0006468;GO:0006468;GO:0006468	pop:POPTR_282541
contig01002	1698	gi|48210029|gb|AAT40540.1|	" kelch repeat-containing F-box family protein, putative [Solanum demissum]"	Q6L3I4
contig01003	1698	gi|224055984|ref|XP_002298710.1|	actin 1 [Populus trichocarpa]_x0001_gi	B9GGS0	GO:0000166;GO:0005515;GO:0005524;GO:0005524;GO:0005737;GO:0005856	pop:POPTR_813612
contig01004	1692	gi|166234051|sp|A5A7I7.1|CDPK4_SOLTU	CDPK4_SOLTU RecName: Full=Calcium-dependent protein kinase 4; Short=CDPK 4; Short=StCDPK4_x0001_gi	A5A7I7	GO:0000166;GO:0004672;GO:0004672;GO:0004672;GO:0004674;GO:0004674;GO:0004674;GO:0005509;GO:0005509;GO:0005515;GO:0005524;GO:0005524;GO:0005524;GO:0005524;GO:0005524;GO:0005524;GO:0006468;GO:0006468;GO:0006468;GO:0006468;GO:0006468;GO:0016020;GO:0016020;GO
contig01005	1699	gi|7672782|gb|AAF66639.1|AF143743_1	AF143743_1 SNF1 [Solanum lycopersicum]	Q9M726	GO:0000166;GO:0004672;GO:0004672;GO:0004672;GO:0004674;GO:0004674;GO:0004674;GO:0004674;GO:0005524;GO:0005524;GO:0005524;GO:0005524;GO:0005524;GO:0005524;GO:0006468;GO:0006468;GO:0006468;GO:0006468;GO:0006468;GO:0006468
contig01006	1694	gi|270231771|emb|CBI21096.1|	unnamed protein product [Vitis vinifera]
contig01007	1685	gi|255572860|ref|XP_002527362.1|	" E3 ubiquitin protein ligase upl2, putative [Ricinus communis]_x0001_gi"	B9SMZ3	GO:0005488;GO:0005622;GO:0006464;GO:0016874;GO:0016881	rcu:RCOM_0482820	ko:K10592
contig01008	1696	gi|255570677|ref|XP_002526293.1|	" GABA-specific permease, putative [Ricinus communis]_x0001_gi"	B9SJX4	GO:0006810;GO:0006865;GO:0006865;GO:0015171;GO:0016020;GO:0016020;GO:0016021;GO:0016021;GO:0055085;GO:0055085	rcu:RCOM_0577350
contig01009	1696	gi|225459507|ref|XP_002284432.1|	PREDICTED: hypothetical protein [Vitis vinifera]
contig01010	1692	gi|225460446|ref|XP_002271656.1|	PREDICTED: hypothetical protein [Vitis vinifera]
contig01011	1681	gi|255645914|gb|ACU23446.1|	unknown [Glycine max]	C6TKK6
contig01012	1696	gi|224122014|ref|XP_002330709.1|	cytochrome P450 [Populus trichocarpa]_x0001_gi	B9N602	GO:0004497;GO:0004497;GO:0004497;GO:0005506;GO:0005506;GO:0009055;GO:0016491;GO:0020037;GO:0020037;GO:0046872;GO:0055114;GO:0055114	pop:POPTR_582767
contig01013	1693	gi|255543593|ref|XP_002512859.1|	" mitochondrial phosphate carrier protein, putative [Ricinus communis]_x0001_gi"	B9RH00	GO:0005488;GO:0006810;GO:0006810;GO:0016020;GO:0016020;GO:0016021;GO:0055085	rcu:RCOM_1445550
contig01014	1679	gi|224124112|ref|XP_002319248.1|	predicted protein [Populus trichocarpa]_x0001_gi	B9I742	GO:0000221;GO:0000221;GO:0005488;GO:0005488;GO:0015986;GO:0015986;GO:0016820;GO:0046961	pop:POPTR_823751	ko:K02144
contig01015	1690	gi|225430011|ref|XP_002284136.1|	PREDICTED: hypothetical protein [Vitis vinifera]
contig01016	1689	gi|270228076|emb|CBI16787.1|	unnamed protein product [Vitis vinifera]
contig01017	1692	gi|224121558|ref|XP_002318614.1|	autoinhibited H+ ATPase [Populus trichocarpa]_x0001_gi	B9I315	GO:0000166;GO:0003824;GO:0005524;GO:0005524;GO:0005524;GO:0005524;GO:0005524;GO:0006754;GO:0006754;GO:0006754;GO:0006754;GO:0006754;GO:0006754;GO:0006812;GO:0008152;GO:0015662;GO:0015662;GO:0015662;GO:0015662;GO:0016020;GO:0016020;GO:0016020;GO:0016020;GO	pop:POPTR_422528	ko:K01535
contig01018	1689	gi|225462291|ref|XP_002265244.1|	PREDICTED: hypothetical protein [Vitis vinifera]_x0001_gi	D7T121		vvi:100267404
contig01019	1690	gi|225431207|ref|XP_002271892.1|	PREDICTED: hypothetical protein [Vitis vinifera]
contig01020	1691	gi|255586905|ref|XP_002534057.1|	" amino acid transporter, putative [Ricinus communis]_x0001_gi"	B9T738	GO:0016020;GO:0016021	rcu:RCOM_0012320	ko:K14207
contig01021	1685	gi|224075445|ref|XP_002304636.1|	predicted protein [Populus trichocarpa]_x0001_gi	B9GZ15	GO:0003824;GO:0004801;GO:0004801;GO:0005737;GO:0005737;GO:0005975;GO:0005975;GO:0006098;GO:0006098;GO:0008152	pop:POPTR_646955	ko:K00616
contig01022	1684	gi|187369233|dbj|BAG31377.1|	topoisomerase I [Catharanthus roseus]	B2DDA8	GO:0003677;GO:0003677;GO:0003677;GO:0003677;GO:0003677;GO:0003677;GO:0003677;GO:0003677;GO:0003677;GO:0003917;GO:0003917;GO:0003917;GO:0003917;GO:0003917;GO:0003917;GO:0003917;GO:0003918;GO:0005694;GO:0005694;GO:0005694;GO:0005694;GO:0005694;GO:0005694;GO
contig01023	1679	gi|49523817|emb|CAF18249.1|	SEU3A protein [Antirrhinum majus]	Q6H972
contig01024	1685	gi|225440161|ref|XP_002278009.1|	PREDICTED: hypothetical protein [Vitis vinifera]
contig01025	1690	gi|283794992|ref|YP_003359383.1|	ATP-dependent protease subunit [Olea europaea]_x0001_gi	D2KLM7	GO:0004252;GO:0004252;GO:0006508;GO:0006508;GO:0008233;GO:0008236;GO:0009507;GO:0009536;GO:0016787
contig01026	1676	gi|147858961|emb|CAN80826.1|	hypothetical protein [Vitis vinifera]	A5B5X9	GO:0000166;GO:0000166;GO:0003678;GO:0005524;GO:0005524;GO:0017111
contig01027	1686	gi|15229360|ref|NP_191859.1|	NPL41 (NPL4-LIKE PROTEIN 1) [Arabidopsis thaliana]_x0001_gi	Q9LYC2		ath:AT3G63000	ko:K14015
contig01028	1680	gi|15418698|gb|AAG34725.1|	transaldolase ToTAL2 [Solanum lycopersicum]	Q941R1	GO:0003824;GO:0005975;GO:0008152
contig01029	1685	gi|225459344|ref|XP_002285802.1|	PREDICTED: hypothetical protein isoform 1 [Vitis vinifera]
contig01030	1677	gi|222820580|gb|ACM67640.1|	BTB-POZ and MATH domain protein [Capsicum annuum]	B9VXZ7	GO:0005515;GO:0005515;GO:0005515
contig01031	1680	gi|37572443|dbj|BAC98491.1|	AG-motif binding protein-1 [Nicotiana tabacum]	Q76DY3	GO:0003700;GO:0003700;GO:0006355;GO:0006355;GO:0008270;GO:0008270;GO:0043565;GO:0046872
contig01032	1684	gi|115446331|ref|NP_001046945.1|	Os02g0513700 [Oryza sativa (japonica cultivar-group)]
contig01033	1685	gi|225431033|ref|XP_002279911.1|	PREDICTED: hypothetical protein [Vitis vinifera]
contig01034	1682	gi|255550119|ref|XP_002516110.1|	protein with unknown function [Ricinus communis]_x0001_gi	B9RQU1	GO:0005488;GO:0005488;GO:0005743;GO:0006810;GO:0006810;GO:0006810;GO:0016020;GO:0016020;GO:0016021;GO:0055085;GO:0055085	rcu:RCOM_0706530
contig01035	1682
contig01036	1685	gi|224111860|ref|XP_002316006.1|	predicted protein [Populus trichocarpa]_x0001_gi	B9HWV4	GO:0004497;GO:0004497;GO:0004497;GO:0005506;GO:0005506;GO:0009055;GO:0016491;GO:0020037;GO:0020037;GO:0046872;GO:0055114;GO:0055114	pop:POPTR_769775
contig01037	1671	gi|255641929|gb|ACU21233.1|	unknown [Glycine max]	C6THD1	GO:0008202;GO:0008202
contig01038	1683	gi|225436797|ref|XP_002269323.1|	PREDICTED: hypothetical protein [Vitis vinifera]
contig01039	1683	gi|5123836|emb|CAB45387.1|	NAD-malate dehydrogenase [Nicotiana tabacum]	Q9XQP4	GO:0003824;GO:0003824;GO:0005488;GO:0005975;GO:0006108;GO:0006108;GO:0008152;GO:0009507;GO:0009536;GO:0016491;GO:0016491;GO:0016615;GO:0030060;GO:0030060;GO:0055114;GO:0055114;GO:0055114;GO:0055114
contig01040	1678	gi|225435758|ref|XP_002285721.1|	PREDICTED: hypothetical protein [Vitis vinifera]
contig01041	1677	gi|255543593|ref|XP_002512859.1|	" mitochondrial phosphate carrier protein, putative [Ricinus communis]_x0001_gi"	B9RH00	GO:0005488;GO:0006810;GO:0006810;GO:0016020;GO:0016020;GO:0016021;GO:0055085	rcu:RCOM_1445550
contig01042	1684	gi|225442268|ref|XP_002279431.1|	PREDICTED: hypothetical protein isoform 1 [Vitis vinifera]_x0001_gi	A5BV91	GO:0016021	vvi:100259978
contig01043	1682	gi|255579669|ref|XP_002530674.1|	" endomembrane protein emp70, putative [Ricinus communis]_x0001_gi"	B9SXF5	GO:0016021	rcu:RCOM_0321070
contig01044	1683	gi|224141339|ref|XP_002324031.1|	predicted protein [Populus trichocarpa]_x0001_gi	B9IJS2	GO:0003824;GO:0003824;GO:0003824;GO:0008152;GO:0008152;GO:0008152	pop:POPTR_668506	ko:K00162
contig01045	1680	gi|225455062|ref|XP_002263933.1|	PREDICTED: hypothetical protein [Vitis vinifera]
contig01046	1684	gi|270313547|gb|ACZ73828.1|	S-adenosylmethionine decarboxylase [Olea europaea]	D2K8S5	GO:0004014;GO:0004014;GO:0004014;GO:0006597;GO:0008295;GO:0008295;GO:0016829
contig01047	1680	gi|255581402|ref|XP_002531509.1|	" catalytic, putative [Ricinus communis]_x0001_gi"	B9SZU0	GO:0004180;GO:0006508;GO:0008236;GO:0016787	rcu:RCOM_0291690
contig01048	1679	gi|225429824|ref|XP_002280828.1|	PREDICTED: hypothetical protein [Vitis vinifera]_x0001_gi	D7SU41		vvi:100254151
contig01049	1679	gi|253509575|gb|ACT32032.1|	putative glycerol-3-phosphate acyltransferase [Vernicia fordii]	C9WGL2	GO:0004366;GO:0008152;GO:0008415;GO:0008415;GO:0016740
contig01050	1681	gi|15982240|emb|CAC91565.1|	hydroperoxide lyase [Nicotiana attenuata]	Q93YF8	GO:0004497;GO:0004497;GO:0005506;GO:0005506;GO:0009055;GO:0016829;GO:0020037;GO:0020037;GO:0046872
contig01051	1681	gi|255554757|ref|XP_002518416.1|	" phosphofructokinase, putative [Ricinus communis]_x0001_gi"	B9RXE7	GO:0003872;GO:0005524;GO:0005945;GO:0005945;GO:0006096;GO:0006096;GO:0016301;GO:0016740;GO:0047334;GO:0047334	rcu:RCOM_0903240	ko:K00895
contig01052	1674	gi|225433440|ref|XP_002285672.1|	PREDICTED: hypothetical protein [Vitis vinifera]_x0001_gi	D7TS92		vvi:100254507	ko:K00383
contig01053	1677	gi|270234244|emb|CBI22848.1|	unnamed protein product [Vitis vinifera]
contig01054	1673	gi|147780878|emb|CAN68249.1|	hypothetical protein [Vitis vinifera]	A5BRW4
contig01055	1678	gi|225459251|ref|XP_002285767.1|	PREDICTED: hypothetical protein [Vitis vinifera]
contig01056	1673	gi|225462809|ref|XP_002266004.1|	PREDICTED: hypothetical protein [Vitis vinifera]
contig01057	1651	gi|225458065|ref|XP_002278539.1|	PREDICTED: GAGA-binding transcriptional activator BBR/BPC6-like [Vitis vinifera]_x0001_gi	B2Z458		vvi:100233070
contig01058	1668	gi|225453600|ref|XP_002264721.1|	PREDICTED: hypothetical protein [Vitis vinifera]
contig01059	1665	gi|225443918|ref|XP_002271548.1|	PREDICTED: hypothetical protein [Vitis vinifera]
contig01060	1678	gi|30682386|ref|NP_196460.2|	SWIB complex BAF60b domain-containing protein / plus-3 domain-containing protein / GYF domain-containing protein [Arabidopsis thaliana]_x0001_gi	B3LFA6;Q9FT92	GO:0003677;GO:0003677;GO:0005634;GO:0005634;GO:0006352;GO:0006352;GO:0016570;GO:0016570	ath:AT5G08430
contig01061	1673	gi|225429488|ref|XP_002278119.1|	PREDICTED: hypothetical protein [Vitis vinifera]_x0001_gi	D7STP1		vvi:100249159	ko:K03257
contig01062	1678	gi|8778823|gb|AAF79822.1|AC026875_2	AC026875_2 T6D22.2 [Arabidopsis thaliana]	Q9LN13	GO:0000166;GO:0003746;GO:0003746;GO:0003924;GO:0005525;GO:0005525;GO:0005525;GO:0005525;GO:0005525;GO:0005737;GO:0006414
contig01063	1675	gi|225439703|ref|XP_002272360.1|	PREDICTED: hypothetical protein [Vitis vinifera]_x0001_gi	D7SQY5		vvi:100241495
contig01064	1659	gi|225442743|ref|XP_002284961.1|	PREDICTED: hypothetical protein [Vitis vinifera]_x0001_gi	D7U0Q4		vvi:100242880	ko:K07767
contig01065	1666	gi|224128119|ref|XP_002329086.1|	predicted protein [Populus trichocarpa]_x0001_gi	B9N1G8		pop:POPTR_579463
contig01066	1673	gi|255569810|ref|XP_002525869.1|	conserved hypothetical protein [Ricinus communis]_x0001_gi	B9SIQ0		rcu:RCOM_0825020
contig01067	1670	gi|3582021|emb|CAA70575.1|	cytochrome P450 [Nepeta racemosa]	O04163	GO:0004497;GO:0004497;GO:0004497;GO:0005506;GO:0005506;GO:0009055;GO:0016491;GO:0020037;GO:0020037;GO:0046872;GO:0055114;GO:0055114
contig01068	1676	gi|225453620|ref|XP_002267676.1|	PREDICTED: similar to putative pyruvate dehydrogenase E1 alpha subunit [Vitis vinifera]_x0001_gi	D7U830		vvi:100264423	ko:K00161
contig01069	1672	gi|255565184|ref|XP_002523584.1|	" Splicing factor, arginine/serine-rich, putative [Ricinus communis]_x0001_gi"	B9SC65		rcu:RCOM_1408100	ko:K13168
contig01070	1673	gi|225431871|ref|XP_002275593.1|	PREDICTED: hypothetical protein [Vitis vinifera]_x0001_gi	D7SY66		vvi:100248248
contig01071	1674	gi|255550067|ref|XP_002516084.1|	" cytochrome P450, putative [Ricinus communis]_x0001_gi"	B9RQR5	GO:0004497;GO:0004497;GO:0004497;GO:0005506;GO:0005506;GO:0009055;GO:0016491;GO:0020037;GO:0020037;GO:0046872;GO:0055114;GO:0055114;GO:0070330	rcu:RCOM_0705970
contig01072	1674	gi|255548920|ref|XP_002515516.1|	" grr1, plant, putative [Ricinus communis]_x0001_gi"	B9RP47		rcu:RCOM_0924020	ko:K14515
contig01073	1671	gi|224142327|ref|XP_002324510.1|	predicted protein [Populus trichocarpa]_x0001_gi	B9IM76	GO:0003824;GO:0003824;GO:0005488;GO:0005975;GO:0008152;GO:0016857;GO:0044237;GO:0050662	pop:POPTR_578682	ko:K08679
contig01074	1677	gi|255546721|ref|XP_002514419.1|	" Chaperone protein dnaJ, putative [Ricinus communis]_x0001_gi"	Q0PGF2	GO:0005524;GO:0005737;GO:0006457;GO:0006457;GO:0006457;GO:0006457;GO:0006457;GO:0009408;GO:0031072;GO:0031072;GO:0031072;GO:0031072;GO:0046872;GO:0051082;GO:0051082;GO:0051082;GO:0051082;GO:0051082;GO:0051082	rcu:RCOM_0940570	ko:K09503
contig01075	1659	gi|270227833|emb|CBI16566.1|	unnamed protein product [Vitis vinifera]
contig01076	1674	gi|270239635|emb|CBI26868.1|	unnamed protein product [Vitis vinifera]
contig01077	1672	gi|257815409|gb|ACV70033.1|	3-ketoacyl CoA thiolase 2 [Petunia x hybrida]	C8YNG7	GO:0003824;GO:0003824;GO:0008152;GO:0008152;GO:0008152;GO:0008152;GO:0008152;GO:0008152;GO:0008152;GO:0016747;GO:0016747;GO:0016747;GO:0016747;GO:0016747
contig01078	1668	gi|225428776|ref|XP_002282055.1|	PREDICTED: hypothetical protein [Vitis vinifera]_x0001_gi	D7TPK8		vvi:100245307
contig01079	1668	gi|225449258|ref|XP_002280528.1|	PREDICTED: hypothetical protein [Vitis vinifera]
contig01080	1669	gi|270231889|emb|CBI21213.1|	unnamed protein product [Vitis vinifera]
contig01081	1669	gi|60266124|gb|AAX16077.1|	valencene synthase [Perilla frutescens var. frutescens]	Q5D1Y5	GO:0000287;GO:0008152;GO:0016829;GO:0016829
contig01082	1670
contig01083	1668	gi|112383514|gb|ABI17894.1|	vacuolar invertase [Coffea canephora]	A7IZK8	GO:0004553;GO:0004553;GO:0004564;GO:0005975;GO:0005975;GO:0008152;GO:0016787;GO:0016798
contig01084	1669	gi|224065423|ref|XP_002301810.1|	predicted protein [Populus trichocarpa]_x0001_gi	B9GQP0	GO:0000151;GO:0004842;GO:0005488;GO:0005488;GO:0016567	pop:POPTR_816933
contig01085	1666	gi|225437987|ref|XP_002272685.1|	PREDICTED: hypothetical protein [Vitis vinifera]
contig01086	1668	gi|157272139|gb|ABV26710.1|	elongation factor 1 alpha [Gerbera hybrid cultivar]	A8CYN3	GO:0000166;GO:0003746;GO:0003746;GO:0003924;GO:0005525;GO:0005525;GO:0005525;GO:0005525;GO:0005525;GO:0005737;GO:0006414
contig01087	1664	gi|11133833|sp|O04857.1|PP12_TOBAC	PP12_TOBAC RecName: Full=Serine/threonine-protein phosphatase PP1 isozyme 2_x0001_gi	O04857	GO:0004721;GO:0004721;GO:0016787;GO:0016787;GO:0016787;GO:0046872
contig01088	1665	gi|225469127|ref|XP_002270330.1|	" PREDICTED: hypothetical protein, partial [Vitis vinifera]"
contig01089	1668	gi|255544908|ref|XP_002513515.1|	conserved hypothetical protein [Ricinus communis]_x0001_gi	B9RIE6		rcu:RCOM_1578520
contig01090	1666	gi|225429045|ref|XP_002265842.1|	PREDICTED: hypothetical protein [Vitis vinifera]
contig01091	1666	gi|225455348|ref|XP_002276809.1|	PREDICTED: hypothetical protein [Vitis vinifera]_x0001_gi	E0CV61		vvi:100255632
contig01092	1659	gi|225454518|ref|XP_002277370.1|	PREDICTED: hypothetical protein [Vitis vinifera]_x0001_gi	D7UCP6		vvi:100232897	ko:K08334
contig01093	1661	gi|225461355|ref|XP_002284644.1|	PREDICTED: hypothetical protein [Vitis vinifera]
contig01094	1664	gi|255553015|ref|XP_002517550.1|	" sulfate transporter, putative [Ricinus communis]_x0001_gi"	B9RUY1	GO:0005215;GO:0006810;GO:0016021;GO:0055085	rcu:RCOM_0896860
contig01095	1650	gi|255555049|ref|XP_002518562.1|	" ATP binding protein, putative [Ricinus communis]_x0001_gi"	B9RXU3	GO:0000166;GO:0004672;GO:0004672;GO:0004672;GO:0004674;GO:0004674;GO:0004715;GO:0005524;GO:0005524;GO:0005524;GO:0005524;GO:0006468;GO:0006468;GO:0006468;GO:0006468;GO:0016740	rcu:RCOM_0906330
contig01096	1663	gi|225461088|ref|XP_002282119.1|	PREDICTED: similar to polyubiquitin [Vitis vinifera]
contig01097	1661	gi|118487801|gb|ABK95724.1|	unknown [Populus trichocarpa]	A9PH71	GO:0006508;GO:0008236
contig01098	1653	gi|255540473|ref|XP_002511301.1|	" afc, putative [Ricinus communis]_x0001_gi"	B9RAS6	GO:0004672;GO:0004672;GO:0004674;GO:0004674;GO:0005524;GO:0005524;GO:0005524;GO:0006468;GO:0006468;GO:0006468;GO:0006468;GO:0016740	rcu:RCOM_1508280
contig01099	1662	gi|270232828|emb|CBI22146.1|	unnamed protein product [Vitis vinifera]
contig01100	1662	gi|15236857|ref|NP_193570.1|	" (S)-2-hydroxy-acid oxidase, peroxisomal, putative / glycolate oxidase, putative / short chain alpha-hydroxy acid oxidase, putative [Arabidopsis thaliana]_x0001_gi"	O49506	GO:0003824;GO:0008152;GO:0010181;GO:0016491;GO:0016491;GO:0016491;GO:0055114;GO:0055114	ath:AT4G18360	ko:K11517
contig01101	1663	gi|270243088|emb|CBI30028.1|	unnamed protein product [Vitis vinifera]
contig01102	1659	gi|270251341|emb|CBI34715.1|	unnamed protein product [Vitis vinifera]
contig01103	1660	gi|78096654|dbj|BAE46985.1|	mitogen-activated protein kinase [Nicotiana tabacum]	Q3C254	GO:0000166;GO:0004672;GO:0004672;GO:0004672;GO:0004674;GO:0004674;GO:0004674;GO:0004707;GO:0004707;GO:0005524;GO:0005524;GO:0005524;GO:0005524;GO:0005524;GO:0005524;GO:0005524;GO:0006468;GO:0006468;GO:0006468;GO:0006468;GO:0006468;GO:0006468;GO:0006468;GO
contig01104	1662	gi|225433138|ref|XP_002285201.1|	PREDICTED: hypothetical protein [Vitis vinifera]
contig01105	1660	gi|8778823|gb|AAF79822.1|AC026875_2	AC026875_2 T6D22.2 [Arabidopsis thaliana]	Q9LN13	GO:0000166;GO:0003746;GO:0003746;GO:0003924;GO:0005525;GO:0005525;GO:0005525;GO:0005525;GO:0005525;GO:0005737;GO:0006414
contig01106	1659	gi|10432446|emb|CAC10358.1|	protein phosphatase 2C [Nicotiana tabacum]_x0001_gi	Q8RVG0	GO:0003824;GO:0004721;GO:0004722;GO:0006470;GO:0008287;GO:0016787;GO:0046872
contig01107	1660	gi|85068672|gb|ABC69416.1|	CYP71AU1 [Nicotiana tabacum]	A1XEL6	GO:0004497;GO:0004497;GO:0004497;GO:0005506;GO:0005506;GO:0009055;GO:0016491;GO:0020037;GO:0020037;GO:0046872;GO:0055114;GO:0055114
contig01108	1649	gi|270233866|emb|CBI22474.1|	unnamed protein product [Vitis vinifera]
contig01109	1659	gi|255540259|ref|XP_002511194.1|	" AMP-activated protein kinase, gamma regulatory subunit, putative [Ricinus communis]_x0001_gi"	B9RAG9	GO:0016301	rcu:RCOM_1506390
contig01110	1649	gi|225454432|ref|XP_002279966.1|	PREDICTED: hypothetical protein [Vitis vinifera]
contig01111	1655
contig01112	1657	gi|224058299|ref|XP_002299478.1|	predicted protein [Populus trichocarpa]_x0001_gi	B9GL66	GO:0003824;GO:0003824;GO:0004553;GO:0004553;GO:0005576;GO:0005975;GO:0005975;GO:0030246	pop:POPTR_751215
contig01113	1658	gi|225462254|ref|XP_002263263.1|	PREDICTED: hypothetical protein [Vitis vinifera]_x0001_gi	D7T0U8		vvi:100265689	ko:K00134
contig01114	1654	gi|147855445|emb|CAN79611.1|	hypothetical protein [Vitis vinifera]	A5C2S3
contig01115	1656	gi|255546773|ref|XP_002514445.1|	" phospholipid-transporting atpase, putative [Ricinus communis]_x0001_gi"	B9RL26	GO:0000166;GO:0000287;GO:0003824;GO:0004012;GO:0004012;GO:0005524;GO:0005524;GO:0005524;GO:0005524;GO:0005524;GO:0006754;GO:0006754;GO:0006754;GO:0006754;GO:0008152;GO:0015662;GO:0015662;GO:0015662;GO:0015914;GO:0016020;GO:0016020;GO:0016020;GO:0016020;GO	rcu:RCOM_0943250	ko:K01530
contig01116	1656	gi|85718018|gb|ABC75032.1|	UDP-apiose/xylose synthase [Solanum tuberosum]	Q2I2N3	GO:0003824;GO:0003824;GO:0005488;GO:0008152;GO:0044237;GO:0050662
contig01117	1656	gi|225469523|ref|XP_002272588.1|	PREDICTED: hypothetical protein [Vitis vinifera]
contig01118	1655	gi|225429053|ref|XP_002269439.1|	PREDICTED: hypothetical protein [Vitis vinifera]
contig01119	1649	gi|255560205|ref|XP_002521120.1|	conserved hypothetical protein [Ricinus communis]_x0001_gi	B9S551		rcu:RCOM_1721320
contig01120	1652	gi|90900944|gb|ABE01834.1|	NAK-type protein kinase [Nicotiana tabacum]	Q1W203	GO:0000166;GO:0004672;GO:0004672;GO:0004672;GO:0004674;GO:0004674;GO:0005524;GO:0005524;GO:0005524;GO:0005524;GO:0006468;GO:0006468;GO:0006468;GO:0006468;GO:0016301
contig01121	1649	gi|270244909|emb|CBI32287.1|	unnamed protein product [Vitis vinifera]
contig01122	1653	gi|119354|sp|P26300.1|ENO_SOLLC	ENO_SOLLC RecName: Full=Enolase; AltName: Full=2-phosphoglycerate dehydratase; AltName: Full=2-phospho-D-glycerate hydro-lyase_x0001_gi	P26300	GO:0000015;GO:0000015;GO:0000015;GO:0000015;GO:0000287;GO:0000287;GO:0000287;GO:0000287;GO:0004634;GO:0004634;GO:0004634;GO:0004634;GO:0004634;GO:0005737;GO:0005737;GO:0006096;GO:0006096;GO:0006096;GO:0006096;GO:0006096;GO:0016829;GO:0046872
contig01123	1657	gi|255541312|ref|XP_002511720.1|	" nucleotide binding protein, putative [Ricinus communis]_x0001_gi"	B9RDD1		rcu:RCOM_1612160
contig01124	1652	gi|255564017|ref|XP_002523008.1|	" Glucose-6-phosphate/phosphate translocator 1, chloroplast precursor, putative [Ricinus communis]_x0001_gi"	B9SAI9	GO:0005215;GO:0006810;GO:0016020;GO:0016020;GO:0016021;GO:0016021	rcu:RCOM_0587770
contig01125	1652	gi|76803801|gb|ABA55805.1|	delta-8 sphingolipid desaturase [Crepis alpina]	A9X2G7	GO:0005506;GO:0006629;GO:0006633;GO:0016491;GO:0016717;GO:0020037;GO:0020037;GO:0055114;GO:0055114
contig01126	1642	gi|225425124|ref|XP_002273373.1|	PREDICTED: hypothetical protein [Vitis vinifera]
contig01127	1656	gi|255557032|ref|XP_002519549.1|	" nucleic acid binding protein, putative [Ricinus communis]_x0001_gi"	B9S0N0	GO:0005622;GO:0005622;GO:0008270;GO:0008270	rcu:RCOM_1356760
contig01128	1648	gi|225441890|ref|XP_002284381.1|	PREDICTED: hypothetical protein [Vitis vinifera]
contig01129	1653	gi|255543761|ref|XP_002512943.1|	" phosphatidylinositol transporter, putative [Ricinus communis]_x0001_gi"	B9RH84	GO:0005215;GO:0005622;GO:0006810	rcu:RCOM_1448110
contig01130	1653	gi|225456301|ref|XP_002279969.1|	PREDICTED: hypothetical protein [Vitis vinifera]
contig01131	1653	gi|225441890|ref|XP_002284381.1|	PREDICTED: hypothetical protein [Vitis vinifera]
contig01132	1652	gi|40549303|gb|AAR87711.1|	salicylic acid-binding protein 2 [Nicotiana tabacum]	Q6RYA0
contig01133	1652	gi|225452250|ref|XP_002271417.1|	PREDICTED: hypothetical protein [Vitis vinifera]_x0001_gi	D7SPY8		vvi:100261224	ko:K00006
contig01134	1652	gi|270226263|emb|CBI14997.1|	unnamed protein product [Vitis vinifera]
contig01135	1642	gi|225458922|ref|XP_002285493.1|	PREDICTED: hypothetical protein [Vitis vinifera]_x0001_gi	E0CNX7		vvi:100254037	ko:K00511
contig01136	1640	gi|224128069|ref|XP_002320236.1|	predicted protein [Populus trichocarpa]_x0001_gi	B9I954		pop:POPTR_664200
contig01137	1652	gi|255546721|ref|XP_002514419.1|	" Chaperone protein dnaJ, putative [Ricinus communis]_x0001_gi"	Q0PGF2	GO:0005524;GO:0005737;GO:0006457;GO:0006457;GO:0006457;GO:0006457;GO:0006457;GO:0009408;GO:0031072;GO:0031072;GO:0031072;GO:0031072;GO:0046872;GO:0051082;GO:0051082;GO:0051082;GO:0051082;GO:0051082;GO:0051082	rcu:RCOM_0940570	ko:K09503
contig01138	1626	gi|255579863|ref|XP_002530768.1|	" calcium lipid binding protein, putative [Ricinus communis]_x0001_gi"	B9SXP9		rcu:RCOM_0003690
contig01139	1652	gi|114329246|gb|ABI64152.1|	hydroxymethylbutenyl diphosphate reductase [Camptotheca acuminata]	D2CFT5	GO:0016114;GO:0019288;GO:0019288;GO:0051745;GO:0055114
contig01140	1650	gi|270243573|emb|CBI30513.1|	unnamed protein product [Vitis vinifera]
contig01141	1650	gi|7415599|dbj|BAA93453.1|	acyltransferase homolog [Petunia x hybrida]	Q9MBD4	GO:0008415;GO:0016740;GO:0016747
contig01142	1650	gi|3914467|sp|P93768.1|PSMD3_TOBAC	PSMD3_TOBAC RecName: Full=Probable 26S proteasome non-ATPase regulatory subunit 3; Short=26S proteasome subunit S3; AltName: Full=Nuclear antigen 21D7_x0001_gi	P93768	GO:0000502;GO:0000502;GO:0005634;GO:0005634;GO:0030234;GO:0042176
contig01143	1645	gi|3915033|sp|Q43593.1|STAD_OLEEU	"STAD_OLEEU RecName: Full=Acyl-[acyl-carrier-protein] desaturase, chloroplastic; AltName: Full=Stearoyl-ACP desaturase; Flags: Precursor_x0001_gi"	Q43593	GO:0006631;GO:0006633;GO:0006633;GO:0008610;GO:0009507;GO:0009507;GO:0009536;GO:0009536;GO:0016491;GO:0016491;GO:0016491;GO:0016491;GO:0045300;GO:0045300;GO:0046914;GO:0055114;GO:0055114;GO:0055114;GO:0055114;GO:0055114
contig01144	1651	gi|270256351|emb|CBI39170.1|	unnamed protein product [Vitis vinifera]
contig01145	1644	gi|224062667|ref|XP_002300870.1|	predicted protein [Populus trichocarpa]_x0001_gi	A9PBA7	GO:0003824;GO:0008152	pop:POPTR_551227	ko:K05605
contig01146	1647	gi|3915033|sp|Q43593.1|STAD_OLEEU	"STAD_OLEEU RecName: Full=Acyl-[acyl-carrier-protein] desaturase, chloroplastic; AltName: Full=Stearoyl-ACP desaturase; Flags: Precursor_x0001_gi"	Q43593	GO:0006631;GO:0006633;GO:0006633;GO:0008610;GO:0009507;GO:0009507;GO:0009536;GO:0009536;GO:0016491;GO:0016491;GO:0016491;GO:0016491;GO:0045300;GO:0045300;GO:0046914;GO:0055114;GO:0055114;GO:0055114;GO:0055114;GO:0055114
contig01147	1648	gi|255568924|ref|XP_002525432.1|	" casein kinase, putative [Ricinus communis]_x0001_gi"	B9SHG2	GO:0000166;GO:0004672;GO:0004672;GO:0004672;GO:0004674;GO:0004674;GO:0005524;GO:0005524;GO:0005524;GO:0005524;GO:0006468;GO:0006468;GO:0006468;GO:0006468;GO:0016301	rcu:RCOM_1121690
contig01148	1639	gi|83584404|gb|ABC24972.1|	EIN3-binding F-box protein 2 [Solanum lycopersicum]_x0001_gi	Q2PQJ0
contig01149	1647	gi|255574556|ref|XP_002528189.1|	" coatomer beta subunit, putative [Ricinus communis]_x0001_gi"	B9SQC0	GO:0005198;GO:0005515;GO:0006886;GO:0016192;GO:0016740;GO:0016905;GO:0030117	rcu:RCOM_0980380
contig01150	1645	gi|225458956|ref|XP_002285542.1|	PREDICTED: hypothetical protein isoform 1 [Vitis vinifera]
contig01151	1641	gi|225443339|ref|XP_002264125.1|	PREDICTED: hypothetical protein [Vitis vinifera]_x0001_gi	D7SS34		vvi:100251267
contig01152	1641	gi|225463492|ref|XP_002263873.1|	PREDICTED: hypothetical protein [Vitis vinifera]
contig01153	1644	gi|224126563|ref|XP_002329585.1|	predicted protein [Populus trichocarpa]_x0001_gi	B9N2R9		pop:POPTR_580119
contig01154	1645	gi|270234592|emb|CBI23194.1|	unnamed protein product [Vitis vinifera]
contig01155	1647	gi|255546077|ref|XP_002514098.1|	conserved hypothetical protein [Ricinus communis]_x0001_gi	B9RK54		rcu:RCOM_1046590
contig01156	1628	gi|225456373|ref|XP_002284075.1|	PREDICTED: hypothetical protein [Vitis vinifera]
contig01157	1642	gi|225439741|ref|XP_002274377.1|	PREDICTED: hypothetical protein isoform 2 [Vitis vinifera]_x0001_gi	A5AEC9		vvi:100248230
contig01158	1638	gi|255563232|ref|XP_002522619.1|	" transcription factor, putative [Ricinus communis]_x0001_gi"	B9S9F0		rcu:RCOM_0884580
contig01159	1630	gi|255575800|ref|XP_002528799.1|	" ATP-dependent protease La, putative [Ricinus communis]_x0001_gi"	B9SS30	GO:0000166;GO:0000166;GO:0004176;GO:0004176;GO:0004176;GO:0004176;GO:0004176;GO:0004252;GO:0004252;GO:0004252;GO:0005524;GO:0005524;GO:0005524;GO:0006508;GO:0006508;GO:0006508;GO:0006508;GO:0006508;GO:0008233;GO:0008236;GO:0016787;GO:0017111	rcu:RCOM_0520240	ko:K01338
contig01160	1623	gi|270250704|emb|CBI33882.1|	unnamed protein product [Vitis vinifera]
contig01161	1644	gi|270247792|emb|CBI33148.1|	unnamed protein product [Vitis vinifera]
contig01162	1645	gi|225459959|ref|XP_002266779.1|	PREDICTED: hypothetical protein [Vitis vinifera]_x0001_gi	D7SMV9		vvi:100241327
contig01163	1640	gi|255555767|ref|XP_002518919.1|	" lung seven transmembrane receptor, putative [Ricinus communis]_x0001_gi"	B9RYV0	GO:0004872;GO:0016021;GO:0016021	rcu:RCOM_1313630
contig01164	1627	gi|270229144|emb|CBI18073.1|	unnamed protein product [Vitis vinifera]
contig01165	1644	gi|225445688|ref|XP_002268470.1|	PREDICTED: hypothetical protein [Vitis vinifera]
contig01166	1636	gi|224062053|ref|XP_002300731.1|	predicted protein [Populus trichocarpa]_x0001_gi	B9GRG6	GO:0005488;GO:0005509;GO:0008270	pop:POPTR_1071095
contig01167	1639	gi|18396278|ref|NP_566180.1|	integral membrane family protein [Arabidopsis thaliana]_x0001_gi	Q93V85	GO:0016020	ath:AT3G02690
contig01168	1643	gi|4426953|gb|AAD20626.1|	squalene synthase [Capsicum annuum]	Q9XF02	GO:0004310;GO:0008610;GO:0009058;GO:0016021;GO:0016740
contig01169	1640	gi|225434168|ref|XP_002275170.1|	PREDICTED: hypothetical protein [Vitis vinifera]_x0001_gi	A5BTJ4	GO:0008152;GO:0016740;GO:0016757;GO:0016758	vvi:100242294	ko:K13691
contig01170	1644	gi|270255089|emb|CBI37476.1|	unnamed protein product [Vitis vinifera]
contig01171	1643	gi|211906450|gb|ACJ11718.1|	phosphoglycerate kinase [Gossypium hirsutum]	D2D2Z8	GO:0004618;GO:0004618;GO:0004618;GO:0004618;GO:0004618;GO:0004618;GO:0005737;GO:0006096;GO:0006096;GO:0006096;GO:0006096;GO:0006096;GO:0016301;GO:0016740
contig01172	1642	gi|225426534|ref|XP_002278777.1|	PREDICTED: hypothetical protein [Vitis vinifera]
contig01173	1633	gi|270240332|emb|CBI27563.1|	unnamed protein product [Vitis vinifera]
contig01174	1639	gi|225430344|ref|XP_002285269.1|	PREDICTED: hypothetical protein isoform 2 [Vitis vinifera]
contig01175	1636	gi|147779855|emb|CAN61608.1|	hypothetical protein [Vitis vinifera]	A5BNE8	GO:0000166;GO:0003676;GO:0003676;GO:0003676;GO:0004386;GO:0004386;GO:0005524;GO:0005524;GO:0005524;GO:0005524;GO:0008026;GO:0008026;GO:0016787
contig01176	1639	gi|225449770|ref|XP_002270954.1|	PREDICTED: hypothetical protein [Vitis vinifera]
contig01177	1632	gi|464849|sp|P33629.1|TBA_PRUDU	TBA_PRUDU RecName: Full=Tubulin alpha chain_x0001_gi	P33629	GO:0000166;GO:0003924;GO:0003924;GO:0005198;GO:0005525;GO:0005525;GO:0005525;GO:0005525;GO:0005525;GO:0005525;GO:0005874;GO:0005874;GO:0005874;GO:0005874;GO:0007017;GO:0007017;GO:0007018;GO:0043234;GO:0043234;GO:0043234;GO:0051258;GO:0051258;GO:0051258
contig01178	1640	gi|225460694|ref|XP_002270196.1|	PREDICTED: hypothetical protein [Vitis vinifera]_x0001_gi	A5BSF5	GO:0003676;GO:0005622;GO:0005622;GO:0008270;GO:0008270	vvi:100248677
contig01179	1625
contig01180	1638	gi|225446662|ref|XP_002281788.1|	PREDICTED: similar to shaggy-related protein kinase delta / ASK-delta / ASK-dzeta (ASK4) [Vitis vinifera]
contig01181	1637	gi|255554915|ref|XP_002518495.1|	" multidrug resistance pump, putative [Ricinus communis]_x0001_gi"	B9RXM6	GO:0006855;GO:0015238;GO:0015297;GO:0016020;GO:0055085	rcu:RCOM_0905040
contig01182	1637	gi|117067068|gb|ABK32073.1|	monodehydroascorbate reductase [Acanthus ebracteatus]	A0MQ80	GO:0016491;GO:0016491;GO:0050660;GO:0050660;GO:0055114;GO:0055114
contig01183	1634	gi|284192454|gb|ADB82905.1|	glutamate decarboxylase [Panax ginseng]	D3JX88	GO:0003824;GO:0004351;GO:0006536;GO:0016829;GO:0016831;GO:0019752;GO:0030170;GO:0030170;GO:0030170
contig01184	1635	gi|82623383|gb|ABB87106.1|	eukaryotic peptide chain release factor subunit 1-3-like [Solanum tuberosum]	Q2VCK6	GO:0005737;GO:0006415;GO:0016149
contig01185	1632	gi|119354|sp|P26300.1|ENO_SOLLC	ENO_SOLLC RecName: Full=Enolase; AltName: Full=2-phosphoglycerate dehydratase; AltName: Full=2-phospho-D-glycerate hydro-lyase_x0001_gi	P26300	GO:0000015;GO:0000015;GO:0000015;GO:0000015;GO:0000287;GO:0000287;GO:0000287;GO:0000287;GO:0004634;GO:0004634;GO:0004634;GO:0004634;GO:0004634;GO:0005737;GO:0005737;GO:0006096;GO:0006096;GO:0006096;GO:0006096;GO:0006096;GO:0016829;GO:0046872
contig01186	1634	gi|225469268|ref|XP_002267661.1|	PREDICTED: hypothetical protein [Vitis vinifera]_x0001_gi	E0CNN9		vvi:100252109	ko:K08272
contig01187	1618	gi|270244951|emb|CBI32329.1|	unnamed protein product [Vitis vinifera]
contig01188	1606	gi|225440234|ref|XP_002278622.1|	PREDICTED: hypothetical protein [Vitis vinifera]
contig01189	1637	gi|147795293|emb|CAN64991.1|	hypothetical protein [Vitis vinifera]	A5AX01	GO:0003677;GO:0003700;GO:0003700;GO:0005634;GO:0006355;GO:0006355;GO:0043565;GO:0043565;GO:0046983
contig01190	1629	gi|2921213|gb|AAC04693.1|	beta-ketoacyl-ACP synthase IIIA [Perilla frutescens]	O48944	GO:0003824;GO:0003824;GO:0004315;GO:0004315;GO:0004315;GO:0006633;GO:0006633;GO:0006633;GO:0008152;GO:0008152;GO:0008610;GO:0016747
contig01191	1635	gi|1125691|emb|CAA63965.1|	DnaJ protein [Solanum tuberosum]	Q43177	GO:0005524;GO:0005737;GO:0006457;GO:0006457;GO:0006457;GO:0006457;GO:0006457;GO:0009408;GO:0031072;GO:0031072;GO:0031072;GO:0031072;GO:0046872;GO:0051082;GO:0051082;GO:0051082;GO:0051082;GO:0051082;GO:0051082
contig01192	1633	gi|225434243|ref|XP_002280371.1|	PREDICTED: hypothetical protein [Vitis vinifera]_x0001_gi	D7T2N2		vvi:100249056	ko:K07759
contig01193	1635	gi|225459083|ref|XP_002283809.1|	PREDICTED: hypothetical protein [Vitis vinifera]
contig01194	1629	gi|224065699|ref|XP_002301927.1|	precursor of protein cell division protease ftsh-like protein [Populus trichocarpa]_x0001_gi	B9GQ31	GO:0000166;GO:0000166;GO:0004222;GO:0004222;GO:0005524;GO:0005524;GO:0005524;GO:0005524;GO:0006508;GO:0008233;GO:0016020;GO:0017111;GO:0030163;GO:0051301	pop:POPTR_550790	ko:K03798
contig01195	1628	gi|224129808|ref|XP_002320676.1|	predicted protein [Populus trichocarpa]_x0001_gi	B9IBP1		pop:POPTR_834690
contig01196	1632	gi|225450119|ref|XP_002278997.1|	PREDICTED: hypothetical protein [Vitis vinifera]
contig01197	1626	gi|10952510|gb|AAG24944.1|	putative ammonium transporter AMT1;1 [Lotus japonicus]	Q9FVI4	GO:0006810;GO:0006810;GO:0008519;GO:0008519;GO:0016020;GO:0016020;GO:0016020;GO:0016021;GO:0055085
contig01198	1632	gi|225461494|ref|XP_002282547.1|	PREDICTED: hypothetical protein [Vitis vinifera]
contig01199	1630	gi|225438779|ref|XP_002283045.1|	PREDICTED: hypothetical protein [Vitis vinifera]
contig01200	1629	gi|255587116|ref|XP_002534143.1|	" protein binding protein, putative [Ricinus communis]_x0001_gi"	B9T7C4	GO:0005515;GO:0008270;GO:0046872	rcu:RCOM_0092810
contig01201	1632	gi|270256351|emb|CBI39170.1|	unnamed protein product [Vitis vinifera]
contig01202	1607	gi|225459280|ref|XP_002285784.1|	PREDICTED: hypothetical protein [Vitis vinifera]_x0001_gi	E0CRL6		vvi:100262559
contig01203	1628	gi|225459154|ref|XP_002283933.1|	PREDICTED: hypothetical protein [Vitis vinifera]
contig01204	1631	gi|225446509|ref|XP_002278663.1|	PREDICTED: hypothetical protein [Vitis vinifera]
contig01205	1626	gi|225469547|ref|XP_002273963.1|	PREDICTED: hypothetical protein [Vitis vinifera]
contig01206	1631	gi|213493066|dbj|BAG84436.1|	NADP-dependent isocitrate dehydrogenase [Passiflora edulis]	B6VQB0	GO:0000287;GO:0000287;GO:0004450;GO:0006102;GO:0016491;GO:0016616;GO:0016616;GO:0046872;GO:0051287;GO:0051287;GO:0055114;GO:0055114;GO:0055114;GO:0055114
contig01207	1633	gi|238818585|gb|ACR57219.1|	squalene synthase [Salvia miltiorrhiza]	C5I7U0	GO:0004310;GO:0008610;GO:0009058;GO:0016021;GO:0016740
contig01208	1600	gi|147777785|emb|CAN75734.1|	hypothetical protein [Vitis vinifera]	A5AJA7	GO:0005488;GO:0005488
contig01209	1631	gi|255541362|ref|XP_002511745.1|	" cytochrome P450, putative [Ricinus communis]_x0001_gi"	B9RDF6	GO:0004497;GO:0004497;GO:0004497;GO:0005506;GO:0005506;GO:0009055;GO:0016491;GO:0020037;GO:0020037;GO:0046872;GO:0055114;GO:0055114;GO:0070330	rcu:RCOM_1612550
contig01210	1629	gi|170783792|gb|ACB37380.1|	5-enolpyruvylshikimate 3-phosphate synthase [Calystegia hederacea]	B2CM20	GO:0003824;GO:0003866;GO:0003866;GO:0003866;GO:0005737;GO:0008652;GO:0009073;GO:0009073;GO:0016740;GO:0016765
contig01211	1630	gi|225439570|ref|XP_002264939.1|	PREDICTED: hypothetical protein [Vitis vinifera]
contig01212	1629	gi|123439757|ref|XP_001310646.1|	smooth muscle caldesmon [Trichomonas vaginalis G3]_x0001_gi	A2FBI1		tva:TVAG_168130
contig01213	1629	gi|225450232|ref|XP_002266606.1|	PREDICTED: hypothetical protein [Vitis vinifera]_x0001_gi	D7T2V7		vvi:100264773
contig01214	1627	gi|224125166|ref|XP_002319516.1|	predicted protein [Populus trichocarpa]_x0001_gi	B9I7I2		pop:POPTR_1096163	ko:K10532
contig01215	1626	gi|225459846|ref|XP_002285926.1|	PREDICTED: hypothetical protein isoform 1 [Vitis vinifera]_x0001_gi	E0CQS1		vvi:100245381	ko:K14500
contig01216	1622	gi|6016226|sp|O22300.1|LET12_SOLLC	LET12_SOLLC RecName: Full=Homeobox protein knotted-1-like LET12_x0001_gi	O22300	GO:0003677;GO:0003677;GO:0003677;GO:0003677;GO:0003677;GO:0003677;GO:0003700;GO:0005634;GO:0005634;GO:0005634;GO:0005634;GO:0005634;GO:0006355;GO:0043565;GO:0045449
contig01217	1625	gi|1351206|sp|P48522.1|TCMO_CATRO	TCMO_CATRO RecName: Full=Trans-cinnamate 4-monooxygenase; AltName: Full=Cinnamic acid 4-hydroxylase; Short=CA4H; Short=C4H; AltName: Full=Cytochrome P450C4H; AltName: Full=Cytochrome P450 73_x0001_gi	P48522	GO:0004497;GO:0004497;GO:0004497;GO:0005506;GO:0005506;GO:0009055;GO:0016491;GO:0016710;GO:0020037;GO:0020037;GO:0046872;GO:0055114;GO:0055114
contig01218	1624	gi|224138406|ref|XP_002322806.1|	iaa-amino acid hydrolase 4 [Populus trichocarpa]_x0001_gi	B9IIQ5	GO:0005515;GO:0008152;GO:0016787;GO:0016787;GO:0016787	pop:POPTR_825192
contig01219	1618	gi|116634228|emb|CAJ76699.1|	calcium calmodulin-dependent protein kinase [Lotus japonicus]_x0001_gi
contig01220	1623	gi|585165|sp|P37830.1|G6PD_SOLTU	"G6PD_SOLTU RecName: Full=Glucose-6-phosphate 1-dehydrogenase, cytoplasmic isoform; Short=G6PD_x0001_gi"	P37830	GO:0003824;GO:0004345;GO:0004345;GO:0004345;GO:0005488;GO:0005737;GO:0005737;GO:0005975;GO:0006006;GO:0006006;GO:0006006;GO:0008152;GO:0016491;GO:0055114;GO:0055114;GO:0055114
contig01221	1600	gi|3121837|sp|O04940.1|CDS1_SOLTU	CDS1_SOLTU RecName: Full=Phosphatidate cytidylyltransferase; AltName: Full=CDP-diglyceride pyrophosphorylase; AltName: Full=CDP-diglyceride synthase; AltName: Full=CDP-diacylglycerol synthase; Short=CDS; AltName: Full=CTP:phosphatidate cytidylyltransferas	O04940	GO:0004605;GO:0008654;GO:0016020;GO:0016020;GO:0016020;GO:0016021;GO:0016740;GO:0016772;GO:0016779
contig01222	1627	gi|224135729|ref|XP_002322146.1|	predicted protein [Populus trichocarpa]_x0001_gi	B9IEL3	GO:0009058;GO:0016740;GO:0016779	pop:POPTR_835143
contig01223	1626	gi|15077107|gb|AAK83073.1|AF288920_1	AF288920_1 putative cytosolic NADP-malic enzyme [Flaveria pringlei]	Q94G03	GO:0003824;GO:0004470;GO:0005488;GO:0006108;GO:0008152;GO:0016491;GO:0016491;GO:0016616;GO:0016616;GO:0046872;GO:0046872;GO:0051287;GO:0055114;GO:0055114
contig01224	1616	gi|225430549|ref|XP_002285591.1|	PREDICTED: hypothetical protein [Vitis vinifera]_x0001_gi	D7SV75		vvi:100244090	ko:K03253
contig01225	1619	gi|49523567|emb|CAF18245.1|	STYLOSA protein [Antirrhinum majus]	Q6H976
contig01226	1622	gi|224924202|gb|ACN69082.1|	squalene synthase [Diospyros kaki]	C9WKP7	GO:0004310;GO:0008610;GO:0009058;GO:0016021;GO:0016740
contig01227	1623	gi|224141339|ref|XP_002324031.1|	predicted protein [Populus trichocarpa]_x0001_gi	B9IJS2	GO:0003824;GO:0003824;GO:0003824;GO:0008152;GO:0008152;GO:0008152	pop:POPTR_668506	ko:K00162
contig01228	1619	gi|6456465|dbj|BAA86931.1|	cycloartenol synthase [Olea europaea]	Q9SLW2	GO:0003824;GO:0016853;GO:0016866;GO:0016871
contig01229	1624	gi|224087090|ref|XP_002308061.1|	predicted protein [Populus trichocarpa]_x0001_gi	B9HA87		pop:POPTR_762165
contig01230	1624	gi|225438373|ref|XP_002274569.1|	PREDICTED: hypothetical protein [Vitis vinifera]_x0001_gi	D7SWF9		vvi:100256038
contig01231	1611	gi|3915165|sp|O50046.1|TRPB_CAMAC	"TRPB_CAMAC RecName: Full=Tryptophan synthase beta chain 2, chloroplastic; Flags: Precursor_x0001_gi"	O50046	GO:0000162;GO:0003824;GO:0004834;GO:0004834;GO:0004834;GO:0006568;GO:0006568;GO:0008152;GO:0008652;GO:0009073;GO:0009507;GO:0009507;GO:0009536;GO:0016829;GO:0030170
contig01232	1623	gi|147790355|emb|CAN67733.1|	hypothetical protein [Vitis vinifera]	A5BBK4	GO:0003677;GO:0005622;GO:0005634;GO:0043565
contig01233	1620	gi|225438067|ref|XP_002275953.1|	PREDICTED: hypothetical protein [Vitis vinifera]_x0001_gi	A5BF93	GO:0003824;GO:0003824;GO:0003824;GO:0003824;GO:0005524;GO:0005524;GO:0008152;GO:0008152;GO:0016874	vvi:100248061	ko:K01900
contig01234	1618	gi|225443766|ref|XP_002270455.1|	PREDICTED: hypothetical protein [Vitis vinifera]_x0001_gi	D7TJN3		vvi:100241198	ko:K14502
contig01235	1598	gi|60752251|gb|AAX36074.1|	non-intrinsic ABC protein [Nicotiana benthamiana]	Q58IU5	GO:0005515;GO:0005515;GO:0016226;GO:0016226
contig01236	1603	gi|49182274|gb|AAT57637.1|	non-inducible immunity 1 [Solanum lycopersicum]	Q6GUF3	GO:0005515;GO:0005515;GO:0005515
contig01237	1594	gi|242060490|ref|XP_002451534.1|	hypothetical protein SORBIDRAFT_04g003370 [Sorghum bicolor]_x0001_gi	C5XUM0	GO:0005488;GO:0005488	sbi:SORBI_04g003370	ko:K12828
contig01238	1619	gi|225438355|ref|XP_002273487.1|	PREDICTED: hypothetical protein [Vitis vinifera]
contig01239	1620	gi|224082148|ref|XP_002306582.1|	predicted protein [Populus trichocarpa]_x0001_gi	B9H750		pop:POPTR_716523
contig01240	1622	gi|225449240|ref|XP_002280217.1|	PREDICTED: hypothetical protein [Vitis vinifera]
contig01241	1618	gi|270243452|emb|CBI30392.1|	unnamed protein product [Vitis vinifera]
contig01242	1621	gi|122172235|sp|Q0GZS3.1|USP_CUCME	USP_CUCME RecName: Full=UDP-sugar pyrophospharylase; AltName: Full=UDP-galactose/glucose pyrophosphorylase; Short=UGGPase_x0001_gi	Q0GZS3	GO:0008152;GO:0016740;GO:0016779;GO:0016779;GO:0051748
contig01243	1618	gi|225437102|ref|XP_002273573.1|	PREDICTED: hypothetical protein [Vitis vinifera]_x0001_gi	D7TE06		vvi:100251183	ko:K01968
contig01244	1614	gi|225430882|ref|XP_002275259.1|	PREDICTED: hypothetical protein [Vitis vinifera]
contig01245	1610	gi|166234051|sp|A5A7I7.1|CDPK4_SOLTU	CDPK4_SOLTU RecName: Full=Calcium-dependent protein kinase 4; Short=CDPK 4; Short=StCDPK4_x0001_gi	A5A7I7	GO:0000166;GO:0004672;GO:0004672;GO:0004672;GO:0004674;GO:0004674;GO:0004674;GO:0005509;GO:0005509;GO:0005515;GO:0005524;GO:0005524;GO:0005524;GO:0005524;GO:0005524;GO:0005524;GO:0006468;GO:0006468;GO:0006468;GO:0006468;GO:0006468;GO:0016020;GO:0016020;GO
contig01246	1618	gi|255585914|ref|XP_002533630.1|	" alcohol dehydrogenase, putative [Ricinus communis]_x0001_gi"	B9T5W1	GO:0003824;GO:0005488;GO:0006069;GO:0008152;GO:0008270;GO:0008270;GO:0008270;GO:0008270;GO:0016491;GO:0016491;GO:0016491;GO:0016491;GO:0016491;GO:0046872;GO:0051903;GO:0051903;GO:0055114;GO:0055114;GO:0055114;GO:0055114;GO:0055114	rcu:RCOM_0996200	ko:K00121
contig01247	1605	gi|115480807|ref|NP_001063997.1|	Os09g0572400 [Oryza sativa (japonica cultivar-group)]_x0001_gi	Q650Z9	GO:0000166;GO:0000166;GO:0005524;GO:0005524;GO:0005524;GO:0016887;GO:0016887;GO:0017111	osa:4347924
contig01248	1596	gi|225448944|ref|XP_002272707.1|	PREDICTED: hypothetical protein [Vitis vinifera]
contig01249	1619	gi|225435758|ref|XP_002285721.1|	PREDICTED: hypothetical protein [Vitis vinifera]
contig01250	1616	gi|219879374|gb|ACL51019.1|	F-box family protein [Citrus trifoliata]	B8Y9B5
contig01251	1617	gi|24850453|gb|AAN64920.1|	putative dehydrogenase [Solanum lycopersicum]	Q8H6B5	GO:0003824;GO:0004152;GO:0004158;GO:0005737;GO:0006207;GO:0006222;GO:0008152;GO:0055114;GO:0055114
contig01252	1619	gi|147779655|emb|CAN67215.1|	hypothetical protein [Vitis vinifera]	A5AW25	GO:0005777;GO:0016020
contig01253	1612	gi|224069527|ref|XP_002326365.1|	predicted protein [Populus trichocarpa]_x0001_gi	B9MTE3	GO:0000166;GO:0000166;GO:0005488;GO:0005524;GO:0005524;GO:0005524;GO:0005524;GO:0005524;GO:0016787;GO:0017111	pop:POPTR_836228	ko:K13525
contig01254	1617	gi|619894|emb|CAA58594.1|	Petunia Shaggy kinase 4 [Petunia x hybrida]	Q40886	GO:0000166;GO:0004672;GO:0004672;GO:0004672;GO:0004674;GO:0004674;GO:0004674;GO:0005524;GO:0005524;GO:0005524;GO:0005524;GO:0005524;GO:0006468;GO:0006468;GO:0006468;GO:0006468;GO:0006468;GO:0016301
contig01255	1605	gi|255554412|ref|XP_002518245.1|	" fkbp-rapamycin associated protein, putative [Ricinus communis]_x0001_gi"	B9RWX6	GO:0016301;GO:0016740;GO:0016772;GO:0016773;GO:0016773	rcu:RCOM_1704650	ko:K07203
contig01256	1619	gi|21311559|gb|AAM46780.1|AF467803_1	AF467803_1 latex plastidic aldolase-like protein [Hevea brasiliensis]	Q8LL68	GO:0003824;GO:0004332;GO:0004332;GO:0006096;GO:0006096;GO:0008152;GO:0016829
contig01257	1614	gi|118486874|gb|ABK95271.1|	unknown [Populus trichocarpa]	A9PFW8	GO:0000166;GO:0003676
contig01258	1616	gi|225441024|ref|XP_002277661.1|	PREDICTED: hypothetical protein [Vitis vinifera]
contig01259	1617	gi|2501850|gb|AAB80717.1|	GDP dissociation inhibitor [Nicotiana tabacum]	O22402	GO:0005093;GO:0015031;GO:0043087
contig01260	1615	gi|224071449|ref|XP_002303465.1|	predicted protein [Populus trichocarpa]_x0001_gi	B9GZV8	GO:0004806;GO:0006629	pop:POPTR_799816
contig01261	1612	gi|224055984|ref|XP_002298710.1|	actin 1 [Populus trichocarpa]_x0001_gi	B9GGS0	GO:0000166;GO:0005515;GO:0005524;GO:0005524;GO:0005737;GO:0005856	pop:POPTR_813612
contig01262	1598	gi|162457908|ref|NP_001106072.1|	ferric-chelate reductase (NADH)2 [Zea mays]_x0001_gi	Q8W2K4	GO:0016491;GO:0016491;GO:0016491;GO:0016491;GO:0016491;GO:0016491;GO:0055114;GO:0055114;GO:0055114;GO:0055114;GO:0055114;GO:0055114	zma:100126901	ko:K00326
contig01263	1613	gi|224145127|ref|XP_002325536.1|	predicted protein [Populus trichocarpa]_x0001_gi	B9IQE9	GO:0005215;GO:0005622;GO:0006810	pop:POPTR_914093
contig01264	1615	gi|122172235|sp|Q0GZS3.1|USP_CUCME	USP_CUCME RecName: Full=UDP-sugar pyrophospharylase; AltName: Full=UDP-galactose/glucose pyrophosphorylase; Short=UGGPase_x0001_gi	Q0GZS3	GO:0008152;GO:0016740;GO:0016779;GO:0016779;GO:0051748
contig01265	1612	gi|224079219|ref|XP_002305797.1|	predicted protein [Populus trichocarpa]_x0001_gi	B9H2U7	GO:0003824;GO:0004455;GO:0004455;GO:0004455;GO:0005488;GO:0008152;GO:0008652;GO:0009082;GO:0009082;GO:0016491;GO:0016491;GO:0016491;GO:0046872;GO:0050662;GO:0055114;GO:0055114;GO:0055114;GO:0055114	pop:POPTR_817858	ko:K00053
contig01266	1596	gi|270253319|emb|CBI19930.1|	unnamed protein product [Vitis vinifera]
contig01267	1613	gi|225449258|ref|XP_002280528.1|	PREDICTED: hypothetical protein [Vitis vinifera]
contig01268	1614
contig01269	1610	gi|225457229|ref|XP_002284129.1|	PREDICTED: hypothetical protein [Vitis vinifera]_x0001_gi	D7SI19		vvi:100251846
contig01270	1609	gi|225445951|ref|XP_002264547.1|	PREDICTED: hypothetical protein [Vitis vinifera]_x0001_gi	A5AF64		vvi:100256545
contig01271	1612	gi|225452887|ref|XP_002283932.1|	PREDICTED: hypothetical protein [Vitis vinifera]
contig01272	1609	gi|225445238|ref|XP_002280972.1|	PREDICTED: hypothetical protein [Vitis vinifera]_x0001_gi	D7TBN6		vvi:100249177
contig01273	1606	gi|225456126|ref|XP_002278191.1|	PREDICTED: hypothetical protein [Vitis vinifera]_x0001_gi	D7SJ91		vvi:100259480
contig01274	1601	gi|224055964|ref|XP_002298707.1|	predicted protein [Populus trichocarpa]_x0001_gi	B9GGC7	GO:0000287;GO:0003935;GO:0003935;GO:0008270;GO:0008686;GO:0008686;GO:0009231;GO:0009231;GO:0009231;GO:0009231;GO:0030145	pop:POPTR_1069506	ko:K01497;ko:K02858
contig01275	1604	gi|225438408|ref|XP_002275766.1|	PREDICTED: hypothetical protein [Vitis vinifera]
contig01276	1607	gi|255572749|ref|XP_002527307.1|	conserved hypothetical protein [Ricinus communis]_x0001_gi	B9SMT8		rcu:RCOM_0470910
contig01277	1607	gi|225452928|ref|XP_002284146.1|	PREDICTED: hypothetical protein [Vitis vinifera]
contig01278	1611	gi|4105798|gb|AAD02556.1|	PGPD14 [Petunia x hybrida]	Q9ZTM6	GO:0005515;GO:0008270;GO:0008270;GO:0046872
contig01279	1610	gi|225459394|ref|XP_002285816.1|	PREDICTED: hypothetical protein [Vitis vinifera]
contig01280	1610	gi|118487304|gb|ABK95480.1|	unknown [Populus trichocarpa]	A9PGH7	GO:0008152;GO:0008152;GO:0008152;GO:0008152;GO:0016491;GO:0016491;GO:0016491;GO:0016491;GO:0016491;GO:0055114;GO:0055114;GO:0055114;GO:0055114;GO:0055114
contig01281	1608	gi|255565200|ref|XP_002523592.1|	" RNA-binding protein, putative [Ricinus communis]_x0001_gi"	B9SC73	GO:0000166;GO:0003676	rcu:RCOM_1408480
contig01282	1610	gi|225461473|ref|XP_002285016.1|	PREDICTED: hypothetical protein [Vitis vinifera]
contig01283	1606	gi|225443918|ref|XP_002271548.1|	PREDICTED: hypothetical protein [Vitis vinifera]
contig01284	1588	gi|6103585|gb|AAF03675.1|AF149311_1	AF149311_1 raucaffricine-O-beta-D-glucosidase [Rauvolfia serpentina]	Q9SPP9	GO:0003824;GO:0004553;GO:0004553;GO:0005975;GO:0005975;GO:0005975;GO:0008152;GO:0016787;GO:0016798;GO:0043169;GO:0050247
contig01285	1600	gi|147792424|emb|CAN63583.1|	hypothetical protein [Vitis vinifera]_x0001_gi	A5BKH1	GO:0000166;GO:0004672;GO:0004672;GO:0004672;GO:0004674;GO:0004674;GO:0004674;GO:0005524;GO:0005524;GO:0005524;GO:0005524;GO:0005524;GO:0006468;GO:0006468;GO:0006468;GO:0006468;GO:0006468;GO:0007165;GO:0007165;GO:0016301;GO:0016740
contig01286	1598	gi|225432416|ref|XP_002277762.1|	PREDICTED: hypothetical protein [Vitis vinifera]_x0001_gi	D7T6K9		vvi:100259554
contig01287	1605	gi|225441999|ref|XP_002271510.1|	PREDICTED: hypothetical protein [Vitis vinifera]
contig01288	1597	gi|224118988|ref|XP_002317958.1|	predicted protein [Populus trichocarpa]_x0001_gi	B9I2U7	GO:0005634;GO:0030528;GO:0030528;GO:0045449;GO:0045449	pop:POPTR_772846
contig01289	1604	gi|70724314|gb|AAZ07706.1|	cytochrome P450 monooxygenase [Sesamum indicum]	B3EXG3	GO:0004497;GO:0004497;GO:0004497;GO:0005506;GO:0005506;GO:0009055;GO:0016491;GO:0020037;GO:0020037;GO:0046872;GO:0055114;GO:0055114
contig01290	1604	gi|224140293|ref|XP_002323517.1|	predicted protein [Populus trichocarpa]_x0001_gi	B9IFX0		pop:POPTR_576823;pop:POPTR_906138
contig01291	1606	gi|225436904|ref|XP_002274278.1|	PREDICTED: hypothetical protein [Vitis vinifera]_x0001_gi	D7TPA4		vvi:100259706
contig01292	1602	gi|255571695|ref|XP_002526791.1|	" ankyrin repeat-containing protein, putative [Ricinus communis]_x0001_gi"	B9SLC2		rcu:RCOM_0626240
contig01293	1601	gi|255571788|ref|XP_002526837.1|	" Non-imprinted in Prader-Willi/Angelman syndrome region protein, putative [Ricinus communis]_x0001_gi"	B9SLG8		rcu:RCOM_0686650
contig01294	1562	gi|270258430|emb|CBI40464.1|	unnamed protein product [Vitis vinifera]
contig01295	1604	gi|225456471|ref|XP_002284518.1|	PREDICTED: hypothetical protein [Vitis vinifera]
contig01296	1596	gi|225430017|ref|XP_002284157.1|	PREDICTED: hypothetical protein [Vitis vinifera]
contig01297	1593	gi|147823108|emb|CAN68604.1|	hypothetical protein [Vitis vinifera]	A5C3X6	GO:0003824;GO:0004617;GO:0004617;GO:0005488;GO:0006564;GO:0006564;GO:0008152;GO:0008152;GO:0008152;GO:0016491;GO:0016597;GO:0016616;GO:0016616;GO:0048037;GO:0051287;GO:0055114;GO:0055114;GO:0055114
contig01298	1596	gi|255582337|ref|XP_002531959.1|	conserved hypothetical protein [Ricinus communis]_x0001_gi	B9T140		rcu:RCOM_0272280
contig01299	1603	gi|225426598|ref|XP_002280223.1|	PREDICTED: hypothetical protein isoform 1 [Vitis vinifera]
contig01300	1595	gi|225462070|ref|XP_002276318.1|	PREDICTED: hypothetical protein [Vitis vinifera]
contig01301	1582	gi|225431601|ref|XP_002276933.1|	PREDICTED: hypothetical protein [Vitis vinifera]
contig01302	1596	gi|225443766|ref|XP_002270455.1|	PREDICTED: hypothetical protein [Vitis vinifera]_x0001_gi	D7TJN3		vvi:100241198	ko:K14502
contig01303	1600	gi|225457767|ref|XP_002278193.1|	PREDICTED: hypothetical protein [Vitis vinifera]_x0001_gi	E0CQN9		vvi:100262647
contig01304	1599	gi|225459544|ref|XP_002285850.1|	PREDICTED: hypothetical protein isoform 1 [Vitis vinifera]_x0001_gi	A5B1Z9	GO:0016020;GO:0016020;GO:0016021	vvi:100243662
contig01305	1599	gi|270235917|emb|CBI25040.1|	unnamed protein product [Vitis vinifera]
contig01306	1600	gi|255579669|ref|XP_002530674.1|	" endomembrane protein emp70, putative [Ricinus communis]_x0001_gi"	B9SXF5	GO:0016021	rcu:RCOM_0321070
contig01307	1598	gi|1707878|sp|P54260.1|GCST_SOLTU	"GCST_SOLTU RecName: Full=Aminomethyltransferase, mitochondrial; AltName: Full=Glycine cleavage system T protein; Short=GCVT; Flags: Precursor_x0001_gi"	P54260	GO:0004047;GO:0004047;GO:0004047;GO:0005737;GO:0005739;GO:0005739;GO:0006546;GO:0006546;GO:0008483;GO:0016740
contig01308	1596	gi|225428558|ref|XP_002281050.1|	PREDICTED: hypothetical protein [Vitis vinifera]
contig01309	1576	gi|225426098|ref|XP_002276929.1|	PREDICTED: hypothetical protein [Vitis vinifera]_x0001_gi	D7TV88		vvi:100250094	ko:K07052
contig01310	1594	gi|154417657|ref|XP_001581848.1|	hypothetical protein [Trichomonas vaginalis G3]_x0001_gi	A2DFD4		tva:TVAG_436860
contig01311	1591	gi|59896631|gb|AAX11684.1|	perakine reductase [Rauvolfia serpentina]	Q3L181	GO:0016491;GO:0055114
contig01312	1589	gi|255561699|ref|XP_002521859.1|	conserved hypothetical protein [Ricinus communis]_x0001_gi	B9S790		rcu:RCOM_0774550
contig01313	1585	gi|255582182|ref|XP_002531885.1|	" protein translocase, putative [Ricinus communis]_x0001_gi"	B9T0W6	GO:0005525	rcu:RCOM_1439900
contig01314	1593	gi|225423637|ref|XP_002276048.1|	PREDICTED: hypothetical protein [Vitis vinifera]_x0001_gi	D7T9N2		vvi:100256047	ko:K00972
contig01315	1592	gi|225456525|ref|XP_002284739.1|	PREDICTED: similar to MtN19-like protein [Vitis vinifera]
contig01316	1597	gi|255542876|ref|XP_002512501.1|	" calreticulin, putative [Ricinus communis]_x0001_gi"	B9RFI2;P93508	GO:0005509;GO:0005509;GO:0005509;GO:0005509;GO:0005783;GO:0005783;GO:0005783;GO:0006457;GO:0006457;GO:0051082;GO:0051082	rcu:RCOM_1434770	ko:K08057
contig01317	1596	gi|255566131|ref|XP_002524053.1|	" bel1 homeotic protein, putative [Ricinus communis]_x0001_gi"	B9SDI4	GO:0003677;GO:0003677;GO:0003677;GO:0003700;GO:0005634;GO:0005634;GO:0006355;GO:0043565;GO:0045449	rcu:RCOM_0418780
contig01318	1585	gi|225467378|ref|XP_002269383.1|	PREDICTED: hypothetical protein [Vitis vinifera]
contig01319	1592	gi|163838594|dbj|BAF95776.1|	class 2 knotted1-like protein [Nicotiana tabacum]	A9CR84	GO:0003677;GO:0003677;GO:0003677;GO:0003677;GO:0003677;GO:0003677;GO:0003700;GO:0005634;GO:0005634;GO:0005634;GO:0005634;GO:0005634;GO:0006355;GO:0043565;GO:0045449
contig01320	1595	gi|118480585|gb|ABI98681.2|	cytosolic NADP-malic enzyme [Nicotiana tabacum]	Q006Q0	GO:0003824;GO:0004470;GO:0005488;GO:0006108;GO:0008152;GO:0016491;GO:0016491;GO:0016616;GO:0016616;GO:0046872;GO:0046872;GO:0051287;GO:0055114;GO:0055114
contig01321	1590	gi|77176831|gb|ABA64521.1|	sucrose-phosphate synthase isoform B [Nicotiana tabacum]	Q3HLN2	GO:0005985;GO:0005985;GO:0009058;GO:0016740;GO:0016757;GO:0046524;GO:0046524
contig01322	1585	gi|225452159|ref|XP_002263731.1|	PREDICTED: hypothetical protein [Vitis vinifera]_x0001_gi	D7UBF1		vvi:100266172	ko:K12177
contig01323	1593	gi|255571859|ref|XP_002526872.1|	conserved hypothetical protein [Ricinus communis]_x0001_gi	B9SLK3		rcu:RCOM_0592300
contig01324	1586	gi|147808071|emb|CAN77542.1|	hypothetical protein [Vitis vinifera]	A5C3I8	GO:0016020;GO:0016021
contig01325	1591	gi|225449539|ref|XP_002283687.1|	PREDICTED: hypothetical protein [Vitis vinifera]
contig01326	1579	gi|225434863|ref|XP_002280661.1|	PREDICTED: hypothetical protein [Vitis vinifera]
contig01327	1593	gi|225430650|ref|XP_002269441.1|	PREDICTED: hypothetical protein [Vitis vinifera]
contig01328	1579	gi|225449736|ref|XP_002270736.1|	PREDICTED: hypothetical protein [Vitis vinifera]_x0001_gi	D7UBU8		vvi:100245465
contig01329	1570	gi|225429177|ref|XP_002275591.1|	PREDICTED: hypothetical protein isoform 1 [Vitis vinifera]
contig01330	1593	gi|255574556|ref|XP_002528189.1|	" coatomer beta subunit, putative [Ricinus communis]_x0001_gi"	B9SQC0	GO:0005198;GO:0005515;GO:0006886;GO:0016192;GO:0016740;GO:0016905;GO:0030117	rcu:RCOM_0980380
contig01331	1592	gi|255583653|ref|XP_002532581.1|	" CBL-interacting serine/threonine-protein kinase, putative [Ricinus communis]_x0001_gi"	B9T2W2	GO:0000166;GO:0004672;GO:0004672;GO:0004672;GO:0004674;GO:0004674;GO:0004674;GO:0004683;GO:0005524;GO:0005524;GO:0005524;GO:0005524;GO:0005524;GO:0006468;GO:0006468;GO:0006468;GO:0006468;GO:0006468;GO:0007165;GO:0007165;GO:0016301;GO:0016740	rcu:RCOM_1394800
contig01332	1588	gi|225445192|ref|XP_002284217.1|	PREDICTED: hypothetical protein [Vitis vinifera]
contig01333	1583	gi|225463205|ref|XP_002267929.1|	PREDICTED: hypothetical protein [Vitis vinifera]
contig01334	1583	gi|225424031|ref|XP_002283449.1|	PREDICTED: hypothetical protein [Vitis vinifera]_x0001_gi	A5BMV4	GO:0006457;GO:0031072;GO:0031072;GO:0031072;GO:0051082	vvi:100252578
contig01335	1585	gi|255543761|ref|XP_002512943.1|	" phosphatidylinositol transporter, putative [Ricinus communis]_x0001_gi"	B9RH84	GO:0005215;GO:0005622;GO:0006810	rcu:RCOM_1448110
contig01336	1589	gi|255544137|ref|XP_002513131.1|	" protein arginine n-methyltransferase, putative [Ricinus communis]_x0001_gi"	B9RGH9	GO:0005737;GO:0006479;GO:0008168;GO:0008276;GO:0008469;GO:0016740	rcu:RCOM_1454120	ko:K11437
contig01337	1584	gi|225446447|ref|XP_002276985.1|	PREDICTED: hypothetical protein [Vitis vinifera]_x0001_gi	E0CTI3		vvi:100260774	ko:K11806
contig01338	1587	gi|284437921|gb|ADB85573.1|	" GDP-D-mannose 3',5'-epimerase [Actinidia deliciosa]"	D3JYW9	GO:0003824;GO:0003824;GO:0005488;GO:0008152;GO:0016853;GO:0044237;GO:0047918;GO:0050662
contig01339	1589	gi|225468474|ref|XP_002266048.1|	PREDICTED: hypothetical protein [Vitis vinifera]
contig01340	1578	gi|224133414|ref|XP_002328036.1|	predicted protein [Populus trichocarpa]_x0001_gi	B9MYD4	GO:0006457;GO:0006457;GO:0006457;GO:0031072;GO:0031072;GO:0031072;GO:0051082;GO:0051082;GO:0051082	pop:POPTR_594631	ko:K09510
contig01341	1578	gi|255537027|ref|XP_002509580.1|	" heat shock protein 70 (HSP70)-interacting protein, putative [Ricinus communis]_x0001_gi"	B9RBP6	GO:0005488;GO:0006950	rcu:RCOM_1679700	ko:K09553
contig01342	1581	gi|225424150|ref|XP_002280284.1|	PREDICTED: hypothetical protein [Vitis vinifera]_x0001_gi	D7T8W3		vvi:100257758
contig01343	1584	gi|225439560|ref|XP_002264479.1|	PREDICTED: hypothetical protein [Vitis vinifera]
contig01344	1587	gi|224118112|ref|XP_002331561.1|	predicted protein [Populus trichocarpa]_x0001_gi	B9N8F9	GO:0000166;GO:0000166;GO:0005524;GO:0005524;GO:0005524;GO:0017111	pop:POPTR_931843
contig01345	1577	gi|225464303|ref|XP_002266511.1|	PREDICTED: hypothetical protein [Vitis vinifera]_x0001_gi	D7U5P0		vvi:100260525
contig01346	1582	gi|270244691|emb|CBI31624.1|	unnamed protein product [Vitis vinifera]
contig01347	1584	gi|270242091|emb|CBI29306.1|	unnamed protein product [Vitis vinifera]
contig01348	1584	gi|224127276|ref|XP_002320033.1|	predicted protein [Populus trichocarpa]_x0001_gi	B9IBR9	GO:0000166;GO:0003824;GO:0005388;GO:0005524;GO:0005524;GO:0005524;GO:0005524;GO:0005524;GO:0005524;GO:0006754;GO:0006754;GO:0006754;GO:0006754;GO:0006754;GO:0006754;GO:0006754;GO:0006812;GO:0006812;GO:0006816;GO:0008152;GO:0015085;GO:0015662;GO:0015662;GO	pop:POPTR_730788
contig01349	1586	gi|255553837|ref|XP_002517959.1|	conserved hypothetical protein [Ricinus communis]_x0001_gi	B9RW40		rcu:RCOM_1175860
contig01350	1584	gi|224141233|ref|XP_002323979.1|	predicted protein [Populus trichocarpa]_x0001_gi	B9IJF8		pop:POPTR_1104923
contig01351	1582	gi|225446797|ref|XP_002283267.1|	PREDICTED: hypothetical protein [Vitis vinifera]_x0001_gi	E0CU18		vvi:100254120
contig01352	1579	gi|147865100|emb|CAN79389.1|	hypothetical protein [Vitis vinifera]	A5BWT5	GO:0000785;GO:0003676;GO:0003676;GO:0003677;GO:0003682;GO:0005634;GO:0005634;GO:0006333;GO:0008270;GO:0015074
contig01353	1565	gi|225433786|ref|XP_002268984.1|	PREDICTED: hypothetical protein [Vitis vinifera]
contig01354	1581	gi|225428739|ref|XP_002285022.1|	PREDICTED: hypothetical protein [Vitis vinifera]
contig01355	1577	gi|225429530|ref|XP_002279085.1|	PREDICTED: hypothetical protein [Vitis vinifera]
contig01356	1580	gi|225428556|ref|XP_002284627.1|	PREDICTED: hypothetical protein [Vitis vinifera]_x0001_gi	D7TPX8		vvi:100250299	ko:K12670
contig01357	1575	gi|225424089|ref|XP_002283405.1|	PREDICTED: hypothetical protein [Vitis vinifera]
contig01358	1579	gi|225459306|ref|XP_002284152.1|	PREDICTED: hypothetical protein [Vitis vinifera]
contig01359	1575	gi|1771160|emb|CAA67429.1|	SBT1 [Solanum lycopersicum]_x0001_gi	P93204	GO:0004252;GO:0004252;GO:0006508;GO:0008233;GO:0008236;GO:0016787;GO:0042802;GO:0043086
contig01360	1575	gi|225436225|ref|XP_002273726.1|	PREDICTED: hypothetical protein [Vitis vinifera]_x0001_gi	D7UB91		vvi:100250685
contig01361	1579	gi|225430247|ref|XP_002285050.1|	PREDICTED: hypothetical protein [Vitis vinifera]
contig01362	1579	gi|12003283|gb|AAG43518.1|AF210698_1	AF210698_1 malonyl-CoA:ACP transacylase [Perilla frutescens]	Q9FR04	GO:0003824;GO:0004314;GO:0005488;GO:0006633;GO:0008152;GO:0008152;GO:0008152;GO:0016740
contig01363	1577	gi|224093466|ref|XP_002309924.1|	predicted protein [Populus trichocarpa]_x0001_gi	B9HEX5		pop:POPTR_718612
contig01364	1577	gi|94502665|ref|YP_588403.1|	hypothetical protein ZeamMp158 [Zea mays subsp. mays]_x0001_gi	Q6R9A5	GO:0005739
contig01365	1572	gi|112030956|gb|ABH88068.1|	photosystem II protein D1 [Phaseolus vulgaris]
contig01366	1572	gi|255541686|ref|XP_002511907.1|	" caax prenyl protease ste24, putative [Ricinus communis]_x0001_gi"	B9RDW8	GO:0004222;GO:0006508;GO:0008233;GO:0008237;GO:0016020;GO:0016787	rcu:RCOM_1616330	ko:K06013
contig01367	1570	gi|270306267|emb|CBI17325.1|	unnamed protein product [Vitis vinifera]
contig01368	1571	gi|255573995|ref|XP_002527915.1|	" anthranilate phosphoribosyltransferase, putative [Ricinus communis]_x0001_gi"	B9SPJ6	GO:0008152;GO:0016740;GO:0016757;GO:0016757	rcu:RCOM_0024530
contig01369	1574	gi|211905341|gb|ACJ11250.1|	S-adenosyl-L-homocystein hydrolase [Gossypium hirsutum]	B6VC73	GO:0003824;GO:0004013;GO:0004013;GO:0004013;GO:0005488;GO:0006730;GO:0006730;GO:0006730;GO:0008152;GO:0016787
contig01370	1571	gi|224099429|ref|XP_002311480.1|	predicted protein [Populus trichocarpa]_x0001_gi	B9HJ73	GO:0003824;GO:0004332;GO:0004332;GO:0006096;GO:0006096;GO:0008152;GO:0016829	pop:POPTR_832739	ko:K01623
contig01371	1566	gi|255572268|ref|XP_002527073.1|	" amino acid transporter, putative [Ricinus communis]_x0001_gi"	B9SM54	GO:0006810;GO:0006865;GO:0015171;GO:0016020;GO:0016020;GO:0016021;GO:0055085;GO:0055085	rcu:RCOM_0878760
contig01372	1571	gi|289552247|gb|ADD10719.1|	acetyl-CoA C-acetyltransferase protein [Camellia oleifera]	D3YN47	GO:0003824;GO:0003824;GO:0008152;GO:0008152;GO:0008152;GO:0008152;GO:0008152;GO:0008152;GO:0008152;GO:0016740;GO:0016747;GO:0016747;GO:0016747;GO:0016747;GO:0016747
contig01373	1566	gi|224482641|gb|ACN50177.1|	AP-2 complex subunit [Annona cherimola]	C0L7D9	GO:0005515;GO:0005515;GO:0005515;GO:0006810;GO:0006886;GO:0006886;GO:0006886;GO:0016192;GO:0016192;GO:0016192;GO:0030131;GO:0030131;GO:0030131;GO:0030132
contig01374	1571	gi|255555582|ref|XP_002518827.1|	" caspase, putative [Ricinus communis]_x0001_gi"	B9RYK8	GO:0004197;GO:0006508	rcu:RCOM_1129630
contig01375	1556	gi|225456449|ref|XP_002284398.1|	PREDICTED: hypothetical protein [Vitis vinifera]_x0001_gi	D7SH54		vvi:100254267
contig01376	1565	gi|225448363|ref|XP_002268520.1|	PREDICTED: hypothetical protein isoform 1 [Vitis vinifera]
contig01377	1562	gi|225469523|ref|XP_002272588.1|	PREDICTED: hypothetical protein [Vitis vinifera]
contig01378	1567	gi|110349925|emb|CAJ19276.1|	putative epoxide hydrolase [Solanum commersonii]	Q0W9E1	GO:0003824;GO:0016787
contig01379	1568	gi|225435193|ref|XP_002284848.1|	PREDICTED: hypothetical protein [Vitis vinifera]_x0001_gi	D7SKS3		vvi:100253665	ko:K11804
contig01380	1569	gi|5123836|emb|CAB45387.1|	NAD-malate dehydrogenase [Nicotiana tabacum]	Q9XQP4	GO:0003824;GO:0003824;GO:0005488;GO:0005975;GO:0006108;GO:0006108;GO:0008152;GO:0009507;GO:0009536;GO:0016491;GO:0016491;GO:0016615;GO:0030060;GO:0030060;GO:0055114;GO:0055114;GO:0055114;GO:0055114
contig01381	1568	gi|169705|gb|AAA33871.1|	ATP:pyruvate phosphotransferase [Ricinus communis]
contig01382	1569	gi|67077850|dbj|BAD99512.1|	calnexin-like protein [Solanum lycopersicum]	Q4W5U7	GO:0005509;GO:0005509;GO:0005509;GO:0005783;GO:0005783;GO:0006457;GO:0051082
contig01383	1566	gi|270241942|emb|CBI29160.1|	unnamed protein product [Vitis vinifera]
contig01384	1565	gi|255570071|ref|XP_002525998.1|	" Myosin heavy chain, clone, putative [Ricinus communis]_x0001_gi"	B9SJ29		rcu:RCOM_0598030
contig01385	1563	gi|147833693|emb|CAN64332.1|	hypothetical protein [Vitis vinifera]	A5C8I7	GO:0004806;GO:0006629
contig01386	1556	gi|255562822|ref|XP_002522416.1|	" cullin, putative [Ricinus communis]_x0001_gi"	B9S8U7	GO:0006511;GO:0006511;GO:0006511;GO:0031461;GO:0031461;GO:0031461;GO:0031625;GO:0031625;GO:0031625	rcu:RCOM_0836020	ko:K03869
contig01387	1554	gi|225470352|ref|XP_002267987.1|	PREDICTED: hypothetical protein [Vitis vinifera]
contig01388	1567	gi|224120814|ref|XP_002330958.1|	predicted protein [Populus trichocarpa]_x0001_gi	B9N6Q7	GO:0008152;GO:0016740;GO:0016757;GO:0016758	pop:POPTR_785827
contig01389	1551	gi|225452236|ref|XP_002268688.1|	PREDICTED: hypothetical protein [Vitis vinifera]_x0001_gi	D7SPY0		vvi:100247538
contig01390	1556	gi|151335776|gb|ABS00393.1|	cytochrome P450 hydroxylase [Hyoscyamus muticus]	A6YIH8	GO:0004497;GO:0004497;GO:0004497;GO:0005506;GO:0005506;GO:0009055;GO:0016491;GO:0020037;GO:0020037;GO:0046872;GO:0055114;GO:0055114
contig01391	1567	gi|224007553|ref|XP_002292736.1|	predicted protein [Thalassiosira pseudonana CCMP1335]_x0001_gi	B8C8T6	GO:0000166;GO:0005525;GO:0005525;GO:0005525;GO:0005525;GO:0007264;GO:0007264;GO:0015031	tps:THAPSDRAFT_18220
contig01392	1543	gi|270231745|emb|CBI21070.1|	unnamed protein product [Vitis vinifera]
contig01393	1564	gi|255583943|ref|XP_002532719.1|	" ubiquitin-protein ligase, putative [Ricinus communis]_x0001_gi"	B9T3A0	GO:0016874	rcu:RCOM_0401550
contig01394	1565	gi|11066213|gb|AAG28503.1|AF196966_1	AF196966_1 hexokinase [Citrus sinensis]	Q9FVD3	GO:0000166;GO:0005524;GO:0005524;GO:0005975;GO:0006096;GO:0016301;GO:0016740;GO:0016773
contig01395	1558	gi|255538558|ref|XP_002510344.1|	conserved hypothetical protein [Ricinus communis]_x0001_gi	B9R7Q1	GO:0003677;GO:0045449	rcu:RCOM_1593730
contig01396	1557	gi|224115292|ref|XP_002316993.1|	predicted protein [Populus trichocarpa]_x0001_gi	B9I0D1		pop:POPTR_569114
contig01397	1560	gi|224122526|ref|XP_002330503.1|	predicted protein [Populus trichocarpa]_x0001_gi	B9N5I9	GO:0005622;GO:0008270	pop:POPTR_582982
contig01398	1559	gi|86155935|gb|ABC86705.1|	R111 [Coffea arabica]	D2CFI1
contig01399	1563	gi|270236114|emb|CBI25383.1|	unnamed protein product [Vitis vinifera]
contig01400	1560	gi|224088992|ref|XP_002308593.1|	predicted protein [Populus trichocarpa]_x0001_gi	B9HE20	GO:0004176;GO:0006508	pop:POPTR_819532	ko:K11793
contig01401	1560	gi|224063587|ref|XP_002301215.1|	predicted protein [Populus trichocarpa]_x0001_gi	B9GP25	GO:0008152;GO:0008415	pop:POPTR_816499	ko:K13513
contig01402	1558	gi|255645620|gb|ACU23304.1|	unknown [Glycine max]	C6TK64
contig01403	1560	gi|225434502|ref|XP_002275617.1|	PREDICTED: hypothetical protein [Vitis vinifera]
contig01404	1560	gi|225468498|ref|XP_002270407.1|	PREDICTED: hypothetical protein [Vitis vinifera]
contig01405	1558	gi|255579936|ref|XP_002530803.1|	" 6-phosphogluconate dehydrogenase, putative [Ricinus communis]_x0001_gi"	B9SXT4	GO:0003824;GO:0004616;GO:0004616;GO:0004616;GO:0004616;GO:0004616;GO:0005488;GO:0006098;GO:0006098;GO:0006098;GO:0006098;GO:0008152;GO:0016491;GO:0016491;GO:0016491;GO:0050661;GO:0050661;GO:0050662;GO:0055114;GO:0055114;GO:0055114;GO:0055114;GO:0055114	rcu:RCOM_0876630	ko:K00033
contig01406	1557	gi|270251207|emb|CBI34581.1|	unnamed protein product [Vitis vinifera]
contig01407	1561	gi|225464152|ref|XP_002266399.1|	PREDICTED: hypothetical protein [Vitis vinifera]_x0001_gi	D7TXN8		vvi:100251686	ko:K01597
contig01408	1555	gi|225432856|ref|XP_002283882.1|	PREDICTED: hypothetical protein [Vitis vinifera]
contig01409	1559	gi|225436896|ref|XP_002274008.1|	PREDICTED: hypothetical protein [Vitis vinifera]_x0001_gi	D7TPA0		vvi:100247743
contig01410	1556	gi|22331208|ref|NP_188686.2|	PAP18 (PURPLE ACID PHOSPHATASE 18); acid phosphatase/ protein serine/threonine phosphatase [Arabidopsis thaliana]_x0001_gi	Q9LJU7	GO:0003993;GO:0003993;GO:0005576;GO:0005576;GO:0016787;GO:0016787;GO:0046872;GO:0046872	ath:AT3G20500
contig01411	1558	gi|225452169|ref|XP_002270625.1|	PREDICTED: hypothetical protein [Vitis vinifera]
contig01412	1558	gi|225456475|ref|XP_002284543.1|	PREDICTED: hypothetical protein [Vitis vinifera]_x0001_gi	D7SH69		vvi:100268072
contig01413	1557	gi|270250777|emb|CBI33955.1|	unnamed protein product [Vitis vinifera]
contig01414	1558	gi|224114191|ref|XP_002332423.1|	predicted protein [Populus trichocarpa]_x0001_gi	B9NAY5	GO:0003824;GO:0004367;GO:0005488;GO:0005737;GO:0005975;GO:0006072;GO:0008152;GO:0009331;GO:0016491;GO:0016491;GO:0016491;GO:0016614;GO:0016616;GO:0046168;GO:0050662;GO:0051287;GO:0055114;GO:0055114;GO:0055114;GO:0055114	pop:POPTR_837586
contig01415	1552	gi|225456270|ref|XP_002283518.1|	PREDICTED: hypothetical protein [Vitis vinifera]
contig01416	1539	gi|225457911|ref|XP_002272227.1|	PREDICTED: hypothetical protein isoform 1 [Vitis vinifera]
contig01417	1560	gi|146216004|gb|ABQ10204.1|	cysteine protease Cp6 [Actinidia deliciosa]	A5HIJ6	GO:0004197;GO:0006508;GO:0006508;GO:0008233;GO:0008234;GO:0008234;GO:0008234;GO:0016787
contig01418	1552	gi|255561673|ref|XP_002521846.1|	" peptidyl-prolyl cis-trans isomerase d, ppid, putative [Ricinus communis]_x0001_gi"	B9S777	GO:0003755;GO:0003755;GO:0003755;GO:0003755;GO:0005488;GO:0006457;GO:0006457;GO:0006457;GO:0016853	rcu:RCOM_0774220	ko:K05864
contig01419	1552	gi|225448982|ref|XP_002270524.1|	PREDICTED: hypothetical protein [Vitis vinifera]
contig01420	1560	gi|225449232|ref|XP_002279987.1|	PREDICTED: hypothetical protein [Vitis vinifera]_x0001_gi	A5BSA8	GO:0016020;GO:0016021	vvi:100241014
contig01421	1562	gi|224120424|ref|XP_002318326.1|	predicted protein [Populus trichocarpa]_x0001_gi	B9I4W6	GO:0000166;GO:0003924;GO:0005525;GO:0005525;GO:0005525;GO:0005525	pop:POPTR_823158	ko:K03243
contig01422	1550	gi|78191410|gb|ABB29926.1|	fructose-bisphosphate aldolase-like [Solanum tuberosum]	Q308A5	GO:0003824;GO:0004332;GO:0004332;GO:0006096;GO:0006096;GO:0008152;GO:0016829
contig01423	1557	gi|10798748|dbj|BAB16426.1|	EIG-I24 [Nicotiana tabacum]	Q9FXS7	GO:0016747
contig01424	1554	gi|270241239|emb|CBI28465.1|	unnamed protein product [Vitis vinifera]
contig01425	1555	gi|255548505|ref|XP_002515309.1|	" protein disulfide isomerase, putative [Ricinus communis]_x0001_gi"	B9RNH0	GO:0003756;GO:0005783;GO:0016853;GO:0016853;GO:0045454;GO:0045454;GO:0045454;GO:0045454	rcu:RCOM_1347720	ko:K09584
contig01426	1556	gi|225460713|ref|XP_002267510.1|	PREDICTED: hypothetical protein [Vitis vinifera]
contig01427	1554	gi|270243156|emb|CBI30096.1|	unnamed protein product [Vitis vinifera]
contig01428	1551	gi|225442166|ref|XP_002274314.1|	PREDICTED: hypothetical protein [Vitis vinifera]
contig01429	1520
contig01430	1556	gi|225443880|ref|XP_002277472.1|	PREDICTED: hypothetical protein [Vitis vinifera]_x0001_gi	A5BWU1		vvi:100265306
contig01431	1543	gi|225457064|ref|XP_002283021.1|	PREDICTED: hypothetical protein [Vitis vinifera]
contig01432	1554	gi|271278821|emb|CAY85529.1|	Cop11 protein [Carica papaya]	D2EAT9
contig01433	1556	gi|224114762|ref|XP_002316850.1|	Sec61 transport protein [Populus trichocarpa]_x0001_gi	A9PG45	GO:0015031;GO:0015450;GO:0016020	pop:POPTR_728284	ko:K10956
contig01434	1546	gi|255541998|ref|XP_002512063.1|	" serine/threonine protein kinase, putative [Ricinus communis]_x0001_gi"	B9REC4	GO:0000166;GO:0004672;GO:0004672;GO:0004672;GO:0004674;GO:0004674;GO:0005524;GO:0005524;GO:0005524;GO:0005524;GO:0005524;GO:0006468;GO:0006468;GO:0006468;GO:0006468;GO:0016301;GO:0016740	rcu:RCOM_1620250
contig01435	1554	gi|187940736|gb|ACD39469.1|	BEL29 protein [Solanum etuberosum]	B2ZTD3	GO:0003677;GO:0003677;GO:0003677;GO:0003700;GO:0005634;GO:0005634;GO:0006355;GO:0043565;GO:0045449
contig01436	1554	gi|226505738|ref|NP_001140953.1|	hypothetical protein LOC100273032 [Zea mays]_x0001_gi	B4FSF1	GO:0000166;GO:0000166;GO:0005524;GO:0005524;GO:0005524;GO:0005737;GO:0016787;GO:0017111;GO:0030163	zma:100273032	ko:K03066
contig01437	1552	gi|836954|gb|AAC23542.1|	receptor protein kinase [Ipomoea trifida]	Q40096	GO:0000166;GO:0004672;GO:0004672;GO:0004672;GO:0004674;GO:0004674;GO:0004872;GO:0005524;GO:0005524;GO:0005524;GO:0005524;GO:0005529;GO:0006468;GO:0006468;GO:0006468;GO:0006468;GO:0016301;GO:0048544
contig01438	1552	gi|224057822|ref|XP_002299341.1|	predicted protein [Populus trichocarpa]_x0001_gi	B9GMS2		pop:POPTR_843496
contig01439	1547	gi|225461638|ref|XP_002283063.1|	PREDICTED: hypothetical protein [Vitis vinifera]
contig01440	1555	gi|225448311|ref|XP_002264923.1|	PREDICTED: hypothetical protein [Vitis vinifera]
contig01441	1551	gi|68300847|gb|AAY89361.1|	RNA polymerase IV largest subunit [Antirrhinum majus]	Q1L5X5	GO:0003677;GO:0003677;GO:0003677;GO:0003677;GO:0003677;GO:0003899;GO:0003899;GO:0003899;GO:0003899;GO:0003899;GO:0003899;GO:0003899;GO:0006350;GO:0006350;GO:0006350;GO:0006350;GO:0006350;GO:0006350;GO:0016740;GO:0016779
contig01442	1553	gi|255565346|ref|XP_002523664.1|	" 26S protease regulatory subunit 6b, putative [Ricinus communis]_x0001_gi"	B9SCE5	GO:0000166;GO:0000166;GO:0005524;GO:0005524;GO:0005524;GO:0005737;GO:0008233;GO:0008568;GO:0016787;GO:0016787;GO:0017111;GO:0030163	rcu:RCOM_1270490	ko:K03063
contig01443	1552	gi|255641336|gb|ACU20945.1|	unknown [Glycine max]	C6TGJ3
contig01444	1552	gi|255544768|ref|XP_002513445.1|	" oxidoreductase, putative [Ricinus communis]_x0001_gi"	B9RI76	GO:0003824;GO:0005488;GO:0008152;GO:0008152;GO:0016491;GO:0016491;GO:0055114	rcu:RCOM_1576910
contig01445	1547	gi|224133784|ref|XP_002321660.1|	predicted protein [Populus trichocarpa]_x0001_gi	B9IF31		pop:POPTR_666576
contig01446	1539	gi|224127957|ref|XP_002329219.1|	predicted protein [Populus trichocarpa]_x0001_gi	A9PG84	GO:0003824;GO:0005488;GO:0008152;GO:0008270;GO:0008270;GO:0008270;GO:0016491;GO:0016491;GO:0016491;GO:0016491;GO:0055114;GO:0055114	pop:POPTR_743889
contig01447	1535	gi|1617200|emb|CAA69899.1|	NSK6; Shaggy-like kinase 6 [Nicotiana tabacum]	O24139	GO:0000166;GO:0004672;GO:0004672;GO:0004672;GO:0004674;GO:0004674;GO:0004674;GO:0005524;GO:0005524;GO:0005524;GO:0005524;GO:0005524;GO:0006468;GO:0006468;GO:0006468;GO:0006468;GO:0006468;GO:0016301
contig01448	1550	gi|270258703|emb|CBI40802.1|	unnamed protein product [Vitis vinifera]
contig01449	1551	gi|1170507|sp|P41380.1|IF4A3_NICPL	IF4A3_NICPL RecName: Full=Eukaryotic initiation factor 4A-3; Short=eIF-4A-3; AltName: Full=ATP-dependent RNA helicase eIF4A-3_x0001_gi	P41380	GO:0000166;GO:0003676;GO:0003676;GO:0003723;GO:0003743;GO:0004386;GO:0004386;GO:0005524;GO:0005524;GO:0005524;GO:0006412;GO:0008026;GO:0016787
contig01450	1532	gi|224065314|ref|XP_002301770.1|	predicted protein [Populus trichocarpa]_x0001_gi	B9GNI1		pop:POPTR_830568
contig01451	1541	gi|121489767|emb|CAK18855.1|	TCP transcription factor precursor [Phillyrea latifolia]	A1IW20
contig01452	1548	gi|225425884|ref|XP_002270414.1|	PREDICTED: hypothetical protein [Vitis vinifera]
contig01453	1550	gi|255576657|ref|XP_002529218.1|	" methionine aminopeptidase, putative [Ricinus communis]_x0001_gi"	B9ST99	GO:0004177;GO:0004177;GO:0004177;GO:0006508;GO:0006508;GO:0008233;GO:0008235;GO:0008235;GO:0009987;GO:0016787;GO:0046872	rcu:RCOM_0364790	ko:K01265
contig01454	1543	gi|270260513|emb|CBI35687.1|	unnamed protein product [Vitis vinifera]
contig01455	1548	gi|225447344|ref|XP_002274355.1|	PREDICTED: hypothetical protein [Vitis vinifera]
contig01456	1544	gi|12324583|gb|AAG52244.1|AC011717_12	AC011717_12 putative heat-shock protein; 41956-44878 [Arabidopsis thaliana]	Q9CA95	GO:0000166;GO:0005524;GO:0005524
contig01457	1543	gi|225462557|ref|XP_002267743.1|	PREDICTED: hypothetical protein [Vitis vinifera]
contig01458	1543	gi|225424468|ref|XP_002285166.1|	PREDICTED: hypothetical protein [Vitis vinifera]_x0001_gi	D7T8G1		vvi:100250931
contig01459	1543	gi|224081128|ref|XP_002306303.1|	predicted protein [Populus trichocarpa]_x0001_gi	A9PFY6	GO:0008152;GO:0016740;GO:0016757;GO:0016758	pop:POPTR_715868
contig01460	1546	gi|270243029|emb|CBI29969.1|	unnamed protein product [Vitis vinifera]
contig01461	1544	gi|255538558|ref|XP_002510344.1|	conserved hypothetical protein [Ricinus communis]_x0001_gi	B9R7Q1	GO:0003677;GO:0045449	rcu:RCOM_1593730
contig01462	1544	gi|224088555|ref|XP_002308472.1|	predicted protein [Populus trichocarpa]_x0001_gi	B9HC85	GO:0000166;GO:0003676	pop:POPTR_717692
contig01463	1546	gi|225461770|ref|XP_002283521.1|	PREDICTED: hypothetical protein [Vitis vinifera]
contig01464	1546	gi|255570457|ref|XP_002526187.1|	" protease C56, putative [Ricinus communis]_x0001_gi"	B9SJL8	GO:0008233;GO:0016798	rcu:RCOM_0763700
contig01465	1543	gi|270240281|emb|CBI27512.1|	unnamed protein product [Vitis vinifera]
contig01466	1544	gi|225456944|ref|XP_002281533.1|	PREDICTED: hypothetical protein [Vitis vinifera]_x0001_gi	D7SHM1		vvi:100241550	ko:K13111
contig01467	1543	gi|84578869|dbj|BAE72877.1|	cytochrome P450 [Verbena x hybrida]	Q2PF19	GO:0004497;GO:0004497;GO:0004497;GO:0005506;GO:0005506;GO:0009055;GO:0016491;GO:0020037;GO:0020037;GO:0046872;GO:0055114;GO:0055114
contig01468	1545	gi|225457170|ref|XP_002283833.1|	PREDICTED: similar to putative anti-virus transcriptional factor [Vitis vinifera]
contig01469	1516	gi|225442715|ref|XP_002284882.1|	PREDICTED: hypothetical protein [Vitis vinifera]_x0001_gi	D7U0P2		vvi:100263412	ko:K00670
contig01470	1538	gi|224057192|ref|XP_002299165.1|	predicted protein [Populus trichocarpa]_x0001_gi	B9GLS2	GO:0005524	pop:POPTR_1065652
contig01471	1536	gi|225426534|ref|XP_002278777.1|	PREDICTED: hypothetical protein [Vitis vinifera]
contig01472	1537
contig01473	1536	gi|224063405|ref|XP_002301130.1|	predicted protein [Populus trichocarpa]_x0001_gi	B9GNA6	GO:0003950	pop:POPTR_754856
contig01474	1544	gi|225444503|ref|XP_002274027.1|	PREDICTED: hypothetical protein isoform 1 [Vitis vinifera]
contig01475	1542	gi|225451255|ref|XP_002277010.1|	PREDICTED: hypothetical protein isoform 2 [Vitis vinifera]_x0001_gi	A5BPX8	GO:0005488	vvi:100260524	ko:K03036
contig01476	1529	gi|112383510|gb|ABI17892.1|	sucrose phosphatase [Coffea canephora]	A7IZK6	GO:0000287;GO:0000287;GO:0000287;GO:0003824;GO:0005986;GO:0005986;GO:0008152;GO:0016787;GO:0016791;GO:0050307;GO:0050307;GO:0050307
contig01477	1543	gi|224116290|ref|XP_002317261.1|	predicted protein [Populus trichocarpa]_x0001_gi	B9HYR1		pop:POPTR_771222
contig01478	1523	gi|270244968|emb|CBI32346.1|	unnamed protein product [Vitis vinifera]
contig01479	1538	gi|270230933|emb|CBI20260.1|	unnamed protein product [Vitis vinifera]
contig01480	1536	gi|224071579|ref|XP_002303525.1|	predicted protein [Populus trichocarpa]_x0001_gi	B9GVR6	GO:0005488	pop:POPTR_646478	ko:K09560
contig01481	1538	gi|225445676|ref|XP_002266859.1|	PREDICTED: hypothetical protein [Vitis vinifera]
contig01482	1537	gi|255556336|ref|XP_002519202.1|	conserved hypothetical protein [Ricinus communis]_x0001_gi	B9RZN3	GO:0005488	rcu:RCOM_1000010
contig01483	1540	gi|7415599|dbj|BAA93453.1|	acyltransferase homolog [Petunia x hybrida]	Q9MBD4	GO:0008415;GO:0016740;GO:0016747
contig01484	1539	gi|270239988|emb|CBI27221.1|	unnamed protein product [Vitis vinifera]
contig01485	1540	gi|224142069|ref|XP_002324381.1|	sarcosine oxidase [Populus trichocarpa]_x0001_gi	B9ILE2	GO:0008115;GO:0008115;GO:0016491;GO:0016491;GO:0046653;GO:0055114;GO:0055114	pop:POPTR_578371
contig01486	1535	gi|255538588|ref|XP_002510359.1|	" cop9 complex subunit, putative [Ricinus communis]_x0001_gi"	B9R7R6		rcu:RCOM_1593880	ko:K12178
contig01487	1537	gi|257222628|gb|ACV52592.1|	thioredoxin H-type 1 [Nicotiana benthamiana]	C9DFC1	GO:0006662;GO:0009055;GO:0015035;GO:0045454;GO:0045454;GO:0045454;GO:0045454;GO:0045454;GO:0045454
contig01488	1539	gi|225435729|ref|XP_002283548.1|	PREDICTED: hypothetical protein [Vitis vinifera]
contig01489	1540	gi|224070823|ref|XP_002303251.1|	predicted protein [Populus trichocarpa]_x0001_gi	B9GWB7	GO:0000166;GO:0005525;GO:0005525;GO:0005525;GO:0005525;GO:0005525;GO:0005622	pop:POPTR_813711	ko:K06944
contig01490	1540	gi|15289760|dbj|BAB63464.1|	calcium dependent protein kinase [Solanum tuberosum]	Q93XI9	GO:0000166;GO:0004672;GO:0004672;GO:0004672;GO:0004674;GO:0004674;GO:0004674;GO:0005509;GO:0005509;GO:0005515;GO:0005524;GO:0005524;GO:0005524;GO:0005524;GO:0005524;GO:0005524;GO:0006468;GO:0006468;GO:0006468;GO:0006468;GO:0006468;GO:0016301;GO:0016740
contig01491	1539	gi|225455876|ref|XP_002275164.1|	PREDICTED: hypothetical protein [Vitis vinifera]
contig01492	1538	gi|255583557|ref|XP_002532535.1|	" lupus la ribonucleoprotein, putative [Ricinus communis]_x0001_gi"	B9T2R6	GO:0000166;GO:0003676;GO:0003676;GO:0003723;GO:0005634;GO:0006396;GO:0030529;GO:0030529	rcu:RCOM_0593750
contig01493	1538	gi|225440592|ref|XP_002273666.1|	PREDICTED: hypothetical protein [Vitis vinifera]
contig01494	1533	gi|225445648|ref|XP_002265117.1|	PREDICTED: hypothetical protein [Vitis vinifera]
contig01495	1536	gi|225433894|ref|XP_002266580.1|	PREDICTED: hypothetical protein [Vitis vinifera]
contig01496	1534	gi|67077850|dbj|BAD99512.1|	calnexin-like protein [Solanum lycopersicum]	Q4W5U7	GO:0005509;GO:0005509;GO:0005509;GO:0005783;GO:0005783;GO:0006457;GO:0051082
contig01497	1532	gi|225455213|ref|XP_002270811.1|	PREDICTED: hypothetical protein [Vitis vinifera]
contig01498	1522	gi|83281191|dbj|BAE53680.1|	putative glycerophosphoryl diester phosphodiesterase family protein [Nicotiana tabacum]_x0001_gi	Q2WGN6	GO:0006071;GO:0006629;GO:0008081;GO:0008889
contig01499	1538	gi|224093466|ref|XP_002309924.1|	predicted protein [Populus trichocarpa]_x0001_gi	B9HEX5		pop:POPTR_718612
contig01500	1536	gi|225459846|ref|XP_002285926.1|	PREDICTED: hypothetical protein isoform 1 [Vitis vinifera]_x0001_gi	E0CQS1		vvi:100245381	ko:K14500
contig01501	1525	gi|166245160|dbj|BAG06272.1|	cellulose synthase Z632 [Zinnia elegans]	B0I545	GO:0005515;GO:0007047;GO:0008270;GO:0016020;GO:0016020;GO:0016021;GO:0016740;GO:0016757;GO:0016760;GO:0030244;GO:0046872
contig01502	1538	gi|45433315|emb|CAD27461.1|	nucleosome assembly protein 1-like protein 2 [Nicotiana tabacum]	Q70Z18	GO:0005634;GO:0006334
contig01503	1535	gi|1369852|gb|AAB37756.1|	kinesin heavy chain-like protein [Solanum tuberosum]	Q41460	GO:0000166;GO:0003777;GO:0003777;GO:0003824;GO:0005488;GO:0005524;GO:0005524;GO:0005524;GO:0005856;GO:0005856;GO:0007018;GO:0007018
contig01504	1536	gi|85718018|gb|ABC75032.1|	UDP-apiose/xylose synthase [Solanum tuberosum]	Q2I2N3	GO:0003824;GO:0003824;GO:0005488;GO:0008152;GO:0044237;GO:0050662
contig01505	1536	gi|225458187|ref|XP_002281307.1|	PREDICTED: hypothetical protein [Vitis vinifera]_x0001_gi	E0CQH8		vvi:100254067	ko:K12402
contig01506	1536	gi|225426282|ref|XP_002266388.1|	PREDICTED: similar to B2 protein [Vitis vinifera]
contig01507	1535	gi|147794107|emb|CAN62363.1|	hypothetical protein [Vitis vinifera]	A5ADV9	GO:0003677
contig01508	1531	gi|225457727|ref|XP_002278064.1|	PREDICTED: hypothetical protein [Vitis vinifera]_x0001_gi	D7UDJ2		vvi:100265002
contig01509	1532	gi|225443598|ref|XP_002278829.1|	PREDICTED: hypothetical protein [Vitis vinifera]_x0001_gi	D7TJE0		vvi:100257292
contig01510	1526	gi|225436886|ref|XP_002273696.1|	PREDICTED: hypothetical protein isoform 1 [Vitis vinifera]
contig01511	1533	gi|255537765|ref|XP_002509949.1|	" Polygalacturonase precursor, putative [Ricinus communis]_x0001_gi"	B9RCR5	GO:0004650;GO:0005975;GO:0008152;GO:0016787;GO:0016798;GO:0047911	rcu:RCOM_1691810
contig01512	1534	gi|225469101|ref|XP_002271776.1|	" PREDICTED: hypothetical protein, partial [Vitis vinifera]"
contig01513	1521	gi|270239639|emb|CBI26872.1|	unnamed protein product [Vitis vinifera]
contig01514	1530	gi|255631272|gb|ACU16003.1|	unknown [Glycine max]	C6T2W5	GO:0005622;GO:0008270
contig01515	1527	gi|225449296|ref|XP_002281324.1|	PREDICTED: hypothetical protein [Vitis vinifera]
contig01516	1530	gi|225436861|ref|XP_002270927.1|	PREDICTED: hypothetical protein [Vitis vinifera]
contig01517	1533	gi|117067068|gb|ABK32073.1|	monodehydroascorbate reductase [Acanthus ebracteatus]	A0MQ80	GO:0016491;GO:0016491;GO:0050660;GO:0050660;GO:0055114;GO:0055114
contig01518	1535	gi|225431201|ref|XP_002271661.1|	PREDICTED: hypothetical protein [Vitis vinifera]
contig01519	1524	gi|225431649|ref|XP_002263626.1|	PREDICTED: hypothetical protein [Vitis vinifera]
contig01520	1532	gi|224102563|ref|XP_002334160.1|	predicted protein [Populus trichocarpa]_x0001_gi	B9HT32	GO:0008152;GO:0016758	pop:POPTR_1091951;pop:POPTR_579636
contig01521	1501	gi|225435195|ref|XP_002282009.1|	PREDICTED: hypothetical protein [Vitis vinifera]_x0001_gi	D7SKS4		vvi:100250193	ko:K02154
contig01522	1515	gi|225441924|ref|XP_002284533.1|	PREDICTED: hypothetical protein [Vitis vinifera]
contig01523	1528	gi|77999285|gb|ABB16989.1|	DnaJ-like protein [Solanum tuberosum]	Q38HT9	GO:0005524;GO:0005737;GO:0006457;GO:0006457;GO:0006457;GO:0006457;GO:0006457;GO:0009408;GO:0031072;GO:0031072;GO:0031072;GO:0031072;GO:0046872;GO:0051082;GO:0051082;GO:0051082;GO:0051082;GO:0051082;GO:0051082
contig01524	1526	gi|225442061|ref|XP_002270823.1|	PREDICTED: hypothetical protein [Vitis vinifera]
contig01525	1525	gi|225465198|ref|XP_002264400.1|	PREDICTED: hypothetical protein [Vitis vinifera]
contig01526	1529	gi|225429824|ref|XP_002280828.1|	PREDICTED: hypothetical protein [Vitis vinifera]_x0001_gi	D7SU41		vvi:100254151
contig01527	1528	gi|270252388|emb|CBI18999.1|	unnamed protein product [Vitis vinifera]
contig01528	1527	gi|225467317|ref|XP_002263162.1|	PREDICTED: hypothetical protein [Vitis vinifera]_x0001_gi
contig01529	1524	gi|82621124|gb|ABB86250.1|	RNA-binding protein AKIP1-like [Solanum tuberosum]	Q2V9B8	GO:0000166;GO:0003676
contig01530	1523	gi|225470914|ref|XP_002264071.1|	PREDICTED: hypothetical protein [Vitis vinifera]
contig01531	1531	gi|225468356|ref|XP_002273866.1|	PREDICTED: hypothetical protein isoform 1 [Vitis vinifera]
contig01532	1526	gi|281410942|gb|ADA68879.1|	thylakoid ascorbate peroxidase precursor [Suaeda salsa]	D2KLH0	GO:0004601;GO:0004601;GO:0004601;GO:0004601;GO:0006979;GO:0006979;GO:0006979;GO:0009507;GO:0009536;GO:0016491;GO:0020037;GO:0020037;GO:0020037;GO:0046872;GO:0055114;GO:0055114;GO:0055114;GO:0055114
contig01533	1527	gi|118486499|gb|ABK95089.1|	unknown [Populus trichocarpa]	A9PFD6	GO:0003824;GO:0005488;GO:0008152
contig01534	1522	gi|30695023|ref|NP_175574.2|	unknown protein [Arabidopsis thaliana]_x0001_gi	Q0WPA5	GO:0005794;GO:0009505	ath:AT1G51630
contig01535	1516	gi|225464128|ref|XP_002266084.1|	PREDICTED: hypothetical protein [Vitis vinifera]_x0001_gi	D7TXM4		vvi:100260232
contig01536	1524	gi|225446891|ref|XP_002284045.1|	PREDICTED: hypothetical protein [Vitis vinifera]_x0001_gi	D7TMQ1		vvi:100260862
contig01537	1530	gi|225462109|ref|XP_002277842.1|	PREDICTED: hypothetical protein [Vitis vinifera]_x0001_gi	D7U5X5		vvi:100251410
contig01538	1527	gi|225451709|ref|XP_002276804.1|	PREDICTED: hypothetical protein [Vitis vinifera]
contig01539	1524	gi|21105742|gb|AAM34770.1|AF509870_1	AF509870_1 nam-like protein 7 [Petunia x hybrida]	Q8LRL8	GO:0003677;GO:0045449
contig01540	1522	gi|224053103|ref|XP_002297705.1|	predicted protein [Populus trichocarpa]_x0001_gi	B9GLT5		pop:POPTR_547750
contig01541	1517	gi|225451050|ref|XP_002284951.1|	PREDICTED: hypothetical protein [Vitis vinifera]
contig01542	1521	gi|225437683|ref|XP_002279596.1|	PREDICTED: hypothetical protein [Vitis vinifera]_x0001_gi	A5AGP7	GO:0000166;GO:0004672;GO:0004672;GO:0004672;GO:0004674;GO:0004674;GO:0004674;GO:0005524;GO:0005524;GO:0005524;GO:0005524;GO:0005524;GO:0006468;GO:0006468;GO:0006468;GO:0006468;GO:0006468	vvi:100252099
contig01543	1519	gi|225443237|ref|XP_002271902.1|	PREDICTED: hypothetical protein [Vitis vinifera]
contig01544	1520	gi|225457687|ref|XP_002273658.1|	PREDICTED: hypothetical protein [Vitis vinifera]
contig01545	1527	gi|255567242|ref|XP_002524602.1|	conserved hypothetical protein [Ricinus communis]_x0001_gi	B9SF33		rcu:RCOM_1213440
contig01546	1527	gi|224079321|ref|XP_002305820.1|	predicted protein [Populus trichocarpa]_x0001_gi	B9H303	GO:0004476;GO:0004476;GO:0004476;GO:0005975;GO:0008270;GO:0016853	pop:POPTR_758948	ko:K01809
contig01547	1526	gi|270244691|emb|CBI31624.1|	unnamed protein product [Vitis vinifera]
contig01548	1515	gi|225439482|ref|XP_002269769.1|	PREDICTED: hypothetical protein [Vitis vinifera]_x0001_gi	D7SQV1		vvi:100241948	ko:K14293
contig01549	1525	gi|225454198|ref|XP_002273911.1|	PREDICTED: hypothetical protein [Vitis vinifera]
contig01550	1522	gi|40218003|gb|AAR82925.1|	coronatine-insensitive 1 [Solanum lycopersicum]_x0001_gi	Q6TDU2
contig01551	1525	gi|255538432|ref|XP_002510281.1|	" Protein Z, putative [Ricinus communis]_x0001_gi"	B9R7I8	GO:0004867;GO:0016740	rcu:RCOM_1591990	ko:K13963
contig01552	1515	gi|225439898|ref|XP_002279479.1|	PREDICTED: hypothetical protein [Vitis vinifera]
contig01553	1516	gi|270235733|emb|CBI24858.1|	unnamed protein product [Vitis vinifera]
contig01554	1522	gi|270252653|emb|CBI19264.1|	unnamed protein product [Vitis vinifera]
contig01555	1522	gi|224073116|ref|XP_002303979.1|	predicted protein [Populus trichocarpa]_x0001_gi	B9GXX2	GO:0005515;GO:0008270;GO:0046872	pop:POPTR_413045	ko:K11982
contig01556	1507	gi|270227799|emb|CBI16532.1|	unnamed protein product [Vitis vinifera]
contig01557	1523	gi|225457901|ref|XP_002271105.1|	PREDICTED: hypothetical protein [Vitis vinifera]
contig01558	1521	gi|255556394|ref|XP_002519231.1|	" map3k delta-1 protein kinase, putative [Ricinus communis]_x0001_gi"	B9RZR2	GO:0004672;GO:0004672;GO:0004674;GO:0004709;GO:0004871;GO:0005524;GO:0005524;GO:0006355;GO:0006355;GO:0006468;GO:0006468;GO:0006468;GO:0007165;GO:0007165;GO:0016301;GO:0016740	rcu:RCOM_1000600
contig01559	1523	gi|224057156|ref|XP_002299147.1|	predicted protein [Populus trichocarpa]_x0001_gi	B9GLL4	GO:0000148;GO:0003843;GO:0006075;GO:0016020	pop:POPTR_814785	ko:K11000
contig01560	1518	gi|225451709|ref|XP_002276804.1|	PREDICTED: hypothetical protein [Vitis vinifera]
contig01561	1504	gi|225429171|ref|XP_002271358.1|	" PREDICTED: similar to tRNA synthetase class II (D, K and N) family protein [Vitis vinifera]_x0001_gi"	D7T3N6		vvi:100241273	ko:K01876
contig01562	1520	gi|225459858|ref|XP_002285928.1|	PREDICTED: hypothetical protein [Vitis vinifera]_x0001_gi	E0CQR7		vvi:100257408
contig01563	1521	gi|242090773|ref|XP_002441219.1|	hypothetical protein SORBIDRAFT_09g022580 [Sorghum bicolor]_x0001_gi	C5YZA1	GO:0000166;GO:0005524;GO:0005524	sbi:SORBI_09g022580	ko:K03283
contig01564	1518	gi|255583544|ref|XP_002532529.1|	" eukaryotic peptide chain release factor GTP-binding subunit, putative [Ricinus communis]_x0001_gi"	B9T2R0	GO:0000166;GO:0003924;GO:0004781;GO:0005525;GO:0005525;GO:0005525;GO:0005525;GO:0016740;GO:0016779	rcu:RCOM_0244170	ko:K03267
contig01565	1517	gi|33318329|gb|AAQ05032.1|AF468223_1	AF468223_1 phospholipase A1 [Nicotiana tabacum]	Q71LW1	GO:0004607;GO:0006629
contig01566	1520	gi|224056333|ref|XP_002298807.1|	predicted protein [Populus trichocarpa]_x0001_gi	B9GJ10		pop:POPTR_550077
contig01567	1518	gi|147790774|emb|CAN72739.1|	hypothetical protein [Vitis vinifera]	A5BVB2	GO:0003723;GO:0003723;GO:0003723
contig01568	1521	gi|225468356|ref|XP_002273866.1|	PREDICTED: hypothetical protein isoform 1 [Vitis vinifera]
contig01569	1518	gi|225438408|ref|XP_002275766.1|	PREDICTED: hypothetical protein [Vitis vinifera]
contig01570	1516	gi|224126729|ref|XP_002319912.1|	predicted protein [Populus trichocarpa]_x0001_gi	B9I666	GO:0003824;GO:0003824;GO:0005737;GO:0008152;GO:0009107;GO:0009107;GO:0016783;GO:0016992;GO:0016992;GO:0051536;GO:0051539;GO:0051539	pop:POPTR_774018	ko:K03644
contig01571	1518	gi|224095202|ref|XP_002310360.1|	predicted protein [Populus trichocarpa]_x0001_gi	B9HG84		pop:POPTR_563393
contig01572	1515	gi|255582022|ref|XP_002531808.1|	conserved hypothetical protein [Ricinus communis]_x0001_gi	B9T0N9	GO:0003723;GO:0003723	rcu:RCOM_0126290
contig01573	1511	gi|2546988|emb|CAA75386.1|	2-dehydro-3-deoxyphosphoheptonate aldolase; 3-deoxy-D-arabino-heptulosonate 7-phosphate synthase [Morinda citrifolia]	O24046	GO:0003849;GO:0009073;GO:0016829
contig01574	1515	gi|255550323|ref|XP_002516212.1|	conserved hypothetical protein [Ricinus communis]_x0001_gi	B9RR43		rcu:RCOM_0709070	ko:K07052
contig01575	1515	gi|257781224|gb|ACV65039.1|	3-hydroxy-3-methylglutaryl coenzyme A synthase [Salvia miltiorrhiza]	D3U6C3	GO:0003824;GO:0004421;GO:0004421;GO:0004421;GO:0004421;GO:0008152;GO:0008299;GO:0008299;GO:0008299;GO:0008299
contig01576	1517	gi|149938964|gb|ABR45727.1|	ACT1 [Actinidia deliciosa]	A7YVW7	GO:0000166;GO:0005515;GO:0005524;GO:0005524;GO:0005737;GO:0005856
contig01577	1518	gi|225456643|ref|XP_002270558.1|	PREDICTED: hypothetical protein [Vitis vinifera]
contig01578	1512
contig01579	1515	gi|225465553|ref|XP_002274944.1|	PREDICTED: hypothetical protein isoform 1 [Vitis vinifera]_x0001_gi	D7U899		vvi:100258467
contig01580	1515	gi|270242693|emb|CBI29634.1|	unnamed protein product [Vitis vinifera]
contig01581	1517	gi|225465253|ref|XP_002268311.1|	PREDICTED: hypothetical protein [Vitis vinifera]_x0001_gi	D7TGM4		vvi:100245514
contig01582	1512	gi|225428739|ref|XP_002285022.1|	PREDICTED: hypothetical protein [Vitis vinifera]
contig01583	1512	gi|225432416|ref|XP_002277762.1|	PREDICTED: hypothetical protein [Vitis vinifera]_x0001_gi	D7T6K9		vvi:100259554
contig01584	1513	gi|225446010|ref|XP_002268176.1|	PREDICTED: hypothetical protein [Vitis vinifera]_x0001_gi	D7SQC7		vvi:100259893	ko:K01792
contig01585	1514	gi|9294385|dbj|BAB02395.1|	cytochrome P450-like protein [Arabidopsis thaliana]	Q9LUD1	GO:0004497;GO:0004497;GO:0004497;GO:0005506;GO:0005506;GO:0009055;GO:0016491;GO:0020037;GO:0020037;GO:0046872;GO:0055114;GO:0055114
contig01586	1515	gi|225444115|ref|XP_002267540.1|	PREDICTED: hypothetical protein [Vitis vinifera]
contig01587	1516	gi|225451613|ref|XP_002275732.1|	PREDICTED: hypothetical protein [Vitis vinifera]
contig01588	1514	gi|225453366|ref|XP_002272562.1|	PREDICTED: hypothetical protein [Vitis vinifera]_x0001_gi	D7SLZ5		vvi:100259885	ko:K13199
contig01589	1496	gi|255563429|ref|XP_002522717.1|	" Protein phosphatase 1 regulatory subunit, putative [Ricinus communis]_x0001_gi"	B9S9P8	GO:0005515	rcu:RCOM_0507270
contig01590	1507	gi|15240900|ref|NP_195735.1|	unknown protein [Arabidopsis thaliana]_x0001_gi	Q9LFC1		ath:AT5G01150
contig01591	1507	gi|224102375|ref|XP_002312655.1|	predicted protein [Populus trichocarpa]_x0001_gi	B9HLD4	GO:0005488	pop:POPTR_766605
contig01592	1510	gi|29826242|gb|AAO91861.1|	TGB12K interacting protein 2 [Nicotiana tabacum]	Q84P56
contig01593	1504	gi|225435024|ref|XP_002284215.1|	PREDICTED: hypothetical protein [Vitis vinifera]_x0001_gi	D7SKJ4		vvi:100257081	ko:K12881
contig01594	1508	gi|255582591|ref|XP_002532078.1|	" Magnesium-chelatase subunit H, putative [Ricinus communis]_x0001_gi"	B9T1G0	GO:0009058;GO:0015995;GO:0016851;GO:0016874;GO:0051116	rcu:RCOM_0373990	ko:K03403
contig01595	1511	gi|225432518|ref|XP_002280143.1|	PREDICTED: hypothetical protein [Vitis vinifera]_x0001_gi	D7T6Q6		vvi:100258051
contig01596	1507	gi|255574808|ref|XP_002528311.1|	" clathrin heavy chain, putative [Ricinus communis]_x0001_gi"	B9SQP2	GO:0005198;GO:0005198;GO:0005198;GO:0005488;GO:0005488;GO:0005515;GO:0005515;GO:0005515;GO:0005515;GO:0006886;GO:0006886;GO:0006886;GO:0006886;GO:0016192;GO:0016192;GO:0016192;GO:0016192;GO:0030130;GO:0030130;GO:0030130;GO:0030132;GO:0030132;GO:0030132	rcu:RCOM_0838580	ko:K04646
contig01597	1509	gi|270306267|emb|CBI17325.1|	unnamed protein product [Vitis vinifera]
contig01598	1499	gi|118486455|gb|ABK95067.1|	unknown [Populus trichocarpa]	A9PFB4
contig01599	1507	gi|225448552|ref|XP_002273683.1|	PREDICTED: hypothetical protein [Vitis vinifera]
contig01600	1504	gi|225447947|ref|XP_002268972.1|	" PREDICTED: similar to EBS1 (EMS-MUTAGENIZED BRI1 SUPPRESSOR 1); UDP-glucose:glycoprotein glucosyltransferase/ transferase, transferring glycosyl groups / transferase, transferring hexosyl groups [Vitis vinifera]"
contig01601	1508	gi|270243346|emb|CBI30286.1|	unnamed protein product [Vitis vinifera]
contig01602	1504	gi|225427599|ref|XP_002270781.1|	PREDICTED: hypothetical protein [Vitis vinifera]_x0001_gi	D7TFB8		vvi:100264895
contig01603	1505	gi|225436365|ref|XP_002270508.1|	PREDICTED: hypothetical protein [Vitis vinifera]
contig01604	1508	gi|157267554|gb|ABV26545.1|	apyrase 3 [Solanum tuberosum]	A8CWX0	GO:0016787;GO:0016787
contig01605	1508	gi|225456922|ref|XP_002281317.1|	PREDICTED: similar to HDA6 (HISTONE DEACETYLASE 6); histone deacetylase [Vitis vinifera]
contig01606	1500	gi|255564389|ref|XP_002523191.1|	" ferredoxin--NADP reductase, putative [Ricinus communis]_x0001_gi"	B9SB31	GO:0004324;GO:0004324;GO:0016491;GO:0016491;GO:0016491;GO:0016491;GO:0016491;GO:0042651;GO:0050660;GO:0050661;GO:0055114;GO:0055114;GO:0055114;GO:0055114;GO:0055114;GO:0055114	rcu:RCOM_1338000	ko:K02641
contig01607	1507	gi|255543014|ref|XP_002512570.1|	" s-adenosylmethionine synthetase, putative [Ricinus communis]_x0001_gi"	B9RFQ1	GO:0000166;GO:0000287;GO:0004478;GO:0004478;GO:0004478;GO:0005524;GO:0005524;GO:0005524;GO:0005737;GO:0006730;GO:0006730;GO:0006730;GO:0016740;GO:0046872	rcu:RCOM_1436370	ko:K00789
contig01608	1502	gi|5931765|emb|CAB56619.1|	phragmoplastin [Nicotiana tabacum]	Q9SMB6	GO:0000166;GO:0003924;GO:0003924;GO:0005525;GO:0005525;GO:0005525;GO:0005525
contig01609	1503	gi|225460464|ref|XP_002272602.1|	PREDICTED: hypothetical protein [Vitis vinifera]_x0001_gi	D7U5V4		vvi:100254444
contig01610	1506	gi|118484121|gb|ABK93944.1|	unknown [Populus trichocarpa]	A9PC41	GO:0016787
contig01611	1505	gi|260279128|dbj|BAI44134.1|	flavonoid glycosyltransferase UGT94C2 [Veronica persica]	C9K5X9	GO:0008152;GO:0016740;GO:0016758
contig01612	1504	gi|225430408|ref|XP_002285396.1|	PREDICTED: hypothetical protein [Vitis vinifera]
contig01613	1506	gi|7757910|gb|AAD52847.2|AF137288_1	AF137288_1 putative translation initiation factor 2B beta subunit [Nicotiana tabacum]	Q9SPU4	GO:0003743;GO:0044237
contig01614	1508	gi|255555303|ref|XP_002518688.1|	" na+/h+ antitransporter, putative [Ricinus communis]_x0001_gi"	B9RYA4	GO:0015137;GO:0015746;GO:0016021;GO:0055085	rcu:RCOM_0811580
contig01615	1502	gi|224083856|ref|XP_002307146.1|	predicted protein [Populus trichocarpa]_x0001_gi	B9H5N0	GO:0005509;GO:0005509	pop:POPTR_760229
contig01616	1501	gi|147795191|emb|CAN69459.1|	hypothetical protein [Vitis vinifera]	A5AX39	GO:0003824;GO:0004365;GO:0005488;GO:0006006;GO:0006006;GO:0008152;GO:0008943;GO:0016491;GO:0051287;GO:0051287;GO:0055114;GO:0055114;GO:0055114
contig01617	1502	gi|224131368|ref|XP_002321067.1|	predicted protein [Populus trichocarpa]_x0001_gi	B9IA37	GO:0005737;GO:0006415;GO:0016149	pop:POPTR_732023	ko:K03265
contig01618	1502	gi|225429462|ref|XP_002278761.1|	PREDICTED: hypothetical protein [Vitis vinifera]
contig01619	1504	gi|224094851|ref|XP_002310264.1|	predicted protein [Populus trichocarpa]_x0001_gi	B9HF89	GO:0000166;GO:0000166;GO:0005524;GO:0005524;GO:0005524;GO:0017111	pop:POPTR_219372
contig01620	1503	gi|270253514|emb|CBI35912.1|	unnamed protein product [Vitis vinifera]
contig01621	1501	gi|225449378|ref|XP_002282431.1|	PREDICTED: hypothetical protein isoform 2 [Vitis vinifera]_x0001_gi
contig01622	1504	gi|225432856|ref|XP_002283882.1|	PREDICTED: hypothetical protein [Vitis vinifera]
contig01623	1506	gi|255573263|ref|XP_002527560.1|	conserved hypothetical protein [Ricinus communis]_x0001_gi	B9SNJ1		rcu:RCOM_0737410
contig01624	1502	gi|255560451|ref|XP_002521240.1|	" WD-repeat protein, putative [Ricinus communis]_x0001_gi"	B9S5H1		rcu:RCOM_0976080	ko:K11804
contig01625	1502	gi|255564114|ref|XP_002523054.1|	" ATP binding protein, putative [Ricinus communis]_x0001_gi"	B9SAN5	GO:0000166;GO:0000166;GO:0005524;GO:0005524;GO:0005524;GO:0008568;GO:0016787;GO:0017111	rcu:RCOM_1177280
contig01626	1499	gi|255548287|ref|XP_002515200.1|	" Serine/threonine-protein kinase PBS1, putative [Ricinus communis]_x0001_gi"	B9RN61	GO:0000166;GO:0004672;GO:0004672;GO:0004672;GO:0004674;GO:0004674;GO:0004709;GO:0005524;GO:0005524;GO:0005524;GO:0005524;GO:0006468;GO:0006468;GO:0006468;GO:0006468;GO:0016301;GO:0016740	rcu:RCOM_1343920
contig01627	1499	gi|225461644|ref|XP_002283097.1|	PREDICTED: hypothetical protein [Vitis vinifera]
contig01628	1499	gi|255573621|ref|XP_002527733.1|	" GMP synthase, putative [Ricinus communis]_x0001_gi"	B9SP14	GO:0003922;GO:0005524;GO:0006164;GO:0006177	rcu:RCOM_1247670	ko:K01951
contig01629	1499	gi|225430794|ref|XP_002270711.1|	PREDICTED: hypothetical protein [Vitis vinifera]
contig01630	1493	gi|255543102|ref|XP_002512614.1|	" pelota, putative [Ricinus communis]_x0001_gi"	B9RFU5	GO:0006412	rcu:RCOM_1437420	ko:K06965
contig01631	1492	gi|224054234|ref|XP_002298158.1|	predicted protein [Populus trichocarpa]_x0001_gi	B9GEP6	GO:0009058;GO:0009058;GO:0016844;GO:0016844	pop:POPTR_1067352
contig01632	1479	gi|37030000|gb|AAQ88100.1|	1-aminocyclopropane-1-carboxylate synthase [Rosa hybrid cultivar]	Q6U5H3	GO:0003824;GO:0003824;GO:0003824;GO:0009058;GO:0009058;GO:0009058;GO:0016769;GO:0016847;GO:0030170;GO:0030170;GO:0030170;GO:0030170
contig01633	1497	gi|225460965|ref|XP_002280015.1|	PREDICTED: hypothetical protein [Vitis vinifera]_x0001_gi	D7T8C8		vvi:100253742
contig01634	1490	gi|224123676|ref|XP_002330180.1|	predicted protein [Populus trichocarpa]_x0001_gi	B9N4M6		pop:POPTR_1115780
contig01635	1499	gi|224056333|ref|XP_002298807.1|	predicted protein [Populus trichocarpa]_x0001_gi	B9GJ10		pop:POPTR_550077
contig01636	1502	gi|225468356|ref|XP_002273866.1|	PREDICTED: hypothetical protein isoform 1 [Vitis vinifera]
contig01637	1501	gi|225429045|ref|XP_002265842.1|	PREDICTED: hypothetical protein [Vitis vinifera]
contig01638	1485	gi|270232228|emb|CBI21551.1|	unnamed protein product [Vitis vinifera]
contig01639	1500	gi|255541234|ref|XP_002511681.1|	" methionine aminopeptidase, putative [Ricinus communis]_x0001_gi"	B9RD92	GO:0004177;GO:0004177;GO:0004177;GO:0006508;GO:0006508;GO:0008233;GO:0008235;GO:0008235;GO:0009987;GO:0016787;GO:0046872	rcu:RCOM_1611160	ko:K01265
contig01640	1494	gi|147803361|emb|CAN71048.1|	hypothetical protein [Vitis vinifera]	A5CA88	GO:0000151;GO:0004842;GO:0005488;GO:0005488;GO:0016567
contig01641	1493	gi|29826244|gb|AAO91862.1|	TGB12K interacting protein 3 [Nicotiana tabacum]	Q84P55
contig01642	1495	gi|225460668|ref|XP_002267914.1|	PREDICTED: hypothetical protein [Vitis vinifera]
contig01643	1496	gi|224123232|ref|XP_002330265.1|	predicted protein [Populus trichocarpa]_x0001_gi	B9N4S6	GO:0000166;GO:0004871;GO:0004871;GO:0005525;GO:0007165;GO:0007186;GO:0019001	pop:POPTR_267688
contig01644	1494	gi|15289760|dbj|BAB63464.1|	calcium dependent protein kinase [Solanum tuberosum]	Q93XI9	GO:0000166;GO:0004672;GO:0004672;GO:0004672;GO:0004674;GO:0004674;GO:0004674;GO:0005509;GO:0005509;GO:0005515;GO:0005524;GO:0005524;GO:0005524;GO:0005524;GO:0005524;GO:0005524;GO:0006468;GO:0006468;GO:0006468;GO:0006468;GO:0006468;GO:0016301;GO:0016740
contig01645	1494	gi|257815169|gb|ACV69976.1|	NAD-dependent glyceraldehyde 3-P dehydrogenase [Solanum chacoense]	C9DRQ8	GO:0003824;GO:0004365;GO:0004365;GO:0005488;GO:0006006;GO:0006006;GO:0008152;GO:0008943;GO:0016491;GO:0051287;GO:0051287;GO:0055114;GO:0055114;GO:0055114
contig01646	1487	gi|255545359|ref|XP_002513740.1|	" strictosidine synthase, putative [Ricinus communis]_x0001_gi"	B9RJ21	GO:0009058;GO:0009058;GO:0016829;GO:0016844;GO:0016844;GO:0016844	rcu:RCOM_1758470
contig01647	1496	gi|225446660|ref|XP_002281764.1|	PREDICTED: hypothetical protein [Vitis vinifera]_x0001_gi	E0CTU3		vvi:100254127	ko:K14455
contig01648	1495	gi|21535793|emb|CAC85725.1|	putative carbamoyl phosphate synthase small subunit [Nicotiana tabacum]	Q8L6J8	GO:0003824;GO:0003824;GO:0003824;GO:0003824;GO:0004086;GO:0004086;GO:0006541;GO:0006541;GO:0006807;GO:0006807;GO:0009058
contig01649	1492	gi|116733975|gb|ABK20067.1|	chloroplast threonine deaminase 1 precursor [Solanum lycopersicum]	A0FKE6	GO:0003824;GO:0004794;GO:0004794;GO:0006520;GO:0008152;GO:0009097;GO:0009097;GO:0030170;GO:0030170
contig01650	1486	gi|161958671|dbj|BAF95173.1|	hypothetical protein [Ipomoea nil]	A9CM19	GO:0005515;GO:0005515;GO:0016020;GO:0016020;GO:0016192;GO:0048193
contig01651	1469	gi|225432126|ref|XP_002274485.1|	PREDICTED: hypothetical protein [Vitis vinifera]
contig01652	1489	gi|29500895|emb|CAD87012.1|	putative progesterone 5-beta-reductase [Digitalis obscura]	Q84UI3	GO:0003824;GO:0003824;GO:0005488;GO:0008152;GO:0044237;GO:0050662
contig01653	1489	gi|270243880|emb|CBI30819.1|	unnamed protein product [Vitis vinifera]
contig01654	1487	gi|225432738|ref|XP_002279088.1|	PREDICTED: hypothetical protein [Vitis vinifera]
contig01655	1494	gi|225456309|ref|XP_002279988.1|	PREDICTED: hypothetical protein [Vitis vinifera]
contig01656	1493	gi|225429934|ref|XP_002283851.1|	PREDICTED: hypothetical protein [Vitis vinifera]_x0001_gi	D7SUA2		vvi:100245721
contig01657	1493	gi|225429580|ref|XP_002280195.1|	PREDICTED: hypothetical protein [Vitis vinifera]
contig01658	1491	gi|225435760|ref|XP_002285722.1|	PREDICTED: similar to dicarboxylate/tricarboxylate carrier [Vitis vinifera]
contig01659	1494	gi|82400132|gb|ABB72805.1|	Per1-like family protein [Solanum tuberosum]	Q2XPW8
contig01660	1490	gi|225456437|ref|XP_002280645.1|	PREDICTED: hypothetical protein [Vitis vinifera]_x0001_gi	A5AYJ4	GO:0003824;GO:0003824;GO:0003824;GO:0008152;GO:0046872;GO:0046872	vvi:100242333	ko:K01834
contig01661	1492	gi|225469071|ref|XP_002270329.1|	PREDICTED: hypothetical protein [Vitis vinifera]_x0001_gi	D7U6H3		vvi:100249378
contig01662	1480	gi|209867508|gb|ACI90292.1|	WRKY transcription factor [Picrorhiza kurrooa]	D0PSE9	GO:0003677;GO:0003700;GO:0005634;GO:0006350;GO:0043565;GO:0045449;GO:0045449
contig01663	1492	gi|77416977|gb|ABA81884.1|	nuclear RNA binding protein-like [Solanum tuberosum]	Q38M48
contig01664	1493	gi|225423993|ref|XP_002282702.1|	PREDICTED: hypothetical protein [Vitis vinifera]_x0001_gi	D7T940		vvi:100255956
contig01665	1490	gi|225457731|ref|XP_002278176.1|	PREDICTED: hypothetical protein [Vitis vinifera]_x0001_gi	D7UDJ4		vvi:100259812
contig01666	1489	gi|225453366|ref|XP_002272562.1|	PREDICTED: hypothetical protein [Vitis vinifera]_x0001_gi	D7SLZ5		vvi:100259885	ko:K13199
contig01667	1493	gi|255579550|ref|XP_002530617.1|	" DNA-damage inducible protein ddi1, putative [Ricinus communis]_x0001_gi"	B9SX98	GO:0004190;GO:0006508	rcu:RCOM_0267710	ko:K11885
contig01668	1493	gi|225465868|ref|XP_002266400.1|	PREDICTED: hypothetical protein isoform 1 [Vitis vinifera]_x0001_gi	D7UBN6		vvi:100241220	ko:K01190
contig01669	1490	gi|224072837|ref|XP_002303905.1|	predicted protein [Populus trichocarpa]_x0001_gi	B9GWK0	GO:0004221;GO:0004221;GO:0006511;GO:0006511	pop:POPTR_817608	ko:K11841
contig01670	1491	gi|225450669|ref|XP_002283093.1|	PREDICTED: hypothetical protein [Vitis vinifera]
contig01671	1486	gi|34398263|gb|AAQ67226.1|	protein phosphatase 2A catalytic subunit [Solanum lycopersicum]	Q6VUQ5	GO:0004721;GO:0016787;GO:0016787;GO:0016787
contig01672	1483	gi|225456800|ref|XP_002277813.1|	PREDICTED: hypothetical protein [Vitis vinifera]
contig01673	1491	gi|3582021|emb|CAA70575.1|	cytochrome P450 [Nepeta racemosa]	O04163	GO:0004497;GO:0004497;GO:0004497;GO:0005506;GO:0005506;GO:0009055;GO:0016491;GO:0020037;GO:0020037;GO:0046872;GO:0055114;GO:0055114
contig01674	1461	gi|225454330|ref|XP_002277410.1|	PREDICTED: hypothetical protein [Vitis vinifera]_x0001_gi	D7UCF8		vvi:100248307
contig01675	1490	gi|255583974|ref|XP_002532733.1|	" Glycosyltransferase QUASIMODO1, putative [Ricinus communis]_x0001_gi"	B9T3B4	GO:0016740;GO:0016757	rcu:RCOM_1749870	ko:K13648
contig01676	1482	gi|255547962|ref|XP_002515038.1|	" chaperonin containing t-complex protein 1, epsilon subunit, tcpe, putative [Ricinus communis]_x0001_gi"	B9RMR9	GO:0000166;GO:0005515;GO:0005524;GO:0005524;GO:0005524;GO:0005524;GO:0005737;GO:0006457;GO:0006457;GO:0044267;GO:0051082;GO:0051082	rcu:RCOM_1083030	ko:K09497
contig01677	1487	gi|225455619|ref|XP_002270958.1|	PREDICTED: hypothetical protein [Vitis vinifera]
contig01678	1478	gi|225455173|ref|XP_002270021.1|	PREDICTED: hypothetical protein [Vitis vinifera]
contig01679	1480	gi|225447799|ref|XP_002266729.1|	PREDICTED: hypothetical protein [Vitis vinifera]
contig01680	1470	gi|224133898|ref|XP_002321687.1|	predicted protein [Populus trichocarpa]_x0001_gi	B9IF79	GO:0004177;GO:0004177;GO:0005773;GO:0006508;GO:0008233;GO:0008237;GO:0008270;GO:0016787;GO:0046872	pop:POPTR_835204	ko:K01267
contig01681	1484	gi|225423919|ref|XP_002282011.1|	PREDICTED: hypothetical protein [Vitis vinifera]_x0001_gi	D7T979		vvi:100254337
contig01682	1489	gi|225464152|ref|XP_002266399.1|	PREDICTED: hypothetical protein [Vitis vinifera]_x0001_gi	D7TXN8		vvi:100251686	ko:K01597
contig01683	1486	gi|225449446|ref|XP_002283126.1|	PREDICTED: hypothetical protein [Vitis vinifera]
contig01684	1487	gi|82581289|dbj|BAE48709.1|	ZIP family metal transporter [Chengiopanax sciadophylloides]	Q2Z1Q1	GO:0005385;GO:0006829;GO:0016020;GO:0016021;GO:0030001;GO:0046873;GO:0055085
contig01685	1486	gi|225455602|ref|XP_002269873.1|	PREDICTED: hypothetical protein [Vitis vinifera]
contig01686	1485	gi|255644613|gb|ACU22809.1|	unknown [Glycine max]	C6TIR9	GO:0006812;GO:0008324;GO:0016020;GO:0055085
contig01687	1478	gi|255564468|ref|XP_002523230.1|	" translation initiation factor eif-2b gamma subunit, putative [Ricinus communis]_x0001_gi"	B9SB61	GO:0003743;GO:0016740	rcu:RCOM_0785110	ko:K03241
contig01688	1482	gi|225424238|ref|XP_002284414.1|	PREDICTED: hypothetical protein [Vitis vinifera]
contig01689	1487	gi|225450981|ref|XP_002284787.1|	PREDICTED: hypothetical protein [Vitis vinifera]_x0001_gi	D7U1Z6		vvi:100261399	ko:K01875
contig01690	1485	gi|224038262|gb|ACN38266.1|	GDP-D-mannose pyrophosphorylase [Actinidia latifolia]	C0KWD9	GO:0008928;GO:0009058;GO:0016740;GO:0016740;GO:0016779;GO:0016779
contig01691	1486	gi|255556707|ref|XP_002519387.1|	" tfiif-alpha, putative [Ricinus communis]_x0001_gi"	B9S068	GO:0003677;GO:0003702;GO:0003824;GO:0005634;GO:0006367;GO:0016563;GO:0045941	rcu:RCOM_1299530	ko:K03138
contig01692	1484	gi|270231384|emb|CBI20709.1|	unnamed protein product [Vitis vinifera]
contig01693	1470	gi|77999269|gb|ABB16981.1|	unknown [Solanum tuberosum]	Q38HU7	GO:0003684;GO:0005634;GO:0006289;GO:0006289;GO:0043161
contig01694	1481	gi|225464884|ref|XP_002273425.1|	PREDICTED: hypothetical protein [Vitis vinifera]_x0001_gi	D7TCR4		vvi:100262105
contig01695	1482	gi|270256894|emb|CBI23660.1|	unnamed protein product [Vitis vinifera]
contig01696	1487	gi|225427364|ref|XP_002282850.1|	PREDICTED: hypothetical protein [Vitis vinifera]_x0001_gi	D7TTJ6		vvi:100252369
contig01697	1472	gi|147845456|emb|CAN83345.1|	hypothetical protein [Vitis vinifera]	A5BKN3	GO:0005515;GO:0008270;GO:0046872
contig01698	1466	gi|224121784|ref|XP_002330652.1|	predicted protein [Populus trichocarpa]_x0001_gi	B9N5Y8		pop:POPTR_582752
contig01699	1483	gi|117067068|gb|ABK32073.1|	monodehydroascorbate reductase [Acanthus ebracteatus]	A0MQ80	GO:0016491;GO:0016491;GO:0050660;GO:0050660;GO:0055114;GO:0055114
contig01700	1476	gi|255553241|ref|XP_002517663.1|	" signal recognition particle 54 kD protein, putative [Ricinus communis]_x0001_gi"	B9RV94	GO:0000166;GO:0005515;GO:0005525;GO:0005525;GO:0005525;GO:0006614;GO:0006614;GO:0006614;GO:0006614;GO:0008312;GO:0008312;GO:0017111;GO:0048500;GO:0048500	rcu:RCOM_0901100	ko:K03106
contig01701	1482	gi|224146389|ref|XP_002325990.1|	predicted protein [Populus trichocarpa]_x0001_gi	B9IQJ1		pop:POPTR_836114
contig01702	1466	gi|225429488|ref|XP_002278119.1|	PREDICTED: hypothetical protein [Vitis vinifera]_x0001_gi	D7STP1		vvi:100249159	ko:K03257
contig01703	1484	gi|30961941|gb|AAP40022.1|	callus-expressing factor [Nicotiana tabacum]	Q7Y1W2	GO:0003677;GO:0003677;GO:0003700;GO:0005634;GO:0006350;GO:0006355;GO:0045449
contig01704	1480	gi|2388710|gb|AAB70010.1|	betaine aldehyde dehydrogenase [Amaranthus hypochondriacus]	O22477	GO:0008152;GO:0008152;GO:0008152;GO:0008152;GO:0008802;GO:0016491;GO:0016491;GO:0016491;GO:0016491;GO:0016491;GO:0055114;GO:0055114;GO:0055114;GO:0055114;GO:0055114
contig01705	1474	gi|255552279|ref|XP_002517184.1|	" ubiquitin-activating enzyme E1c, putative [Ricinus communis]_x0001_gi"	B9RTW5	GO:0003824;GO:0003824;GO:0005488;GO:0005524;GO:0005524;GO:0006464;GO:0006464;GO:0008152;GO:0008641;GO:0008641;GO:0016881;GO:0045116	rcu:RCOM_0913520	ko:K10686
contig01706	1478	gi|283362122|dbj|BAI65914.1|	UDP-sugar:glycosyltransferase [Forsythia x intermedia]	D2KY86	GO:0008152;GO:0016740;GO:0016757;GO:0016758
contig01707	1467	gi|225463226|ref|XP_002272397.1|	PREDICTED: hypothetical protein [Vitis vinifera]
contig01708	1474	gi|2398679|emb|CAA75092.1|	3-deoxy-D-arabino-heptulosonate 7-phosphate synthase [Morinda citrifolia]	O24051	GO:0003849;GO:0009073;GO:0016829
contig01709	1471	gi|147804657|emb|CAN73340.1|	hypothetical protein [Vitis vinifera]	A5AEF9	GO:0005198
contig01710	1476	gi|82941449|dbj|BAE48790.1|	fructose-bisphosphate aldolase [Codonopsis lanceolata]	Q2WFK8	GO:0003824;GO:0004332;GO:0004332;GO:0006096;GO:0006096;GO:0008152;GO:0016829
contig01711	1458	gi|255568442|ref|XP_002525195.1|	" zinc finger protein, putative [Ricinus communis]_x0001_gi"	B9SGS6	GO:0003676;GO:0008270;GO:0046872	rcu:RCOM_0819850
contig01712	1473	gi|224086938|ref|XP_002308011.1|	autoinhibited calcium ATPase [Populus trichocarpa]_x0001_gi	B9H9I2	GO:0000166;GO:0003824;GO:0005388;GO:0005524;GO:0005524;GO:0005524;GO:0005524;GO:0005524;GO:0005524;GO:0006754;GO:0006754;GO:0006754;GO:0006754;GO:0006754;GO:0006754;GO:0006754;GO:0006812;GO:0006812;GO:0006816;GO:0008152;GO:0015085;GO:0015662;GO:0015662;GO	pop:POPTR_762070
contig01713	1478	gi|225436405|ref|XP_002271797.1|	PREDICTED: hypothetical protein [Vitis vinifera]
contig01714	1478	gi|2921209|gb|AAC04691.1|	beta-ketoacyl-ACP synthase I [Perilla frutescens]	O48942	GO:0003824;GO:0003824;GO:0003824;GO:0006633;GO:0008152;GO:0008152;GO:0009058;GO:0016740;GO:0016747
contig01715	1477	gi|225454781|ref|XP_002275091.1|	PREDICTED: hypothetical protein [Vitis vinifera]_x0001_gi	A5AJ33	GO:0005622;GO:0006886;GO:0006886	vvi:100263154
contig01716	1466	gi|225442048|ref|XP_002272201.1|	PREDICTED: hypothetical protein [Vitis vinifera]
contig01717	1471	gi|270253423|emb|CBI35821.1|	unnamed protein product [Vitis vinifera]
contig01718	1474	gi|61375009|gb|AAX44342.1|	putative At5g37260 [Solanum peruvianum]	Q58JN2	GO:0003677;GO:0005634
contig01719	1474	gi|225442119|ref|XP_002274016.1|	PREDICTED: hypothetical protein [Vitis vinifera]_x0001_gi	D7TZS2		vvi:100242895
contig01720	1477	gi|225433839|ref|XP_002263125.1|	PREDICTED: hypothetical protein [Vitis vinifera]_x0001_gi	D7U1M4		vvi:100255986	ko:K01012
contig01721	1462	gi|225451428|ref|XP_002273749.1|	PREDICTED: hypothetical protein [Vitis vinifera]
contig01722	1477	gi|224118948|ref|XP_002331343.1|	predicted protein [Populus trichocarpa]_x0001_gi	B9N7V9	GO:0003824	pop:POPTR_828445
contig01723	1475	gi|225469424|ref|XP_002265684.1|	PREDICTED: hypothetical protein [Vitis vinifera]
contig01724	1468	gi|217074084|gb|ACJ85402.1|	unknown [Medicago truncatula]	B7FKW8	GO:0000166;GO:0000166;GO:0005524;GO:0005524;GO:0005737;GO:0016787;GO:0017111;GO:0030163
contig01725	1468	gi|225428430|ref|XP_002280414.1|	PREDICTED: hypothetical protein [Vitis vinifera]
contig01726	1473	gi|225430816|ref|XP_002271923.1|	PREDICTED: hypothetical protein isoform 1 [Vitis vinifera]
contig01727	1474	gi|225461644|ref|XP_002283097.1|	PREDICTED: hypothetical protein [Vitis vinifera]
contig01728	1476	gi|255571190|ref|XP_002526545.1|	" Ras-GTPase-activating protein-binding protein, putative [Ricinus communis]_x0001_gi"	B9SKM6	GO:0000166;GO:0003676;GO:0005622;GO:0006810	rcu:RCOM_0542300
contig01729	1469	gi|2708532|gb|AAB92518.1|	putative RNA binding protein [Nicotiana tabacum]	O48955	GO:0000166;GO:0003676
contig01730	1475	gi|224126053|ref|XP_002319744.1|	predicted protein [Populus trichocarpa]_x0001_gi	B9I6E4	GO:0006855;GO:0015238;GO:0015297;GO:0016020;GO:0055085	pop:POPTR_571315
contig01731	1474	gi|225461488|ref|XP_002285056.1|	PREDICTED: hypothetical protein isoform 1 [Vitis vinifera]_x0001_gi	E0CSI0		vvi:100252134
contig01732	1471	gi|147822315|emb|CAN64061.1|	hypothetical protein [Vitis vinifera]	A5C0E0
contig01733	1475	gi|255641670|gb|ACU21107.1|	unknown [Glycine max]	C6TH05	GO:0003684;GO:0005634;GO:0006289;GO:0006289;GO:0043161
contig01734	1474	gi|270260012|emb|CBI31848.1|	unnamed protein product [Vitis vinifera]
contig01735	1471	gi|225439615|ref|XP_002267787.1|	PREDICTED: hypothetical protein [Vitis vinifera]
contig01736	1470	gi|225441890|ref|XP_002284381.1|	PREDICTED: hypothetical protein [Vitis vinifera]
contig01737	1470	gi|224099429|ref|XP_002311480.1|	predicted protein [Populus trichocarpa]_x0001_gi	B9HJ73	GO:0003824;GO:0004332;GO:0004332;GO:0006096;GO:0006096;GO:0008152;GO:0016829	pop:POPTR_832739	ko:K01623
contig01738	1476	gi|255581367|ref|XP_002531492.1|	" ATP synthase f1, gamma subunit, putative [Ricinus communis]_x0001_gi"	B9SZS3	GO:0006754;GO:0006810;GO:0006811;GO:0015986;GO:0015992;GO:0016787;GO:0045261;GO:0045261;GO:0046933;GO:0046961	rcu:RCOM_1107030	ko:K02136
contig01739	1472	gi|81074221|gb|ABB55364.1|	aspartate aminotransferase-like [Solanum tuberosum]	Q2XTE6	GO:0003824;GO:0003824;GO:0006520;GO:0006520;GO:0008483;GO:0008483;GO:0008483;GO:0009058;GO:0009058;GO:0016740;GO:0016769;GO:0030170;GO:0030170;GO:0030170
contig01740	1472	gi|225448705|ref|XP_002275301.1|	PREDICTED: hypothetical protein [Vitis vinifera]
contig01741	1466	gi|34595979|gb|AAQ76705.1|	betaine aldehyde dehydrogenase [Panax ginseng]	Q6JSK3	GO:0008152;GO:0008152;GO:0008152;GO:0008152;GO:0016491;GO:0016491;GO:0016491;GO:0016491;GO:0016491;GO:0055114;GO:0055114;GO:0055114;GO:0055114;GO:0055114
contig01742	1473	gi|255564389|ref|XP_002523191.1|	" ferredoxin--NADP reductase, putative [Ricinus communis]_x0001_gi"	B9SB31	GO:0004324;GO:0004324;GO:0016491;GO:0016491;GO:0016491;GO:0016491;GO:0016491;GO:0042651;GO:0050660;GO:0050661;GO:0055114;GO:0055114;GO:0055114;GO:0055114;GO:0055114;GO:0055114	rcu:RCOM_1338000	ko:K02641
contig01743	1460	gi|3255941|emb|CAA07470.1|	PP1A protein [Catharanthus roseus]	O81955	GO:0004721;GO:0016787;GO:0016787;GO:0016787
contig01744	1464	gi|225449212|ref|XP_002279619.1|	PREDICTED: hypothetical protein [Vitis vinifera]
contig01745	1467	gi|225443952|ref|XP_002279808.1|	PREDICTED: hypothetical protein [Vitis vinifera]
contig01746	1468	gi|225439047|ref|XP_002265169.1|	PREDICTED: similar to Os11g0123400 isoform 1 [Vitis vinifera]_x0001_gi	C5DB57	GO:0003824;GO:0009058;GO:0009058;GO:0016740;GO:0016779;GO:0016779	vvi:100265603	ko:K00967
contig01747	1467	gi|225445541|ref|XP_002285283.1|	PREDICTED: hypothetical protein isoform 1 [Vitis vinifera]
contig01748	1470	gi|225460238|ref|XP_002278301.1|	PREDICTED: hypothetical protein [Vitis vinifera]
contig01749	1468	gi|82400126|gb|ABB72802.1|	L-allo-threonine aldolase-related protein [Solanum tuberosum]	Q2XPX1	GO:0003824;GO:0003824;GO:0006520;GO:0016829;GO:0030170;GO:0030170
contig01750	1466	gi|224096167|ref|XP_002310559.1|	predicted protein [Populus trichocarpa]_x0001_gi	B9HFF7	GO:0005622;GO:0005622;GO:0008270;GO:0008270	pop:POPTR_1082531
contig01751	1459	gi|225458047|ref|XP_002280378.1|	PREDICTED: hypothetical protein [Vitis vinifera]
contig01752	1466	gi|225436847|ref|XP_002271700.1|	PREDICTED: hypothetical protein [Vitis vinifera]
contig01753	1465	gi|255550087|ref|XP_002516094.1|	" Conserved oligomeric Golgi complex component, putative [Ricinus communis]_x0001_gi"	B9RQS5		rcu:RCOM_0706270
contig01754	1465	gi|224112569|ref|XP_002332745.1|	predicted protein [Populus trichocarpa]_x0001_gi	B9NBW3	GO:0003824;GO:0003824;GO:0005488;GO:0005975;GO:0006096;GO:0006099;GO:0006108;GO:0006108;GO:0006108;GO:0008152;GO:0016491;GO:0016491;GO:0016615;GO:0016615;GO:0016616;GO:0030060;GO:0030060;GO:0044262;GO:0055114;GO:0055114;GO:0055114;GO:0055114;GO:0055114;GO	pop:POPTR_747123	ko:K00025
contig01755	1470	gi|224118402|ref|XP_002331473.1|	ABC transporter family protein [Populus trichocarpa]_x0001_gi	B9N856	GO:0000166;GO:0000166;GO:0005524;GO:0005524;GO:0005524;GO:0016887;GO:0016887;GO:0017111	pop:POPTR_584435	ko:K06185
contig01756	1468	gi|312129|emb|CAA51664.1|	protoporphyrin IX:Mg Chelatase [Antirrhinum majus]	Q07893	GO:0009058;GO:0015995;GO:0016851
contig01757	1461	gi|225424904|ref|XP_002276462.1|	PREDICTED: hypothetical protein [Vitis vinifera]
contig01758	1450	gi|270253012|emb|CBI19623.1|	unnamed protein product [Vitis vinifera]
contig01759	1460	gi|288312595|gb|ADC45509.1|	acetolactate synthase protein [Galium aparine]	D3K640	GO:0000287;GO:0000287;GO:0000287;GO:0003824;GO:0003984;GO:0003984;GO:0008652;GO:0009082;GO:0009082;GO:0016740;GO:0016740;GO:0030976;GO:0030976;GO:0030976;GO:0030976;GO:0030976;GO:0046872;GO:0050660
contig01760	1459	gi|67107029|gb|AAY67798.1|	14-3-3 protein [Manihot esculenta]_x0001_gi	Q1AP39	GO:0019904
contig01761	1465	gi|21388544|emb|CAD33240.1|	putative mitochondrial NAD-dependent malate dehydrogenase [Solanum tuberosum]	Q8L5C9	GO:0003824;GO:0003824;GO:0005488;GO:0005975;GO:0006096;GO:0006099;GO:0006108;GO:0006108;GO:0008152;GO:0016491;GO:0016491;GO:0016615;GO:0016616;GO:0030060;GO:0030060;GO:0044262;GO:0055114;GO:0055114;GO:0055114;GO:0055114;GO:0055114
contig01762	1466	gi|6002102|emb|CAB56693.1|	Acyl-CoA binding protein (ACBP) [Digitalis lanata]	Q9SMG5	GO:0000062;GO:0005488
contig01763	1457	gi|225438007|ref|XP_002270511.1|	PREDICTED: hypothetical protein [Vitis vinifera]
contig01764	1465	gi|225447707|ref|XP_002277051.1|	PREDICTED: hypothetical protein [Vitis vinifera]
contig01765	1467	gi|3806016|gb|AAC69177.1|	peroxisomal targeting signal 1 receptor [Nicotiana tabacum]	Q9ZTK6	GO:0004872;GO:0005488
contig01766	1463	gi|2499728|sp|Q43843.1|RPE_SOLTU	"RPE_SOLTU RecName: Full=Ribulose-phosphate 3-epimerase, chloroplastic; AltName: Full=Pentose-5-phosphate 3-epimerase; Short=PPE; AltName: Full=R5P3E; Short=RPE; Flags: Precursor_x0001_gi"	Q43843	GO:0003824;GO:0003824;GO:0004750;GO:0004750;GO:0004750;GO:0005975;GO:0005975;GO:0006098;GO:0008152;GO:0008152;GO:0009507;GO:0009535;GO:0009535;GO:0009536;GO:0009579;GO:0016020;GO:0016853;GO:0019253
contig01767	1462	gi|9954112|gb|AAG08959.1|AF122051_1	AF122051_1 tuber-specific and sucrose-responsive element binding factor [Solanum tuberosum]	Q9FZ15	GO:0003677;GO:0003677;GO:0003677;GO:0005634;GO:0045449
contig01768	1454	gi|255566464|ref|XP_002524217.1|	" ATP binding protein, putative [Ricinus communis]_x0001_gi"	B9SDZ8		rcu:RCOM_1481420
contig01769	1464	gi|258678024|gb|ACV87734.1|	embryonic flower 2 [Camellia sinensis]	C9E9W1	GO:0005622;GO:0008270
contig01770	1461	gi|270239234|emb|CBI26469.1|	unnamed protein product [Vitis vinifera]
contig01771	1462	gi|225445196|ref|XP_002284247.1|	PREDICTED: hypothetical protein [Vitis vinifera]
contig01772	1461	gi|225462783|ref|XP_002263790.1|	PREDICTED: hypothetical protein [Vitis vinifera]
contig01773	1464	gi|225465198|ref|XP_002264400.1|	PREDICTED: hypothetical protein [Vitis vinifera]
contig01774	1462	gi|255566714|ref|XP_002524341.1|	" Protein GIGANTEA, putative [Ricinus communis]_x0001_gi"	B9SEC2		rcu:RCOM_0961910
contig01775	1460	gi|224080984|ref|XP_002306253.1|	predicted protein [Populus trichocarpa]_x0001_gi	B9H494	GO:0004437;GO:0004437;GO:0004437;GO:0006790;GO:0008441	pop:POPTR_818252	ko:K01082;ko:K01107
contig01776	1464	gi|225461361|ref|XP_002284668.1|	PREDICTED: hypothetical protein [Vitis vinifera]_x0001_gi	E0CSQ1		vvi:100243607
contig01777	1462	gi|24250746|gb|AAK84485.1|	putative thermostable pectinesterase [Citrus sinensis]_x0001_gi	Q8GS16	GO:0004857;GO:0005618;GO:0016787;GO:0030599;GO:0030599;GO:0030599;GO:0042545;GO:0045330
contig01778	1460	gi|225442961|ref|XP_002267196.1|	PREDICTED: hypothetical protein isoform 2 [Vitis vinifera]_x0001_gi
contig01779	1458	gi|255545020|ref|XP_002513571.1|	" spermidine synthase 1, putative [Ricinus communis]_x0001_gi"	B9RIK2	GO:0003824;GO:0008168;GO:0016740;GO:0030750	rcu:RCOM_1579780	ko:K00797
contig01780	1462	gi|225460588|ref|XP_002262835.1|	PREDICTED: hypothetical protein [Vitis vinifera]_x0001_gi	D7SRG1		vvi:100267573
contig01781	1461	gi|187761617|dbj|BAG31947.1|	UGT88D6 [Sesamum indicum]	B2NID1	GO:0008152;GO:0016740;GO:0016757;GO:0016758
contig01782	1459	gi|270254509|emb|CBI36899.1|	unnamed protein product [Vitis vinifera]
contig01783	1462	gi|270252598|emb|CBI19209.1|	unnamed protein product [Vitis vinifera]
contig01784	1457	gi|225431328|ref|XP_002269957.1|	PREDICTED: hypothetical protein [Vitis vinifera]
contig01785	1457	gi|225439741|ref|XP_002274377.1|	PREDICTED: hypothetical protein isoform 2 [Vitis vinifera]_x0001_gi	A5AEC9		vvi:100248230
contig01786	1459	gi|270254461|emb|CBI36851.1|	unnamed protein product [Vitis vinifera]
contig01787	1456	gi|255558828|ref|XP_002520437.1|	" FUS-interacting serine-arginine-rich protein 1, putative [Ricinus communis]_x0001_gi"	B9S368	GO:0000166;GO:0003676	rcu:RCOM_0730610
contig01788	1458	gi|255581367|ref|XP_002531492.1|	" ATP synthase f1, gamma subunit, putative [Ricinus communis]_x0001_gi"	B9SZS3	GO:0006754;GO:0006810;GO:0006811;GO:0015986;GO:0015992;GO:0016787;GO:0045261;GO:0045261;GO:0046933;GO:0046961	rcu:RCOM_1107030	ko:K02136
contig01789	1460	gi|225429582|ref|XP_002280239.1|	PREDICTED: hypothetical protein [Vitis vinifera]_x0001_gi	D7STT1		vvi:100264544	ko:K08776
contig01790	1461	gi|25989478|gb|AAL93621.1|	enoyl ACP reductase [Olea europaea subsp. europaea]	Q8GVC8	GO:0003824;GO:0004318;GO:0005488;GO:0006633;GO:0008152;GO:0008152;GO:0008152;GO:0016491;GO:0016491;GO:0055114;GO:0055114
contig01791	1460	gi|147775461|emb|CAN60659.1|	hypothetical protein [Vitis vinifera]	A5AVI5	GO:0005515;GO:0007047;GO:0008270;GO:0016020;GO:0016020;GO:0016021;GO:0016740;GO:0016757;GO:0016760;GO:0030244;GO:0046872
contig01792	1454	gi|255583013|ref|XP_002532275.1|	" developmentally regulated GTP-binding protein, putative [Ricinus communis]_x0001_gi"	B9T206	GO:0000166;GO:0005525;GO:0005525;GO:0005525;GO:0005525;GO:0005525;GO:0005622	rcu:RCOM_0210470
contig01793	1455	gi|255551451|ref|XP_002516771.1|	" lipoxygenase, putative [Ricinus communis]_x0001_gi"	B9RSQ2	GO:0005506;GO:0006633;GO:0008610;GO:0016165;GO:0016165;GO:0016491;GO:0016702;GO:0016702;GO:0016702;GO:0016702;GO:0031408;GO:0046872;GO:0046872;GO:0046872;GO:0046872;GO:0046872;GO:0055114;GO:0055114;GO:0055114;GO:0055114;GO:0055114	rcu:RCOM_0677750
contig01794	1459	gi|34013695|gb|AAQ55962.1|	10-hydroxygeraniol oxidoreductase [Catharanthus roseus]	Q6V4H0	GO:0003824;GO:0005488;GO:0008152;GO:0008270;GO:0008270;GO:0008270;GO:0016491;GO:0016491;GO:0016491;GO:0016491;GO:0016491;GO:0046872;GO:0055114;GO:0055114;GO:0055114;GO:0055114
contig01795	1465	gi|225458647|ref|XP_002284845.1|	PREDICTED: hypothetical protein [Vitis vinifera]
contig01796	1462	gi|225433606|ref|XP_002273725.1|	PREDICTED: hypothetical protein [Vitis vinifera]_x0001_gi	D7SNI5		vvi:100248761
contig01797	1435	gi|225433442|ref|XP_002285674.1|	PREDICTED: similar to catalytic [Vitis vinifera]
contig01798	1456	gi|17366672|sp|Q9ARF9.1|HPPD_SOLSC	HPPD_SOLSC RecName: Full=4-hydroxyphenylpyruvate dioxygenase; AltName: Full=4-hydroxyphenylpyruvic acid oxidase; Short=HPPDase; Short=4HPPD; Short=HPD_x0001_gi	Q9ARF9	GO:0003868;GO:0003868;GO:0005737;GO:0005737;GO:0006559;GO:0006572;GO:0009072;GO:0016491;GO:0016702;GO:0046872;GO:0055114
contig01799	1459	gi|211906506|gb|ACJ11746.1|	luminal binding protein [Gossypium hirsutum]	D2D326	GO:0000166;GO:0005524;GO:0005524
contig01800	1427	gi|225432614|ref|XP_002277982.1|	PREDICTED: hypothetical protein [Vitis vinifera]
contig01801	1446	gi|225468454|ref|XP_002265026.1|	PREDICTED: hypothetical protein [Vitis vinifera]
contig01802	1457	gi|225444063|ref|XP_002263885.1|	PREDICTED: hypothetical protein [Vitis vinifera]_x0001_gi	D7TKK5		vvi:100252659	ko:K06942
contig01803	1456	gi|12043533|emb|CAC19789.1|	MYB-like DNA-binding protein [Catharanthus roseus]	Q9FNS1	GO:0003677;GO:0003677;GO:0003677;GO:0045449
contig01804	1456	gi|225458579|ref|XP_002284610.1|	PREDICTED: hypothetical protein [Vitis vinifera]_x0001_gi	E0CP81		vvi:100248838
contig01805	1458	gi|77745479|gb|ABB02638.1|	26S proteasome subunit 4-like [Solanum tuberosum]	Q38JH4	GO:0000166;GO:0000166;GO:0000502;GO:0005524;GO:0005524;GO:0005524;GO:0005737;GO:0016787;GO:0017111;GO:0030163
contig01806	1440	gi|224144852|ref|XP_002325438.1|	cationic amino acid transporter [Populus trichocarpa]_x0001_gi	B9IPU4	GO:0006810;GO:0006865;GO:0015171;GO:0016020;GO:0016020;GO:0016021;GO:0055085;GO:0055085	pop:POPTR_573976
contig01807	1457	gi|255566078|ref|XP_002524027.1|	" RNA polymerase sigma factor rpoD, putative [Ricinus communis]_x0001_gi"	B9SDF8	GO:0003677;GO:0003677;GO:0003677;GO:0003677;GO:0003677;GO:0003677;GO:0003677;GO:0003700;GO:0003700;GO:0003700;GO:0003700;GO:0003700;GO:0003700;GO:0003700;GO:0006352;GO:0006352;GO:0006352;GO:0006352;GO:0006352;GO:0006352;GO:0006352;GO:0006355;GO:0006355;GO	rcu:RCOM_1517450
contig01808	1456	gi|255543761|ref|XP_002512943.1|	" phosphatidylinositol transporter, putative [Ricinus communis]_x0001_gi"	B9RH84	GO:0005215;GO:0005622;GO:0006810	rcu:RCOM_1448110
contig01809	1458	gi|77745442|gb|ABB02620.1|	disulfide-isomerase precursor-like protein [Solanum tuberosum]	Q38JJ2	GO:0005783;GO:0016853;GO:0016853;GO:0045454;GO:0045454;GO:0045454;GO:0045454
contig01810	1446	gi|224071429|ref|XP_002303455.1|	predicted protein [Populus trichocarpa]_x0001_gi	B9GZT5	GO:0000166;GO:0005524;GO:0005524;GO:0005524;GO:0005975;GO:0008152;GO:0008974;GO:0008974;GO:0016301;GO:0016301;GO:0016740	pop:POPTR_712554	ko:K00855
contig01811	1459	gi|225451754|ref|XP_002280247.1|	PREDICTED: hypothetical protein [Vitis vinifera]_x0001_gi	D7SVA4		vvi:100251424
contig01812	1434	gi|270243401|emb|CBI30341.1|	unnamed protein product [Vitis vinifera]
contig01813	1456	gi|225433984|ref|XP_002271000.1|	PREDICTED: similar to F-box-containing protein 2 [Vitis vinifera]
contig01814	1455	gi|297178|emb|CAA37333.1|	alcohol dehydrogenase [Solanum tuberosum]
contig01815	1458	gi|270240878|emb|CBI28107.1|	unnamed protein product [Vitis vinifera]
contig01816	1450	gi|225441712|ref|XP_002282962.1|	PREDICTED: hypothetical protein [Vitis vinifera]
contig01817	1453	gi|270231244|emb|CBI20569.1|	unnamed protein product [Vitis vinifera]
contig01818	1445	gi|224137102|ref|XP_002327022.1|	predicted protein [Populus trichocarpa]_x0001_gi	B9MV44	GO:0005956;GO:0005956;GO:0005956;GO:0019887;GO:0019887;GO:0019887	pop:POPTR_826719	ko:K03115
contig01819	1454	gi|255549776|ref|XP_002515939.1|	conserved hypothetical protein [Ricinus communis]_x0001_gi	B9RQC0		rcu:RCOM_1487480
contig01820	1451	gi|255554262|ref|XP_002518171.1|	" chaperonin-60kD, ch60, putative [Ricinus communis]_x0001_gi"	B9RWQ2	GO:0000166;GO:0005515;GO:0005524;GO:0005524;GO:0005524;GO:0005524;GO:0005737;GO:0006457;GO:0042026;GO:0044267;GO:0051082	rcu:RCOM_1023530	ko:K04077
contig01821	1453	gi|58013375|gb|AAW63041.1|	microsomal delta-12 oleate desaturase [Olea europaea]	Q4QWZ0	GO:0006629;GO:0016491;GO:0055114
contig01822	1447	gi|224116318|ref|XP_002317268.1|	predicted protein [Populus trichocarpa]_x0001_gi	B9HYT9		pop:POPTR_771257
contig01823	1457	gi|225429488|ref|XP_002278119.1|	PREDICTED: hypothetical protein [Vitis vinifera]_x0001_gi	D7STP1		vvi:100249159	ko:K03257
contig01824	1453	gi|33317918|gb|AAQ04833.1|AF465780_1	AF465780_1 lecithine cholesterol acyltransferase-like protein [Solanum lycopersicum]	Q71LX7	GO:0004607;GO:0006629;GO:0008415;GO:0016740
contig01825	1455	gi|255543140|ref|XP_002512633.1|	" pyruvate dehydrogenase, putative [Ricinus communis]_x0001_gi"	B9RFW4	GO:0003824;GO:0003824;GO:0003824;GO:0004739;GO:0008152;GO:0008152;GO:0008152;GO:0016491;GO:0055114	rcu:RCOM_1437610	ko:K00162
contig01826	1449	gi|225458956|ref|XP_002285542.1|	PREDICTED: hypothetical protein isoform 1 [Vitis vinifera]
contig01827	1451	gi|7211741|gb|AAF40414.1|AF216783_1	AF216783_1 papain-like cysteine proteinase isoform I [Ipomoea batatas]	Q84RM9	GO:0004197;GO:0006508;GO:0006508;GO:0008233;GO:0008234;GO:0008234;GO:0008234;GO:0016787
contig01828	1451	gi|225439868|ref|XP_002278566.1|	PREDICTED: hypothetical protein [Vitis vinifera]
contig01829	1449	gi|70724314|gb|AAZ07706.1|	cytochrome P450 monooxygenase [Sesamum indicum]	B3EXG3	GO:0004497;GO:0004497;GO:0004497;GO:0005506;GO:0005506;GO:0009055;GO:0016491;GO:0020037;GO:0020037;GO:0046872;GO:0055114;GO:0055114
contig01830	1453	gi|255554648|ref|XP_002518362.1|	" zinc binding dehydrogenase, putative [Ricinus communis]_x0001_gi"	B9RX93	GO:0003824;GO:0003960;GO:0005488;GO:0008152;GO:0008270;GO:0008270;GO:0016491;GO:0016491;GO:0016491;GO:0016491;GO:0055114;GO:0055114;GO:0055114	rcu:RCOM_1742210
contig01831	1443	gi|255541374|ref|XP_002511751.1|	" ATP binding protein, putative [Ricinus communis]_x0001_gi"	B9RDG2	GO:0000166;GO:0004672;GO:0004672;GO:0004672;GO:0004674;GO:0004674;GO:0005524;GO:0005524;GO:0005524;GO:0005524;GO:0006468;GO:0006468;GO:0006468;GO:0006468	rcu:RCOM_1612610
contig01832	1453	gi|29826244|gb|AAO91862.1|	TGB12K interacting protein 3 [Nicotiana tabacum]	Q84P55
contig01833	1450	gi|7682432|gb|AAF67262.1|AF165186_1	AF165186_1 MAP kinase kinase [Nicotiana tabacum]	Q9M6Q9	GO:0000166;GO:0004672;GO:0004672;GO:0004672;GO:0004674;GO:0004674;GO:0004674;GO:0005524;GO:0005524;GO:0005524;GO:0005524;GO:0005524;GO:0006468;GO:0006468;GO:0006468;GO:0006468;GO:0006468;GO:0016301
contig01834	1448	gi|225461560|ref|XP_002282825.1|	PREDICTED: hypothetical protein [Vitis vinifera]
contig01835	1446	gi|11493393|gb|AAG35472.1|U67064_1	U67064_1 sulfur [Nicotiana tabacum]	Q9FES7	GO:0000166;GO:0000166;GO:0005524;GO:0005524;GO:0006779;GO:0015979;GO:0015995;GO:0016851;GO:0016851;GO:0017111
contig01836	1449	gi|225441082|ref|XP_002264567.1|	PREDICTED: hypothetical protein [Vitis vinifera]_x0001_gi	D7TIX5		vvi:100245238
contig01837	1452	gi|225423753|ref|XP_002277134.1|	PREDICTED: hypothetical protein [Vitis vinifera]_x0001_gi	D7T9H0		vvi:100250730
contig01838	1452	gi|18653911|gb|AAL77445.1|L78468_1	L78468_1 acyl-ACP thioesterase [Perilla frutescens]	Q8SMI2	GO:0009507;GO:0009536
contig01839	1449	gi|225427778|ref|XP_002268617.1|	PREDICTED: hypothetical protein [Vitis vinifera]_x0001_gi	D7U5G5		vvi:100264142	ko:K07071
contig01840	1448	gi|270256194|emb|CBI38514.1|	unnamed protein product [Vitis vinifera]
contig01841	1447	gi|1698548|gb|AAB37246.1|	calmodulin-binding protein [Nicotiana tabacum]	P93370
contig01842	1425	gi|224082218|ref|XP_002306607.1|	predicted protein [Populus trichocarpa]_x0001_gi	B9H7A0	GO:0000166;GO:0004672;GO:0004672;GO:0004672;GO:0004674;GO:0004674;GO:0004674;GO:0005524;GO:0005524;GO:0005524;GO:0005524;GO:0005524;GO:0006468;GO:0006468;GO:0006468;GO:0006468;GO:0006468	pop:POPTR_1078383	ko:K13414
contig01843	1449	gi|1841468|emb|CAA71881.1|	Tyrosyl-tRNA synthetase [Nicotiana tabacum]	P93363	GO:0000166;GO:0000166;GO:0000166;GO:0004812;GO:0004812;GO:0004831;GO:0004831;GO:0005524;GO:0005524;GO:0005524;GO:0005737;GO:0005737;GO:0005737;GO:0006412;GO:0006412;GO:0006412;GO:0006418;GO:0006437;GO:0006437
contig01844	1442	gi|225452706|ref|XP_002282538.1|	PREDICTED: hypothetical protein [Vitis vinifera]_x0001_gi	D7SX63		vvi:100249277	ko:K09272
contig01845	1438	gi|225438722|ref|XP_002282572.1|	PREDICTED: hypothetical protein [Vitis vinifera]
contig01846	1449	gi|255538718|ref|XP_002510424.1|	" Jasmonate O-methyltransferase, putative [Ricinus communis]_x0001_gi"	B9R7Y1	GO:0008168;GO:0008168;GO:0016740;GO:0030795	rcu:RCOM_1595240
contig01847	1450	gi|225440480|ref|XP_002273035.1|	PREDICTED: hypothetical protein [Vitis vinifera]
contig01848	1447	gi|225459806|ref|XP_002285912.1|	PREDICTED: hypothetical protein [Vitis vinifera]_x0001_gi	E0CQT7		vvi:100257518	ko:K09494
contig01849	1446	gi|225456459|ref|XP_002284444.1|	PREDICTED: hypothetical protein [Vitis vinifera]_x0001_gi	D7SH58		vvi:100266332	ko:K02148
contig01850	1445	gi|255579318|ref|XP_002530504.1|	" proliferation-associated 2g4, putative [Ricinus communis]_x0001_gi"	B9SWY5	GO:0004177;GO:0004177;GO:0006508;GO:0008235;GO:0009987;GO:0016787	rcu:RCOM_0489730
contig01851	1448	gi|15077144|gb|AAK83083.1|AF289255_1	AF289255_1 nuclear matrix protein 1 [Solanum lycopersicum]	Q93XE2
contig01852	1436	gi|224073224|ref|XP_002304031.1|	predicted protein [Populus trichocarpa]_x0001_gi	B9GYW0	GO:0000166;GO:0004672;GO:0004672;GO:0004672;GO:0004674;GO:0004674;GO:0005524;GO:0005524;GO:0005524;GO:0005524;GO:0005529;GO:0006468;GO:0006468;GO:0006468;GO:0006468;GO:0048544	pop:POPTR_758368
contig01853	1441	gi|225462533|ref|XP_002265606.1|	PREDICTED: hypothetical protein [Vitis vinifera]
contig01854	1434	gi|225453242|ref|XP_002265309.1|	PREDICTED: hypothetical protein [Vitis vinifera]_x0001_gi	D7SM55		vvi:100244506	ko:K00948
contig01855	1445	gi|224078341|ref|XP_002305524.1|	predicted protein [Populus trichocarpa]_x0001_gi	B9H1J0	GO:0003824;GO:0005488;GO:0008152;GO:0008152;GO:0016616;GO:0016616;GO:0048037;GO:0051287	pop:POPTR_818203
contig01856	1452	gi|270240985|emb|CBI28214.1|	unnamed protein product [Vitis vinifera]
contig01857	1445	gi|225440005|ref|XP_002276355.1|	PREDICTED: hypothetical protein [Vitis vinifera]
contig01858	1444	gi|270257457|emb|CBI39500.1|	unnamed protein product [Vitis vinifera]
contig01859	1434	gi|255644637|gb|ACU22821.1|	unknown [Glycine max]	C6TIT1
contig01860	1442	gi|147787642|emb|CAN63050.1|	hypothetical protein [Vitis vinifera]	A5B1D7
contig01861	1444	gi|270306050|emb|CBI16861.1|	unnamed protein product [Vitis vinifera]
contig01862	1446	gi|225445124|ref|XP_002283858.1|	PREDICTED: hypothetical protein [Vitis vinifera]
contig01863	1445	gi|255554609|ref|XP_002518343.1|	" methylmalonate-semialdehyde dehydrogenase, putative [Ricinus communis]_x0001_gi"	B9RX74	GO:0004491;GO:0004491;GO:0006573;GO:0008152;GO:0008152;GO:0008152;GO:0008152;GO:0016491;GO:0016491;GO:0016491;GO:0016491;GO:0016491;GO:0055114;GO:0055114;GO:0055114;GO:0055114;GO:0055114;GO:0055114	rcu:RCOM_0818850	ko:K00140
contig01864	1444	gi|255584538|ref|XP_002532996.1|	" Ribulose bisphosphate carboxylase/oxygenase activase 1, chloroplast precursor, putative [Ricinus communis]_x0001_gi"	B9T427	GO:0005524	rcu:RCOM_0233730
contig01865	1443	gi|270226186|emb|CBI14920.1|	unnamed protein product [Vitis vinifera]
contig01866	1439	gi|270254509|emb|CBI36899.1|	unnamed protein product [Vitis vinifera]
contig01867	1443
contig01868	1441	gi|22121982|gb|AAM89397.1|	glutamate/malate translocator [Nicotiana tabacum]	Q8L7Z8	GO:0005215;GO:0006814;GO:0016020;GO:0055085
contig01869	1439	gi|270306834|emb|CBI34338.1|	unnamed protein product [Vitis vinifera]
contig01870	1441	gi|225430372|ref|XP_002282918.1|	PREDICTED: hypothetical protein [Vitis vinifera]
contig01871	1443	gi|270240546|emb|CBI27775.1|	unnamed protein product [Vitis vinifera]
contig01872	1440	gi|284157808|gb|ADB80031.1|	beta-actin [Zoysia japonica]_x0001_gi	D3JTC9	GO:0000166;GO:0005515;GO:0005524;GO:0005524;GO:0005737;GO:0005856
contig01873	1444	gi|225440480|ref|XP_002273035.1|	PREDICTED: hypothetical protein [Vitis vinifera]
contig01874	1430	gi|270243492|emb|CBI30432.1|	unnamed protein product [Vitis vinifera]
contig01875	1431	gi|78191420|gb|ABB29931.1|	P40-like protein [Solanum tuberosum]	Q308A0	GO:0003735;GO:0003735;GO:0003735;GO:0005622;GO:0005622;GO:0005840;GO:0005840;GO:0005840;GO:0006412;GO:0006412;GO:0006412;GO:0015935;GO:0030529
contig01876	1418	gi|255583434|ref|XP_002532476.1|	" leucine-rich repeat-containing protein, putative [Ricinus communis]_x0001_gi"	B9T2K7	GO:0004721;GO:0005515;GO:0016787	rcu:RCOM_0280590
contig01877	1441	gi|4218141|emb|CAA15421.1|	HMR1 protein [Antirrhinum majus]	Q9ZRM3	GO:0000786;GO:0003677;GO:0003677;GO:0003677;GO:0005634;GO:0005634;GO:0005634;GO:0005694;GO:0006334
contig01878	1441	gi|255578426|ref|XP_002530078.1|	conserved hypothetical protein [Ricinus communis]_x0001_gi	B9SVQ9	GO:0003677;GO:0005515;GO:0005634;GO:0006350;GO:0030528	rcu:RCOM_0009800
contig01879	1442	gi|255640074|gb|ACU20328.1|	unknown [Glycine max]	C6TES6	GO:0006754;GO:0006810;GO:0006811;GO:0015986;GO:0015992;GO:0045261;GO:0045261;GO:0046933;GO:0046961
contig01880	1418	gi|225459742|ref|XP_002285895.1|	PREDICTED: hypothetical protein [Vitis vinifera]
contig01881	1438	gi|283488059|gb|ADB24723.1|	mitochondrial alternative oxidase 2a [Daucus carota]_x0001_gi	D2WF07	GO:0005740;GO:0007585;GO:0016020;GO:0016021;GO:0016491;GO:0022900;GO:0046872;GO:0055114;GO:0055114;GO:0070469
contig01882	1434	gi|224091513|ref|XP_002309277.1|	predicted protein [Populus trichocarpa]_x0001_gi	B9H9X7	GO:0016021	pop:POPTR_831984
contig01883	1398	gi|224119626|ref|XP_002318120.1|	predicted protein [Populus trichocarpa]_x0001_gi	B9I3P1	GO:0009058	pop:POPTR_570235	ko:K03844
contig01884	1415	gi|225462440|ref|XP_002264614.1|	PREDICTED: hypothetical protein [Vitis vinifera]
contig01885	1436	gi|225440378|ref|XP_002270642.1|	PREDICTED: hypothetical protein [Vitis vinifera]
contig01886	1436	gi|270234118|emb|CBI22725.1|	unnamed protein product [Vitis vinifera]
contig01887	1439	gi|224081108|ref|XP_002306296.1|	predicted protein [Populus trichocarpa]_x0001_gi	B9H4R1	GO:0003824	pop:POPTR_558500
contig01888	1437	gi|270253440|emb|CBI35838.1|	unnamed protein product [Vitis vinifera]
contig01889	1439	gi|225460694|ref|XP_002270196.1|	PREDICTED: hypothetical protein [Vitis vinifera]_x0001_gi	A5BSF5	GO:0003676;GO:0005622;GO:0005622;GO:0008270;GO:0008270	vvi:100248677
contig01890	1419	gi|225427683|ref|XP_002273691.1|	PREDICTED: hypothetical protein [Vitis vinifera]
contig01891	1427	gi|158635126|gb|ABW76425.1|	branched-chain aminotransferase [Nicotiana benthamiana]	B6RFK8	GO:0003824;GO:0003824;GO:0004084;GO:0004084;GO:0008152;GO:0008152;GO:0008483;GO:0009081;GO:0016740
contig01892	1438	gi|5915815|sp|Q42716.1|C71A8_MENPI	C71A8_MENPI RecName: Full=Cytochrome P450 71A8_x0001_gi	Q42716	GO:0004497;GO:0004497;GO:0004497;GO:0005506;GO:0005506;GO:0009055;GO:0016020;GO:0016020;GO:0016021;GO:0016491;GO:0020037;GO:0020037;GO:0046872;GO:0055114;GO:0055114
contig01893	1439	gi|224133682|ref|XP_002321635.1|	predicted protein [Populus trichocarpa]_x0001_gi	B9IEZ0	GO:0008270	pop:POPTR_252306
contig01894	1435	gi|225426492|ref|XP_002277375.1|	PREDICTED: hypothetical protein [Vitis vinifera]
contig01895	1438	gi|255571524|ref|XP_002526709.1|	" asparagine synthetase, putative [Ricinus communis]_x0001_gi"	B9SL40	GO:0004066;GO:0004066;GO:0004066;GO:0006529;GO:0006529;GO:0016874	rcu:RCOM_0479760	ko:K01953
contig01896	1432	gi|225467620|ref|XP_002265976.1|	PREDICTED: hypothetical protein [Vitis vinifera]_x0001_gi
contig01897	1423	gi|255547273|ref|XP_002514694.1|	" synaptosomal associated protein, putative [Ricinus communis]_x0001_gi"	B9RLS5		rcu:RCOM_1470520
contig01898	1437	gi|225424418|ref|XP_002285048.1|	PREDICTED: hypothetical protein [Vitis vinifera]
contig01899	1434	gi|225429452|ref|XP_002277146.1|	PREDICTED: similar to plastid serine hydroxymethyltransferase [Vitis vinifera]_x0001_gi	D7STM0		vvi:100250728	ko:K00600
contig01900	1433	gi|225440422|ref|XP_002269511.1|	PREDICTED: hypothetical protein [Vitis vinifera]
contig01901	1426	gi|225440047|ref|XP_002276858.1|	PREDICTED: hypothetical protein [Vitis vinifera]
contig01902	1433	gi|225445861|ref|XP_002278700.1|	PREDICTED: hypothetical protein isoform 1 [Vitis vinifera]
contig01903	1435	gi|164459314|gb|ABY57764.1|	extracellular Ca2+ sensing receptor [Nicotiana tabacum]	B0FPA4	GO:0004872
contig01904	1435	gi|122894104|gb|ABM67698.1|	mitogen-activated protein kinase [Citrus sinensis]	A2IB54	GO:0000166;GO:0004672;GO:0004672;GO:0004672;GO:0004674;GO:0004674;GO:0004674;GO:0004707;GO:0004707;GO:0005524;GO:0005524;GO:0005524;GO:0005524;GO:0005524;GO:0005524;GO:0005524;GO:0006468;GO:0006468;GO:0006468;GO:0006468;GO:0006468;GO:0006468;GO:0006468;GO
contig01905	1431	gi|71726942|gb|AAZ39642.1|	cytochrome P450 fatty acid omega-hydroxylase [Petunia x hybrida]	B3RFJ6	GO:0004497;GO:0004497;GO:0004497;GO:0005506;GO:0005506;GO:0009055;GO:0016491;GO:0020037;GO:0020037;GO:0046872;GO:0055114;GO:0055114
contig01906	1431	gi|126363763|dbj|BAF47748.1|	ADP-glucose pyrophosphorylase beta subunit IbAGPb2 [Ipomoea batatas]	A3KCF8	GO:0005978;GO:0008878;GO:0008878;GO:0009058;GO:0009507;GO:0016740;GO:0016740;GO:0016779;GO:0016779
contig01907	1432	gi|147778581|emb|CAN60307.1|	hypothetical protein [Vitis vinifera]	A5AJH7
contig01908	1431	gi|225453818|ref|XP_002276807.1|	PREDICTED: hypothetical protein [Vitis vinifera]
contig01909	1433	gi|225449722|ref|XP_002267087.1|	PREDICTED: hypothetical protein [Vitis vinifera]_x0001_gi	D7UBV6		vvi:100245448
contig01910	1433	gi|270251941|emb|CBI35308.1|	unnamed protein product [Vitis vinifera]
contig01911	1431	gi|255555501|ref|XP_002518787.1|	" zinc metalloprotease, putative [Ricinus communis]_x0001_gi"	B9RY20	GO:0003824;GO:0004222;GO:0006508;GO:0006508;GO:0008233;GO:0008237;GO:0008237;GO:0008270;GO:0008270;GO:0046872	rcu:RCOM_0813880
contig01912	1429	gi|255562498|ref|XP_002522255.1|	" trehalose-6-phosphate synthase, putative [Ricinus communis]_x0001_gi"	B9S8D6	GO:0003824;GO:0003824;GO:0003824;GO:0003825;GO:0004805;GO:0005992;GO:0005992;GO:0008152;GO:0016740;GO:0016757;GO:0016787	rcu:RCOM_1251280	ko:K00697;ko:K01087
contig01913	1419	gi|255569575|ref|XP_002525753.1|	conserved hypothetical protein [Ricinus communis]_x0001_gi	B9SID4		rcu:RCOM_1254090
contig01914	1432	gi|225428501|ref|XP_002284375.1|	PREDICTED: hypothetical protein [Vitis vinifera]_x0001_gi	D7TQ08		vvi:100252195	ko:K04536
contig01915	1433	gi|255564272|ref|XP_002523133.1|	" aspartate ammonia lyase, putative [Ricinus communis]_x0001_gi"	B9SAW4	GO:0003824;GO:0003824;GO:0003824;GO:0004333;GO:0004333;GO:0006099;GO:0006106;GO:0016829;GO:0016829;GO:0045239	rcu:RCOM_1179670	ko:K01679
contig01916	1434	gi|225462922|ref|XP_002265609.1|	PREDICTED: hypothetical protein [Vitis vinifera]_x0001_gi	A5AEB0	GO:0005488	vvi:100252303	ko:K03036
contig01917	1428	gi|255557449|ref|XP_002519755.1|	hypothetical protein RCOM_0634810 [Ricinus communis]_x0001_gi	B9S186		rcu:RCOM_0634810
contig01918	1427	gi|255537235|ref|XP_002509684.1|	" homeobox protein knotted-1, putative [Ricinus communis]_x0001_gi"	B9RC00	GO:0003677;GO:0003677;GO:0003677;GO:0003677;GO:0003677;GO:0003677;GO:0003700;GO:0005634;GO:0005634;GO:0005634;GO:0005634;GO:0005634;GO:0006355;GO:0043565;GO:0045449	rcu:RCOM_1682970
contig01919	1431	gi|34398263|gb|AAQ67226.1|	protein phosphatase 2A catalytic subunit [Solanum lycopersicum]	Q6VUQ5	GO:0004721;GO:0016787;GO:0016787;GO:0016787
contig01920	1429	gi|7672782|gb|AAF66639.1|AF143743_1	AF143743_1 SNF1 [Solanum lycopersicum]	Q9M726	GO:0000166;GO:0004672;GO:0004672;GO:0004672;GO:0004674;GO:0004674;GO:0004674;GO:0004674;GO:0005524;GO:0005524;GO:0005524;GO:0005524;GO:0005524;GO:0005524;GO:0006468;GO:0006468;GO:0006468;GO:0006468;GO:0006468;GO:0006468
contig01921	1430	gi|224130512|ref|XP_002320855.1|	predicted protein [Populus trichocarpa]_x0001_gi	B9I8W2		pop:POPTR_731296
contig01922	1423
contig01923	1431	gi|225436990|ref|XP_002272313.1|	PREDICTED: hypothetical protein [Vitis vinifera]
contig01924	1432	gi|224124562|ref|XP_002330054.1|	predicted protein [Populus trichocarpa]_x0001_gi	B9N432	GO:0003824;GO:0005524	pop:POPTR_827990	ko:K01648
contig01925	1430	gi|225443992|ref|XP_002280744.1|	PREDICTED: hypothetical protein isoform 2 [Vitis vinifera]
contig01926	1426	gi|255538440|ref|XP_002510285.1|	" signal peptidase I, putative [Ricinus communis]_x0001_gi"	B9R7J2	GO:0006508;GO:0008236;GO:0008236;GO:0008236;GO:0016020;GO:0016021;GO:0016021;GO:0016787	rcu:RCOM_1592330
contig01927	1428	gi|270234470|emb|CBI23073.1|	unnamed protein product [Vitis vinifera]
contig01928	1430	gi|52139816|gb|AAU29198.1|	mitochondrial malate dehydrogenase [Solanum lycopersicum]	Q645N1	GO:0003824;GO:0003824;GO:0005488;GO:0005975;GO:0006096;GO:0006099;GO:0006108;GO:0006108;GO:0008152;GO:0016491;GO:0016491;GO:0016615;GO:0016616;GO:0030060;GO:0030060;GO:0044262;GO:0055114;GO:0055114;GO:0055114;GO:0055114;GO:0055114
contig01929	1431	gi|270496068|ref|ZP_06213060.1|	hypothetical protein AcavDRAFT_4806 [Acidovorax avenae subsp. avenae ATCC 19860]_x0001_gi
contig01930	1430	gi|255554489|ref|XP_002518283.1|	" UDP-glucuronic acid/UDP-N-acetylgalactosamine transporter, putative [Ricinus communis]_x0001_gi"	B9RX14	GO:0016020;GO:0016021	rcu:RCOM_0815450
contig01931	1422	gi|225470922|ref|XP_002264409.1|	PREDICTED: Myc2 bHLH protein [Vitis vinifera]
contig01932	1426	gi|224107655|ref|XP_002314551.1|	predicted protein [Populus trichocarpa]_x0001_gi	B9HTB3	GO:0003824;GO:0004316;GO:0005488;GO:0006633;GO:0008152;GO:0008152;GO:0008152;GO:0016491;GO:0016491;GO:0016491;GO:0016491;GO:0051287;GO:0055114;GO:0055114;GO:0055114	pop:POPTR_726104	ko:K00059
contig01933	1429	gi|224084820|ref|XP_002307411.1|	histone acetyltransferase [Populus trichocarpa]_x0001_gi	B9H794	GO:0000785;GO:0003682;GO:0005622;GO:0005634;GO:0005634;GO:0006333;GO:0008270;GO:0016740;GO:0016747;GO:0045449	pop:POPTR_559176	ko:K11308
contig01934	1431	gi|225451379|ref|XP_002263856.1|	PREDICTED: hypothetical protein [Vitis vinifera]_x0001_gi	D7TSJ8		vvi:100246404	ko:K01915
contig01935	1429	gi|224080385|ref|XP_002306121.1|	predicted protein [Populus trichocarpa]_x0001_gi	B9H0U4	GO:0000166;GO:0000166;GO:0005524;GO:0005524;GO:0005524;GO:0005737;GO:0016787;GO:0017111;GO:0030163	pop:POPTR_648650	ko:K03064
contig01936	1425	gi|255576322|ref|XP_002529054.1|	" RNA binding protein, putative [Ricinus communis]_x0001_gi"	B9SST5	GO:0000166;GO:0003676;GO:0003676;GO:0003723;GO:0008270;GO:0046872	rcu:RCOM_0047440
contig01937	1426	gi|225466119|ref|XP_002267755.1|	PREDICTED: hypothetical protein [Vitis vinifera]
contig01938	1431	gi|255578061|ref|XP_002529901.1|	" UDP-glucose 4-epimerase, putative [Ricinus communis]_x0001_gi"	B9SV82	GO:0003824;GO:0003824;GO:0003978;GO:0005488;GO:0006012;GO:0008152;GO:0016853;GO:0044237;GO:0050373;GO:0050662	rcu:RCOM_0771330	ko:K12448
contig01939	1428	gi|25989478|gb|AAL93621.1|	enoyl ACP reductase [Olea europaea subsp. europaea]	Q8GVC8	GO:0003824;GO:0004318;GO:0005488;GO:0006633;GO:0008152;GO:0008152;GO:0008152;GO:0016491;GO:0016491;GO:0055114;GO:0055114
contig01940	1424	gi|225424176|ref|XP_002284096.1|	PREDICTED: hypothetical protein [Vitis vinifera]_x0001_gi	D7T8V4		vvi:100259436
contig01941	1425	gi|151301848|gb|ABR92332.1|	putative aldo/keto reductase 2 [Salvia miltiorrhiza]	A6ZI63	GO:0016491;GO:0016491;GO:0055114;GO:0055114
contig01942	1427	gi|225440552|ref|XP_002276211.1|	PREDICTED: hypothetical protein [Vitis vinifera]
contig01943	1428	gi|224133898|ref|XP_002321687.1|	predicted protein [Populus trichocarpa]_x0001_gi	B9IF79	GO:0004177;GO:0004177;GO:0005773;GO:0006508;GO:0008233;GO:0008237;GO:0008270;GO:0016787;GO:0046872	pop:POPTR_835204	ko:K01267
contig01944	1421	gi|225434879|ref|XP_002283212.1|	PREDICTED: hypothetical protein [Vitis vinifera]
contig01945	1425	gi|270251081|emb|CBI34455.1|	unnamed protein product [Vitis vinifera]
contig01946	1425	gi|225451915|ref|XP_002282805.1|	PREDICTED: hypothetical protein [Vitis vinifera]_x0001_gi	D7SMI1		vvi:100244706
contig01947	1427	gi|270229252|emb|CBI18180.1|	unnamed protein product [Vitis vinifera]
contig01948	1424	gi|77416977|gb|ABA81884.1|	nuclear RNA binding protein-like [Solanum tuberosum]	Q38M48
contig01949	1425	gi|77999249|gb|ABB16971.1|	unknown [Solanum tuberosum]	Q38HV7
contig01950	1421	gi|225430527|ref|XP_002285575.1|	PREDICTED: hypothetical protein [Vitis vinifera]	D7SV62		vvi:100247496
contig01951	1424	gi|225455541|ref|XP_002267821.1|	PREDICTED: hypothetical protein [Vitis vinifera]
contig01952	1423	gi|255571033|ref|XP_002526467.1|	" ELMO domain-containing protein, putative [Ricinus communis]_x0001_gi"	B9SKK4	GO:0005856;GO:0006909	rcu:RCOM_0658160
contig01953	1428	gi|255587133|ref|XP_002534151.1|	" RNA 3' terminal phosphate cyclase, putative [Ricinus communis]_x0001_gi"	B9T7D2	GO:0003824;GO:0003963;GO:0016874	rcu:RCOM_0159640	ko:K11108
contig01954	1426	gi|255556237|ref|XP_002519153.1|	conserved hypothetical protein [Ricinus communis]_x0001_gi	B9RZI4		rcu:RCOM_0939550
contig01955	1420	gi|224089434|ref|XP_002308720.1|	predicted protein [Populus trichocarpa]_x0001_gi	B9HB91	GO:0003824;GO:0004721;GO:0004722;GO:0006470;GO:0008287;GO:0016787;GO:0046872	pop:POPTR_562025
contig01956	1426	gi|224061883|ref|XP_002300646.1|	predicted protein [Populus trichocarpa]_x0001_gi	B9GQ16	GO:0016747	pop:POPTR_550776
contig01957	1416
contig01958	1422	gi|147836211|emb|CAN75427.1|	hypothetical protein [Vitis vinifera]	A5C8X5	GO:0003723;GO:0006396
contig01959	1417	gi|225436679|ref|XP_002262762.1|	PREDICTED: hypothetical protein [Vitis vinifera]
contig01960	1424	gi|21105736|gb|AAM34767.1|AF509867_1	AF509867_1 nam-like protein 4 [Petunia x hybrida]	Q8LRM1	GO:0003677;GO:0045449
contig01961	1424	gi|225447927|ref|XP_002267907.1|	PREDICTED: hypothetical protein [Vitis vinifera]
contig01962	1420	gi|224104765|ref|XP_002313558.1|	predicted protein [Populus trichocarpa]_x0001_gi	B9HQS1	GO:0004190;GO:0006508	pop:POPTR_875730
contig01963	1418	gi|225446337|ref|XP_002272136.1|	PREDICTED: similar to ring domain containing protein isoform 2 [Vitis vinifera]_x0001_gi
contig01964	1428	gi|225456751|ref|XP_002275944.1|	PREDICTED: hypothetical protein [Vitis vinifera]_x0001_gi	D7SIC5		vvi:100262075
contig01965	1421	gi|224118680|ref|XP_002331421.1|	predicted protein [Populus trichocarpa]_x0001_gi	B9N801	GO:0005215;GO:0006810;GO:0016021;GO:0016021;GO:0055085	pop:POPTR_811664
contig01966	1418	gi|255561192|ref|XP_002521608.1|	" U1 small nuclear ribonucleoprotein 70 kDa, putative [Ricinus communis]_x0001_gi"	B9S6I9	GO:0000166;GO:0003676;GO:0003676;GO:0030529	rcu:RCOM_0536950	ko:K11093
contig01967	1420	gi|18447763|gb|AAL67992.1|	putative serine carboxypeptidase precursor [Gossypium hirsutum]	Q8VWQ0	GO:0004180;GO:0004185;GO:0004185;GO:0006508;GO:0006508
contig01968	1421	gi|255641861|gb|ACU21199.1|	unknown [Glycine max]	C6TH97	GO:0009058;GO:0016740;GO:0016779
contig01969	1420	gi|270243177|emb|CBI30117.1|	unnamed protein product [Vitis vinifera]
contig01970	1422	gi|224124570|ref|XP_002330056.1|	predicted protein [Populus trichocarpa]_x0001_gi	B9N435	GO:0000166;GO:0004672;GO:0004672;GO:0004672;GO:0004674;GO:0004674;GO:0004674;GO:0005524;GO:0005524;GO:0005524;GO:0005524;GO:0005524;GO:0006468;GO:0006468;GO:0006468;GO:0006468;GO:0006468	pop:POPTR_581623
contig01971	1414	gi|188025368|ref|ZP_02997467.1|	hypothetical protein PROSTU_00109 [Providencia stuartii ATCC 25827]_x0001_gi	B2PU91
contig01972	1419	gi|270253186|emb|CBI19797.1|	unnamed protein product [Vitis vinifera]
contig01973	1412	gi|225453740|ref|XP_002269833.1|	PREDICTED: hypothetical protein [Vitis vinifera]_x0001_gi	D7U7J3		vvi:100243753
contig01974	1421	gi|133711805|gb|ABO36623.1|	putative RNA-binding protein [Solanum lycopersicum]	B1N661	GO:0000166;GO:0003676;GO:0003676;GO:0003723;GO:0008270;GO:0046872
contig01975	1422	gi|225423658|ref|XP_002276172.1|	PREDICTED: hypothetical protein [Vitis vinifera]_x0001_gi	A5B542	GO:0005515;GO:0006810;GO:0006886;GO:0016192;GO:0030131	vvi:100247342
contig01976	1421	gi|225464291|ref|XP_002264817.1|	PREDICTED: hypothetical protein [Vitis vinifera]
contig01977	1415	gi|255545892|ref|XP_002514006.1|	" TRANSPORT INHIBITOR RESPONSE 1 protein, putative [Ricinus communis]_x0001_gi"	B9RJT7	GO:0000822;GO:0009734	rcu:RCOM_1038590
contig01978	1403	gi|255543511|ref|XP_002512818.1|	" cystathionine beta-lyase, putative [Ricinus communis]_x0001_gi"	B9RGV9	GO:0003824;GO:0003824;GO:0004123;GO:0006520;GO:0016829;GO:0030170;GO:0030170;GO:0030170	rcu:RCOM_1444740	ko:K01760
contig01979	1420	gi|51949802|gb|AAU14833.1|	adenosine kinase isoform 2S [Nicotiana tabacum]	Q5DKU8	GO:0004001;GO:0006166;GO:0016301
contig01980	1418	gi|77416977|gb|ABA81884.1|	nuclear RNA binding protein-like [Solanum tuberosum]	Q38M48
contig01981	1420	gi|225443766|ref|XP_002270455.1|	PREDICTED: hypothetical protein [Vitis vinifera]_x0001_gi	D7TJN3		vvi:100241198	ko:K14502
contig01982	1420	gi|225458637|ref|XP_002282810.1|	PREDICTED: hypothetical protein [Vitis vinifera]
contig01983	1419	gi|224068729|ref|XP_002326185.1|	" EIN2 -like protein, nramp transporter [Populus trichocarpa]_x0001_gi"	B9MTC7	GO:0005215;GO:0006810;GO:0016020	pop:POPTR_836224
contig01984	1417	gi|255546187|ref|XP_002514153.1|	" Pyridoxal phosphate phosphatase PHOSPHO2, putative [Ricinus communis]_x0001_gi"	B9RKA9	GO:0008152;GO:0016787;GO:0016791;GO:0016791;GO:0033884	rcu:RCOM_1047850
contig01985	1418	gi|255559875|ref|XP_002520956.1|	" chloroplast inner envelope protein, putative [Ricinus communis]_x0001_gi"	B9S4P9	GO:0008152;GO:0008168;GO:0019031	rcu:RCOM_0990980	ko:K12502
contig01986	1417
contig01987	1401	gi|225438503|ref|XP_002278935.1|	PREDICTED: hypothetical protein [Vitis vinifera]
contig01988	1417	gi|225453728|ref|XP_002272264.1|	PREDICTED: hypothetical protein [Vitis vinifera]
contig01989	1417	gi|26454627|sp|Q07511.2|FDH_SOLTU	"FDH_SOLTU RecName: Full=Formate dehydrogenase, mitochondrial; AltName: Full=NAD-dependent formate dehydrogenase; Short=FDH; Flags: Precursor_x0001_gi"	Q07511	GO:0003824;GO:0005488;GO:0005739;GO:0005739;GO:0008152;GO:0008152;GO:0008863;GO:0016491;GO:0016616;GO:0016616;GO:0048037;GO:0051287;GO:0055114
contig01990	1404	gi|224127168|ref|XP_002320004.1|	predicted protein [Populus trichocarpa]_x0001_gi	B9IBL3	GO:0016021	pop:POPTR_571983
contig01991	1415	gi|225440145|ref|XP_002283240.1|	PREDICTED: hypothetical protein [Vitis vinifera]_x0001_gi	A5AMT9	GO:0003676	vvi:100251643
contig01992	1412	gi|224096772|ref|XP_002310730.1|	predicted protein [Populus trichocarpa]_x0001_gi	B9HHH5	GO:0003677;GO:0003677;GO:0005634;GO:0006350;GO:0006355;GO:0045449	pop:POPTR_819966
contig01993	1413	gi|270240800|emb|CBI28029.1|	unnamed protein product [Vitis vinifera]
contig01994	1418	gi|224096552|ref|XP_002310654.1|	predicted protein [Populus trichocarpa]_x0001_gi	B9HGM0		pop:POPTR_819904
contig01995	1415	gi|75308026|sp|Q9AT56.1|METK1_ELAUM	METK1_ELAUM RecName: Full=S-adenosylmethionine synthetase 1; Short=AdoMet synthetase 1; AltName: Full=Methionine adenosyltransferase 1; Short=MAT 1_x0001_gi	Q9AT56	GO:0000166;GO:0004478;GO:0004478;GO:0005524;GO:0005524;GO:0005737;GO:0005737;GO:0006730;GO:0006730;GO:0016740;GO:0046872
contig01996	1405	gi|225461359|ref|XP_002284654.1|	PREDICTED: hypothetical protein [Vitis vinifera]
contig01997	1396	gi|225435251|ref|XP_002284945.1|	PREDICTED: hypothetical protein [Vitis vinifera]
contig01998	1411	gi|225436783|ref|XP_002268490.1|	PREDICTED: hypothetical protein isoform 1 [Vitis vinifera]
[truncated: 85,722 more rows]
