# Supplementary material for: The transcriptional response to the olive fruit fly (Bactrocera oleae) reveals extended differences between tolerant and susceptible olive (Olea europaea L.) varieties
Source: PLoS One. 2017 Aug 10;12(8):e0183050. doi: 10.1371/journal.pone.0183050 (PMC5552259; doi:10.1371/journal.pone.0183050)
Supplement: S3 Table — (XLSX) [file pone.0183050.s010.xlsx]

## Sheet: Foglio1
S3 Table. K-means clusters of the differentially expressed genes.
For each cluser (K) the table reports the gene ID. See Supplementary Table 2 for the annotation of each differentially expressed unigene.
K1	K2	K3	K4	K5	K6	K7	K8	K9	K10
G0MWCVW02DTIVG	G0MWCVW04H6FJK	G0MWCVW02ESD70	contig00080	G0MWCVW04ISG1T	G0MWCVW04JWZ7W	G0MWCVW01ANRL0	G0MWCVW02DJ969	G0MWCVW02DFIXB	G0MWCVW02C6IDT
G0MWCVW03FT698	contig12455	G0MWCVW02DOBI5	contig14514	G0MWCVW04IHDWM	G0MWCVW04IAGS7	G0MWCVW04H5NU9	G0MWCVW04IX2UQ	G0MWCVW01CIWVD	G0MWCVW04ISUGZ
G0MWCVW02EBDUY	G0MWCVW03GWN17	G0MWCVW03GIZPU	G0MWCVW01ATK14	G0MWCVW04I7ULV	G0MWCVW03HDSYI	G0MWCVW02EDFRK	G0MWCVW03G7NQR	contig02919	G0MWCVW02EN9ZK
G0MWCVW02DGSXQ	G0MWCVW01CE5H7	G0MWCVW04IPPZS	G0MWCVW03GU012	G0MWCVW02EQP6B	G0MWCVW03HEQ6A	contig00771	G0MWCVW01BUR5I	G0MWCVW04IO9ZZ	contig09463
G0MWCVW03HD2YM	G0MWCVW02DPZS2	G0MWCVW02D7HB4	G0MWCVW03F8WGO	G0MWCVW01BGUP1	G0MWCVW04IOR9B	contig11425	G0MWCVW01B80CK	G0MWCVW04IEA50	G0MWCVW04JKO8H
G0MWCVW01APOOU	G0MWCVW03GKGHF	G0MWCVW02DSI73	G0MWCVW04H4H4U	G0MWCVW01BFUNL	G0MWCVW01BXMX6	G0MWCVW02ECEQ3	G0MWCVW02DVTWE	contig11279	contig02226
G0MWCVW01B8ZCQ	contig02338	G0MWCVW01BU5PO	contig06947	G0MWCVW04IX3WL	G0MWCVW01CBLZH	G0MWCVW02DSIBX	G0MWCVW02D5NCW	G0MWCVW04IEKXP	contig09811
G0MWCVW01BWQYJ	contig14905	G0MWCVW01BP7JC	G0MWCVW03HJOI8	G0MWCVW02DUUT0	G0MWCVW04JHC22	G0MWCVW01CDGLV	G0MWCVW03GR33G	G0MWCVW04I35SL	contig02803
G0MWCVW04JWEE1	contig03727	G0MWCVW04JE8FA	G0MWCVW04J0TTO	G0MWCVW02D6GZM	G0MWCVW04I77W1	G0MWCVW04JFEB7	contig05061	G0MWCVW01BQMC8	contig08579
G0MWCVW04IK7ZS	G0MWCVW02D1ZKF	G0MWCVW04IFMQB	G0MWCVW03HJ5EA	contig11661	G0MWCVW04J0L95	G0MWCVW03HDYSL	G0MWCVW02DDHLW	contig02820	contig02061
G0MWCVW04I1RF0	contig10849	G0MWCVW01BW838	G0MWCVW02DJ9LQ	G0MWCVW01BHUKI	G0MWCVW01B4BIM	G0MWCVW02EZBGX	contig12806	G0MWCVW01B33W1	G0MWCVW01CAIG6
contig11433	contig01776	G0MWCVW03GRZA7	G0MWCVW02DDKQG	contig12548	G0MWCVW02C611L	G0MWCVW03FQV3L	contig14529	G0MWCVW02DXY8J	G0MWCVW04I8OAG
G0MWCVW01BU42F	contig09415	G0MWCVW01B79XJ	G0MWCVW04JPV2Z	G0MWCVW01AVO2L	contig09593	contig14168	contig08791	G0MWCVW02DNP01	G0MWCVW02DY29N
G0MWCVW01A584F	contig01824	contig04193	G0MWCVW01A03EW	G0MWCVW03F045R	G0MWCVW02DR7H7	G0MWCVW04H5D1R	G0MWCVW03FQZNU	contig08746	contig11169
G0MWCVW01BITJ3	G0MWCVW02ER7I3	G0MWCVW04I4QEO	G0MWCVW02EB2ZS	contig00674	G0MWCVW02DLKL9	G0MWCVW03HCS46	G0MWCVW01A4Z2H	G0MWCVW03F27V3	contig11690
G0MWCVW01BARA8	contig05124	G0MWCVW02EZKUP	contig05243	contig02498	contig04930	G0MWCVW04IK3DY	G0MWCVW01AXI7X	G0MWCVW04I93CS	contig11017
G0MWCVW03GW6FB	G0MWCVW02DY727	G0MWCVW02ED795	G0MWCVW04I7BUF	G0MWCVW04JTXHW	G0MWCVW02ET5DA	G0MWCVW02DSZB5	G0MWCVW02DODUV	G0MWCVW01B12R5	G0MWCVW03FYSCU
G0MWCVW01AX70V	G0MWCVW01ARC0A	contig09346	G0MWCVW03F46GW	G0MWCVW02DLFZ1	G0MWCVW02DEJW2	G0MWCVW01BMSR4	G0MWCVW01AV6A4	contig08156	G0MWCVW04IQDRD
contig10920	G0MWCVW03G28LS	G0MWCVW01BA43R	G0MWCVW03FTVEM	G0MWCVW04ICTO0	G0MWCVW03FYZBR	contig13461	G0MWCVW01BN6A5	G0MWCVW03HIQQF	G0MWCVW03GK88T
G0MWCVW01B3UUV	G0MWCVW02DGKQN	G0MWCVW03GKQJJ	contig05301	G0MWCVW03F0DRC	G0MWCVW02EZ5HU	G0MWCVW03G2DEB	contig01530	G0MWCVW04JYUVO	G0MWCVW04JLM0P
G0MWCVW02DFGKF	G0MWCVW03GVB51	G0MWCVW03GFEBO	G0MWCVW01BRYNC	G0MWCVW03F0PO5	G0MWCVW04IEUGV	G0MWCVW04JWBNH	G0MWCVW04JSR6T	contig09594	G0MWCVW01BCDQQ
G0MWCVW03GX7EC	G0MWCVW04I6DNK	G0MWCVW04H8UEH	G0MWCVW02DDRL6	G0MWCVW03FPOEP	G0MWCVW01BSOHS	G0MWCVW03HD7GL	G0MWCVW03GHJNR	contig08869	G0MWCVW02DIHSK
G0MWCVW01AUD9W	G0MWCVW01AX1G2	contig01900	G0MWCVW01B0JAT	G0MWCVW04J1KF5	G0MWCVW02DMCCM	G0MWCVW04IZ4KT	contig13524	G0MWCVW04ILDMA	G0MWCVW02EZZV4
G0MWCVW03HEEL1	contig13605	G0MWCVW04I8BJN	contig11291	G0MWCVW02DHGLR	G0MWCVW01AO300	G0MWCVW03GLF85	contig08357	G0MWCVW02D2BRJ	contig08313
contig09606	G0MWCVW01APJYG	contig08629	G0MWCVW03GTLU3	G0MWCVW04JNL8J	G0MWCVW03GSGYS	G0MWCVW01AQ27G	G0MWCVW04JAM3P	G0MWCVW02DVL9Z	contig14001
G0MWCVW04J1RFD	G0MWCVW04IY0LW	G0MWCVW01BJWH1	G0MWCVW02DUT4M	G0MWCVW02DXU2B	G0MWCVW04JDWLP	G0MWCVW04JYB0V	contig06285	G0MWCVW02EF92V	G0MWCVW02ESQKJ
contig13342	G0MWCVW04IYZQS	G0MWCVW01A1C2H	G0MWCVW01CB77D	G0MWCVW01BQ0I2	contig14441	G0MWCVW02DQF0C	contig05850	G0MWCVW04ILTL7	G0MWCVW04IEHJA
G0MWCVW02ERXG1	G0MWCVW02DULQG	G0MWCVW04IZ5EQ	contig09439	contig00044	G0MWCVW02EGVAG	G0MWCVW04INCNP	G0MWCVW02EPP8B	contig00936	G0MWCVW02EV2UC
G0MWCVW01CAD3L	G0MWCVW03GAHO4	G0MWCVW04IRZNE	contig01912	G0MWCVW03G18BR	G0MWCVW01BM0SD	G0MWCVW03GZWS2	contig09030	contig05168	G0MWCVW01AKPMH
G0MWCVW04JF6B0	G0MWCVW02DSV0Q	contig04548	G0MWCVW02DYH7S	G0MWCVW02C23LB	G0MWCVW04JWK29	G0MWCVW01BHZA7	G0MWCVW02DTH0T	G0MWCVW01AQKMZ	G0MWCVW01BKT5T
G0MWCVW02D5I8Q	G0MWCVW04INOSQ	G0MWCVW04H3AH0	contig14401	G0MWCVW02D3P9G	contig12825	contig10759	G0MWCVW03HIYD7	G0MWCVW04H3AKL	contig09154
contig12253	contig07747	contig06842	G0MWCVW02D0QPU	G0MWCVW01BGBSY	G0MWCVW04IG4RU	G0MWCVW04IMQWL	G0MWCVW04IUJ2I	G0MWCVW01AU3PC	G0MWCVW03GGS34
G0MWCVW03F083E	G0MWCVW02C588B	G0MWCVW03HGO25	contig03524	contig04123	contig13005	contig13866	G0MWCVW02EM989	G0MWCVW03F1EEF	contig05726
G0MWCVW01ARVFZ	G0MWCVW02ECDLS	G0MWCVW04I3OV3	G0MWCVW02DAUGT	G0MWCVW03GAJZJ	G0MWCVW03GJLCY	G0MWCVW04IF11O	G0MWCVW04IN09C	G0MWCVW02ET3C1	G0MWCVW03GSQFO
G0MWCVW02EBL8M	G0MWCVW04JPPPG	contig09962	G0MWCVW02C8O9L	G0MWCVW03FPD8V	G0MWCVW03F09QN	G0MWCVW03F9K6P	contig03859	G0MWCVW02DQ0AV	G0MWCVW04JB5UH
contig11666	G0MWCVW01CA7FM	G0MWCVW03HHIVR	G0MWCVW02ES5EC	G0MWCVW01CEM7Q	contig13103	contig14055	contig10025	G0MWCVW01A9S56	G0MWCVW01BHKYE
contig08005	G0MWCVW04I94BM	G0MWCVW03GE3QK	G0MWCVW02DE4J5	contig10467	G0MWCVW03GPNXZ	G0MWCVW03GNHUC	contig14822	contig12008	contig09478
contig02098	G0MWCVW02DSOKK	G0MWCVW03GAJ2E	G0MWCVW03GRZ7J	G0MWCVW04IZCPB	G0MWCVW04JELZ0	G0MWCVW03GBMUD	G0MWCVW04JEGGR	G0MWCVW01CHCBK	G0MWCVW04JHRBE
contig07889	G0MWCVW02E0YJG	G0MWCVW03GSUDU	G0MWCVW02EXCHV	G0MWCVW04I4MD9	G0MWCVW04IX4KU	G0MWCVW02D9C28	contig02200	contig11496	G0MWCVW04I07GI
G0MWCVW02D68N7	G0MWCVW02EGWEZ	G0MWCVW04JLQUQ	G0MWCVW04JLXT7	G0MWCVW04IZTSX	G0MWCVW04ITQNQ	contig07114	G0MWCVW04IW7H7	G0MWCVW02D8PRH	G0MWCVW04ILTLZ
G0MWCVW03F5GG1	contig08228	G0MWCVW01BZ1OX	G0MWCVW02D25QK	G0MWCVW02EMW5Y	G0MWCVW01AWFAF	G0MWCVW04I8LML	G0MWCVW04JYVCV	contig09329	G0MWCVW04INBB8
G0MWCVW04JUMGC	G0MWCVW02DR2AM	contig03388	G0MWCVW04JALA4	G0MWCVW02C3C7I	contig03672	G0MWCVW04ICZED	G0MWCVW04JUERI	G0MWCVW02E1H9U	G0MWCVW02C3QN8
G0MWCVW04JTV7Q	G0MWCVW03G8VVW	contig07503	G0MWCVW02ENQUC	contig11001	contig08862	contig00213	G0MWCVW03GJHF4	contig11707	contig02290
contig03506	G0MWCVW01B4IIP	G0MWCVW02D61ZV	G0MWCVW01BFSUJ	G0MWCVW01APVY9	G0MWCVW02C7YQ6	contig05936	G0MWCVW03GOFDP	G0MWCVW04JA5PN	G0MWCVW04IN7Q5
G0MWCVW03GZRZ7	G0MWCVW03GY9L6	G0MWCVW04I1ZT7	contig01060	G0MWCVW02DZ3X8	G0MWCVW02C6W3U	G0MWCVW04H2VZ4	G0MWCVW01BCMPV	G0MWCVW01BD60M	contig13467
G0MWCVW03GB6TB	G0MWCVW04JXA3G	G0MWCVW04JQFQ2	G0MWCVW04I7ALQ	G0MWCVW02EUHWL	G0MWCVW03FXJJD	G0MWCVW02EI23J	G0MWCVW02EAUL2	G0MWCVW03HIVOT	G0MWCVW02EUXBO
contig09130	G0MWCVW02DNW5X	G0MWCVW01CBQH7	G0MWCVW03GHKM7	G0MWCVW04IBLU4	G0MWCVW02C7W1S	G0MWCVW01BBL8W	G0MWCVW01AZG0W	G0MWCVW03FOSII	G0MWCVW02D8P26
G0MWCVW03HFPEF	contig12699	G0MWCVW02DFT4X	G0MWCVW01BF3H4	G0MWCVW04JF2B0	G0MWCVW03G20QG	G0MWCVW02D92RR	G0MWCVW02DNNFN	G0MWCVW04ITIIG	contig02018
G0MWCVW04IA2ZF	contig09046	G0MWCVW03HI5BM	G0MWCVW03GJP7B	G0MWCVW04IS3AW	G0MWCVW04I2XO3	G0MWCVW03GDVYA	G0MWCVW03GR1NS	G0MWCVW04JZHSX	G0MWCVW04JVH49
G0MWCVW04I018L	G0MWCVW01B6A7O	G0MWCVW02EPRYJ	G0MWCVW02DJ37M	G0MWCVW04I58AC	G0MWCVW04I3QYO	G0MWCVW02D9SVR	contig03530	G0MWCVW04H9NTU	contig11068
G0MWCVW04I1510	G0MWCVW02D6VUD	G0MWCVW01AXN23	G0MWCVW02EOBLD	G0MWCVW03FWYD8	G0MWCVW03GB2IT	G0MWCVW02C5HPB	G0MWCVW03GB1KA	contig01430	contig10220
contig05212	G0MWCVW01B5V7L	G0MWCVW03HHGL1	G0MWCVW01ATTBO	contig12920	G0MWCVW02EGMWT	contig00246	G0MWCVW02DL9R9	G0MWCVW04IUA7H	G0MWCVW01BQD9O
G0MWCVW04JE7N3	G0MWCVW02ECUVJ	contig05980	contig13252	contig06598	contig14316	G0MWCVW02EVV4T	contig10733	G0MWCVW03HKANV	G0MWCVW03GXJK4
contig14832	G0MWCVW04I21JA	G0MWCVW02EA5ZV	G0MWCVW04JXUX6	contig14748	G0MWCVW02DZA41	contig13184	G0MWCVW03GWZYA	G0MWCVW03GM1Q9	G0MWCVW02DU9AZ
contig01988	G0MWCVW03FL4JN		G0MWCVW01BHZR6	contig11271	G0MWCVW03GMNVG	G0MWCVW02D7VHJ	contig06655	contig10262	G0MWCVW02DBM21
contig01226	G0MWCVW02DFUZO		G0MWCVW02D1TUJ	G0MWCVW02DBQOS	contig14439	contig06992	contig07655	G0MWCVW02EMNJ2	G0MWCVW03GHZ26
G0MWCVW04JDWRD	G0MWCVW02EVAV1		G0MWCVW01B5KO7	G0MWCVW02EMLM7	G0MWCVW01BJMSI	G0MWCVW01AKYVN	contig11006	G0MWCVW01AVBF8	contig08112
G0MWCVW02ETK7R	G0MWCVW04JG6FY		G0MWCVW02D31IS	G0MWCVW03G0I24	G0MWCVW03FWP1T	G0MWCVW03GOEZU	G0MWCVW01AN7O8	G0MWCVW02EAJEW	contig13875
G0MWCVW03GWYSB	G0MWCVW04IGEKX		G0MWCVW03GC3VD	G0MWCVW02DUBAS	G0MWCVW01BGMX3	contig06480	contig02385	G0MWCVW04H2NIO	G0MWCVW02DSNOM
G0MWCVW02ERD9R	G0MWCVW04JKB92		G0MWCVW04IJBGE	contig05221	G0MWCVW04I81SJ	G0MWCVW04JYSJP	G0MWCVW02DMOVK	G0MWCVW04IA4R1	G0MWCVW02C5ZJA
G0MWCVW01ASRDZ	G0MWCVW01B7C2B		G0MWCVW04JK7Y5	contig03967	contig00982	G0MWCVW04JXKAZ	G0MWCVW04IA5AH	G0MWCVW02DP4FX	G0MWCVW04JQ9AS
G0MWCVW01AZ2IA	G0MWCVW01BL7BJ		G0MWCVW01CIP82	contig02248	G0MWCVW01BM71Y	G0MWCVW04IFF83	G0MWCVW02DMY18	G0MWCVW04I2CTY	G0MWCVW04JSZ59
G0MWCVW03HGJ6S	G0MWCVW03F4WL8		G0MWCVW02DJH53	G0MWCVW02C7EN0	G0MWCVW04H6YLW	contig14240	G0MWCVW03FZJBO	G0MWCVW02ER45E	G0MWCVW04JLBDO
G0MWCVW03HFL9G	G0MWCVW04IMOFK		contig03583	G0MWCVW03GNYBF	G0MWCVW03GH39C	G0MWCVW04IL3NR	G0MWCVW02EM7GX	G0MWCVW02ESHXH	G0MWCVW03GSQWS
contig04520	contig00628		G0MWCVW01BNOM4	G0MWCVW01BIJUF	G0MWCVW01CATPG	G0MWCVW03FV5GN	contig12036	G0MWCVW02DIOSY	G0MWCVW04JNBZP
G0MWCVW01BJ2FF	G0MWCVW03GK2OM		G0MWCVW01ALGRL	G0MWCVW04I1U78	G0MWCVW02D6SGR	G0MWCVW01AP2OE	contig06521	G0MWCVW01BQ88Y	G0MWCVW02DZXEN
G0MWCVW03HF9ZS	G0MWCVW02DHRGN		G0MWCVW02DZLNJ	G0MWCVW01BZV72	G0MWCVW01BABIW	G0MWCVW03HI9O3	contig10428	contig06857	G0MWCVW04H23J6
G0MWCVW04I7BHV	contig14201		G0MWCVW04IGN4L	G0MWCVW02EUWID	G0MWCVW04H7GKZ	G0MWCVW02DIUOO	G0MWCVW01BCT4W	G0MWCVW03HIROW	G0MWCVW04H3Q5Q
G0MWCVW04IPK0O	contig07291		contig14714	contig01454	G0MWCVW03GA4XB	contig02035	contig06610	G0MWCVW03F57VH	G0MWCVW02EH3PY
G0MWCVW01ALABH	G0MWCVW03G7ETP		G0MWCVW03GZUSA	G0MWCVW01BQ9B1	G0MWCVW02DY52G	G0MWCVW03GBUOH	G0MWCVW04IJOXW	G0MWCVW01A98S9	G0MWCVW03F8C6H
contig09543	G0MWCVW02D8S2N		contig07862	contig06313	G0MWCVW01BV46T	G0MWCVW04JB1DN	G0MWCVW02D1WBW	contig03303	contig01686
G0MWCVW04I88M7	G0MWCVW04I22Z8		G0MWCVW03G9JB5	G0MWCVW04H19M6	G0MWCVW01A5BE5	G0MWCVW01AUI7G	G0MWCVW01B5H61	contig04940	G0MWCVW04IGN6P
G0MWCVW02DMOV8	G0MWCVW03GL7W8		G0MWCVW04JJ4VT	contig12970	G0MWCVW02DIEZV	G0MWCVW02E0GI8	G0MWCVW04JVEHI	contig14149	G0MWCVW02D8XJY
G0MWCVW01BVF5M	G0MWCVW02C3XWJ		G0MWCVW04JLGCE	G0MWCVW04JNRSQ	G0MWCVW02EI9VH	G0MWCVW04IR63I	contig01156	G0MWCVW02D1SUH	G0MWCVW01A7UJX
G0MWCVW03GVISE	G0MWCVW03GXYLP		G0MWCVW01BC8BK	G0MWCVW04JM3TR	G0MWCVW02C5N6Q	contig02720	G0MWCVW03FS9KP	G0MWCVW02DPNV9	G0MWCVW02EURS1
G0MWCVW02EKNSR	G0MWCVW04I7S7F		G0MWCVW03GNMO5	contig02412	G0MWCVW03GTPOV	contig07687	contig06226	G0MWCVW02EDETH	G0MWCVW03F1GLS
G0MWCVW02E0F0I	G0MWCVW01APIJI		G0MWCVW04H7QWF	contig07537	G0MWCVW02DV2T6	G0MWCVW03FXGPX	G0MWCVW01AL2MP	G0MWCVW01AK7IC	G0MWCVW01BXROY
contig11138	G0MWCVW02EUZLH		G0MWCVW02DXI2B	G0MWCVW04IMBJ5	G0MWCVW04JLMPP	G0MWCVW03F5LXS	contig13689	contig05051	G0MWCVW03GQHZ1
contig11063	G0MWCVW03GO8P7		G0MWCVW03GRRRX	G0MWCVW02DPB0Q	G0MWCVW03G04CP	contig09116	G0MWCVW02DSO30	contig01494	contig05612
G0MWCVW04IFPVM	G0MWCVW03F23FA		G0MWCVW01CBACJ	G0MWCVW04IM0J9	contig13614	G0MWCVW01BV1FU	G0MWCVW02EDBAH	G0MWCVW02DGX4S	G0MWCVW01CIQPG
G0MWCVW01BI622	G0MWCVW01BMIBT		contig15015	G0MWCVW04IAIDH	G0MWCVW02DSECB	G0MWCVW04JMTUF	G0MWCVW02DXV3K	G0MWCVW04JRTVG	G0MWCVW04IMZ6Z
G0MWCVW02C48VA	contig14469		G0MWCVW01A6YA0	G0MWCVW01BEL1G	contig14074	G0MWCVW02D1I2A	G0MWCVW04IXJRE	contig11797	G0MWCVW02EA2V5
contig03456	G0MWCVW02DRU3Q		G0MWCVW01AUDB7	G0MWCVW03FSPK7	G0MWCVW01BP7CJ	G0MWCVW03HB84H	contig09028	G0MWCVW01AV7OI	G0MWCVW03GHB5K
G0MWCVW04H78T2	G0MWCVW04IG6ZL		contig10774	contig13418	G0MWCVW02DN1OO	G0MWCVW04JX6RK	contig13962	G0MWCVW03GEF8N	contig03738
contig09203	contig11674		G0MWCVW02DT6S5	contig13137	G0MWCVW02EPM7W	G0MWCVW04H5VIF	contig04240	G0MWCVW01BQ2OX	G0MWCVW02EH1ZK
G0MWCVW03GGLC2	G0MWCVW01B07G3		G0MWCVW04IQCZZ	contig14780	contig08669	G0MWCVW03GEGBG	G0MWCVW02EJJFB	contig12994	G0MWCVW02EX576
G0MWCVW04IQYSD	contig04785		G0MWCVW03GF3NH	contig03809	contig03641	contig05908	G0MWCVW02ED6X2	G0MWCVW04IYHJ7	G0MWCVW01ANKI0
G0MWCVW03F1KZ4	G0MWCVW02DDQ2S		contig03271	G0MWCVW03GGR7M	G0MWCVW01BLCM0	G0MWCVW01A162I	G0MWCVW03GMXC2	G0MWCVW04I6WUN	G0MWCVW02DGAB1
G0MWCVW03HF66X	G0MWCVW03FZJW1		G0MWCVW04I60VT	G0MWCVW04IJ7RB	G0MWCVW01BRY7J	G0MWCVW03F6342	G0MWCVW02DKKJG	G0MWCVW03FM6WG	contig04744
contig02392	G0MWCVW01BB49O		G0MWCVW03HAQF3	G0MWCVW01BH7BZ	G0MWCVW02DL9XV	G0MWCVW02EYL1Y	contig07321	G0MWCVW03GXDA6	G0MWCVW03GPQAS
contig07933	G0MWCVW01A7L4J		contig05404	G0MWCVW02D464E	G0MWCVW04ID626	G0MWCVW02DID33	G0MWCVW04IAPMS	contig11955	G0MWCVW03GDF9B
G0MWCVW04ITVE1	G0MWCVW02DBDGK		G0MWCVW04ILCE4	G0MWCVW01BWHEO	G0MWCVW03FRVN9	G0MWCVW03HGU4P	G0MWCVW01BJ4N3	G0MWCVW02DC7Y5	G0MWCVW03GH6GC
contig10014	G0MWCVW01CGUA1		G0MWCVW02DW2GF	G0MWCVW04JMNQU	contig02231	G0MWCVW02EKH1A	G0MWCVW01AN9JU	contig06379	contig08338
G0MWCVW02C2JXG	G0MWCVW01CD3UM		G0MWCVW02DOK4P	contig09826	contig12300	G0MWCVW03FVO0Z	G0MWCVW04ILPDT	contig08983	G0MWCVW04IRSGX
G0MWCVW01ARCBR	contig03988		G0MWCVW02ELRZW	G0MWCVW04IXLIR	G0MWCVW04H2TVG	G0MWCVW04IQJGT	G0MWCVW02EA831	G0MWCVW04JJIOP	G0MWCVW04IW5PI
G0MWCVW01B5YBB	G0MWCVW04ISX6E		G0MWCVW03F7EYG	G0MWCVW03GMLJW	contig12940	G0MWCVW04IGESN	contig07755	G0MWCVW02D2KH9	contig08514
G0MWCVW04I7BZU	G0MWCVW01BUKB8		contig03818	G0MWCVW04JI0TV	G0MWCVW02DO00H	G0MWCVW04ISCB8	G0MWCVW02EZOWE	G0MWCVW04IQ7OH	G0MWCVW02DPNI2
G0MWCVW03F135D	G0MWCVW02DRWAB		G0MWCVW04JJKY6	contig02260	contig13781	G0MWCVW02DTIVD	G0MWCVW02DK0VO	G0MWCVW01AU73M	contig11701
contig07007	G0MWCVW04JH9BK		G0MWCVW02DPFU5	G0MWCVW01BGIAD	G0MWCVW02DCN0Q	G0MWCVW01BVHLK	G0MWCVW02C53SD	contig14660	G0MWCVW02DS6M8
G0MWCVW04IDE74	G0MWCVW02DVYPU		G0MWCVW01CGQD2	G0MWCVW01B50GX	G0MWCVW02C6IM0	G0MWCVW02DW101	contig12996	G0MWCVW01B9SFK	G0MWCVW03GIM70
contig12286	G0MWCVW03FNSIG		G0MWCVW02DNHNN	G0MWCVW02ECE61	contig07443	contig04233	G0MWCVW04JIXQO	G0MWCVW02EXUFV	G0MWCVW02EPKRU
G0MWCVW02DZ137	G0MWCVW01AQ58A		G0MWCVW01A362I	G0MWCVW04JU0J5	G0MWCVW03HABRL	G0MWCVW02C8PFW	G0MWCVW01BQBIT	G0MWCVW03F8IBG	G0MWCVW01CJGS2
G0MWCVW02EVYPO	G0MWCVW04IWNGJ		contig01339	G0MWCVW02D41IK	G0MWCVW02EN6ZP	G0MWCVW04I1X9Z	contig02895	contig10855	contig10312
G0MWCVW02DVSQI	G0MWCVW01A19TR		G0MWCVW04JVLMU	contig15007	contig14444	G0MWCVW04I40Q4	G0MWCVW03G9HQV	contig13000	G0MWCVW01CDGVO
G0MWCVW03FQJAE	G0MWCVW02DPNGI		G0MWCVW04IDSD8	G0MWCVW04I02KH	contig06341	contig10389	contig02335	G0MWCVW03F8GNA	contig11033
G0MWCVW04JJ3DW	G0MWCVW02EW4Z6		contig14041	G0MWCVW02DA5YC	G0MWCVW01BK0OX	G0MWCVW01BLALZ	G0MWCVW04I3BPD	contig12508	G0MWCVW04JPR82
contig09564	G0MWCVW02DF2K5		G0MWCVW04JXGC8	contig14699	G0MWCVW04IPP9U	G0MWCVW04IJAQP	G0MWCVW02E09UL	G0MWCVW02EHJ3M	G0MWCVW04JAZS7
contig07796	contig12817		contig13074	G0MWCVW01A7LEU	G0MWCVW02EV350	G0MWCVW01BUNVU	G0MWCVW04JJF16	G0MWCVW02DV79D	G0MWCVW02DRJLQ
G0MWCVW01BQ58E	G0MWCVW01CE8JY		contig02958	contig12799	G0MWCVW02C5Z8K	contig14196	G0MWCVW04IYL1J	G0MWCVW03HEM5C	G0MWCVW03FXG8O
G0MWCVW04JJRLU	G0MWCVW02C856W		G0MWCVW03F4B7P	contig13046	G0MWCVW02C79T7	G0MWCVW02DA03U	G0MWCVW02DADA9	G0MWCVW04INZIQ	contig11402
G0MWCVW02EJPSF	G0MWCVW04H4XE8		contig01917	contig08552	G0MWCVW02DQOH0	G0MWCVW01A47ZP	contig03609	contig02950	G0MWCVW04IRQBO
G0MWCVW02EYMMP	G0MWCVW01A0W3Y		G0MWCVW02ERPDC	G0MWCVW01AL5EP	contig08799	G0MWCVW02EEC7M	G0MWCVW04I36VY	G0MWCVW03F8PE8	G0MWCVW04JBVX2
G0MWCVW04IKOD6	contig00505		G0MWCVW04JGW7P	G0MWCVW02DZK08	G0MWCVW04IUSKU	G0MWCVW04ILXPA	G0MWCVW04I7XXO	G0MWCVW01BPGC8	G0MWCVW04H7SHS
G0MWCVW02D2WH2	G0MWCVW03GIRFS		G0MWCVW04JHRTJ	contig05889	contig07186	G0MWCVW02D4XKJ	G0MWCVW01A48UX	G0MWCVW01BCALV	G0MWCVW01BDAAS
contig10675	G0MWCVW01BZ4BM		G0MWCVW04JLUZH	G0MWCVW04JC7E7	G0MWCVW01BXRFT	G0MWCVW04IRIVQ	G0MWCVW02EZSUF	G0MWCVW02DAXUL	contig12670
G0MWCVW02EF1AE	G0MWCVW02C4QV5		G0MWCVW04I9T9J	G0MWCVW02DGJPW	contig00669	G0MWCVW03GT5R4	G0MWCVW02DGKBA	G0MWCVW01BFQKY	G0MWCVW04IZ0NA
G0MWCVW04I1KNS	G0MWCVW03G9F5W		contig09953	G0MWCVW02EBQF8	G0MWCVW03FRUKJ	G0MWCVW03FXD1G	contig04974	G0MWCVW02C6PHJ	G0MWCVW01AN2N6
contig11910	G0MWCVW02DGGRF		G0MWCVW03G9IFF	G0MWCVW02D80UT	contig00554	G0MWCVW04JTM6C	G0MWCVW03G1XEQ	G0MWCVW04JCI6Q	contig06456
G0MWCVW03HDOOZ	G0MWCVW04JE93A		contig00549	G0MWCVW02DNRFV	G0MWCVW01CAEQL	contig04057	G0MWCVW03GYVZ0	G0MWCVW04I3FNH	G0MWCVW03GH89Z
G0MWCVW01BCBCX	contig12437		contig10205	G0MWCVW04IR2KW	G0MWCVW02E033L	G0MWCVW01A83OM	G0MWCVW01CH82U	G0MWCVW01B7129	G0MWCVW04IBFI2
contig04270	G0MWCVW02C8MSR		G0MWCVW03GZZS7	G0MWCVW04H91XA	G0MWCVW03HJBHB	G0MWCVW04IOQSH	contig08361	G0MWCVW02C4CK8	G0MWCVW04IGFD3
G0MWCVW04JEQ2G	contig07934		G0MWCVW01BR1C8	G0MWCVW02DNT9J	G0MWCVW01AZ85Y	contig05089	G0MWCVW02EAD1D	G0MWCVW04JYNPD	G0MWCVW04JWQF3
G0MWCVW02DMN79	G0MWCVW02D4PZ8		contig07872	G0MWCVW02EYZTF	G0MWCVW01B736Y	contig09895	G0MWCVW04JAMA3	G0MWCVW04JK5U3	G0MWCVW01BU8AL
G0MWCVW03G1UVT	G0MWCVW01BWVNA		G0MWCVW02EATOM	G0MWCVW03FNVRR	G0MWCVW03GVMTK	contig01645	G0MWCVW04IK126	contig04361	contig02884
contig11951	G0MWCVW03FY4LV		contig05068	G0MWCVW03GR4Q7	G0MWCVW01AM1FJ	G0MWCVW02DAD9U	G0MWCVW02DNMNH	G0MWCVW03HE02N	G0MWCVW04IHU29
G0MWCVW03GKC42	G0MWCVW02EGISM		G0MWCVW03F3CX1	G0MWCVW01AKQ41	G0MWCVW01ARXUP	G0MWCVW02D3ZTS	contig09810	contig02016	G0MWCVW04IRRTU
G0MWCVW04I5THS	G0MWCVW02ECU1T		G0MWCVW03HJPC2	G0MWCVW03FLE68	G0MWCVW03GNFL8	G0MWCVW03HEA0S	G0MWCVW01CATNN	G0MWCVW04IFTBJ	G0MWCVW03GTDLE
G0MWCVW01BJX0L	contig14131		G0MWCVW03GN71H	contig07602	G0MWCVW04JU9WP	G0MWCVW02ENWN9	contig10678	contig04337	G0MWCVW04JP62C
G0MWCVW03FQDIC	G0MWCVW02D642A		G0MWCVW02DH7EN	G0MWCVW01B4VVB	G0MWCVW04JLBWB	contig01124	G0MWCVW02D0QQD	G0MWCVW04JSJ3F	G0MWCVW02EVMK9
G0MWCVW04I3SLC	G0MWCVW04I9JRV		G0MWCVW02EIFSW	contig07995	G0MWCVW02DIZ0D	contig06693	G0MWCVW02DMJD5	G0MWCVW02ECI3X	G0MWCVW03FPXRC
G0MWCVW04JGG5C	G0MWCVW04ISYSK		G0MWCVW01BZ1Z5	G0MWCVW02DNWGU	contig13145	G0MWCVW02EW17R	G0MWCVW02EMLEN	G0MWCVW03HCZIC	G0MWCVW01BB7CG
G0MWCVW02EZ1W7	G0MWCVW01BXTXP		G0MWCVW04IXU8Y	G0MWCVW01BVKJ7	G0MWCVW03HHT8E	G0MWCVW02DP6QZ	G0MWCVW01BYP09	G0MWCVW01BQA8W	G0MWCVW02EE0LX
G0MWCVW03GFDST	G0MWCVW02DXP39		contig13317	G0MWCVW03G9GU0	contig11060	contig00649	G0MWCVW01AVHT8	G0MWCVW04JFUAO	G0MWCVW02DGY6R
G0MWCVW02DKEUE	G0MWCVW03G63P8		contig00292	contig04537	G0MWCVW01CAT8S	G0MWCVW04JQOVH	contig08932	G0MWCVW02DSCWW	G0MWCVW02DE30D
G0MWCVW03G1XA2	G0MWCVW01APYY6		G0MWCVW04IWW1M	contig09132	G0MWCVW03G8VS1	G0MWCVW01B4026	G0MWCVW04IP8IQ	G0MWCVW03FSPSU	contig13503
G0MWCVW04JFC36	contig01427		G0MWCVW02ENVWI	G0MWCVW02ERK13	G0MWCVW02EV795	contig08335	G0MWCVW02DAVGA	G0MWCVW03FXTRX	G0MWCVW03GWEF4
contig09466	contig00705		G0MWCVW02ES0K5	contig10132	G0MWCVW03GCN17	G0MWCVW03HER5U	G0MWCVW02EFQ4W	G0MWCVW02D29QT	G0MWCVW02D69A2
G0MWCVW02EPOGS	G0MWCVW04IMLWD		G0MWCVW01A3987	contig04809	G0MWCVW01AX9BK	G0MWCVW03GKMWD	G0MWCVW02EVFN8	G0MWCVW01B2HS2	G0MWCVW01AXYWR
G0MWCVW04IH5WC	contig13804		contig10129	G0MWCVW01CAQ0W	contig08695	G0MWCVW04IZVZG	G0MWCVW01BCRGL	G0MWCVW02EDMNL	G0MWCVW02D6IDD
G0MWCVW02DKL1K	G0MWCVW04JROO6		G0MWCVW02D6G6J	G0MWCVW03G3SGJ	G0MWCVW03HBSBI	G0MWCVW04H5MC8	contig08627	G0MWCVW02DL49N	contig01723
G0MWCVW04I8Q2K	G0MWCVW04J0YG5		G0MWCVW01B9JAF	G0MWCVW02EHD63	contig03359	G0MWCVW02EXZEX	G0MWCVW04JOEKK	contig09160	G0MWCVW02DGMYR
contig05437	G0MWCVW02DAUOY		G0MWCVW01A0W4W	contig13463	G0MWCVW01B11G8	G0MWCVW02EDFIE	G0MWCVW02C2K52	G0MWCVW04I6Z3Y	G0MWCVW03G6O0Y
contig03619	G0MWCVW01BWIQQ		G0MWCVW03HG8E2	G0MWCVW03G0DDQ	G0MWCVW04IA48R	G0MWCVW03G3H24	contig12834	G0MWCVW02EQ9N2	G0MWCVW02DH6AU
G0MWCVW02E1PGN	G0MWCVW04JGR4V		G0MWCVW03G9TNB	contig04949	contig09804	G0MWCVW01CCYA0	G0MWCVW01ASVBW	contig11631	G0MWCVW01B848J
G0MWCVW01AXCXE	G0MWCVW04IPDJU		G0MWCVW03F3IQL	G0MWCVW04IJG88	G0MWCVW01BK68C	G0MWCVW04JS16B	G0MWCVW01CE2AF	G0MWCVW01BOR21	G0MWCVW04JDF1Y
G0MWCVW04IQUCW	G0MWCVW04I7QEM		contig06235	G0MWCVW03F56U6	G0MWCVW01APVNP	G0MWCVW02DEJM1	G0MWCVW02DT1XY	G0MWCVW02DVGCU	G0MWCVW02D609T
G0MWCVW01CE84Q	G0MWCVW03HKC64		G0MWCVW03FVZ3X	G0MWCVW04JOAG5	contig03821	G0MWCVW04H50NZ	contig13951	G0MWCVW04JRLRV	contig06614
contig02717	contig12777		contig05229	G0MWCVW01BQ4G0	G0MWCVW02EDTKJ	G0MWCVW02D79WE	G0MWCVW03FQVEK	G0MWCVW04JQ1J5	G0MWCVW03GPFAN
G0MWCVW01BI271	G0MWCVW03F6XYA		G0MWCVW03FO685	G0MWCVW03GN4MP	G0MWCVW01B8GEO	G0MWCVW02DMJHX	contig13416	G0MWCVW04H37A1	contig03258
contig04796	G0MWCVW01CAXJU		G0MWCVW02C36HI	contig08513	G0MWCVW04JGX3N	G0MWCVW02DXNLO	G0MWCVW04JNJBX	G0MWCVW04JVHZ1	G0MWCVW01AZL0I
G0MWCVW04JKYU7	G0MWCVW03F4UE1		G0MWCVW01A4DTN	contig04151	contig04385	G0MWCVW03GF89S	G0MWCVW01B6SRT	G0MWCVW03HIMVQ	contig07378
G0MWCVW04IE0KN	G0MWCVW03GZU5O		G0MWCVW03F7UT6	G0MWCVW04JI9UT	G0MWCVW02D4EFR	G0MWCVW02EKRT5	contig03952	G0MWCVW02DQHWH	G0MWCVW01A70JR
G0MWCVW04IAI6D	G0MWCVW04I3SC7		G0MWCVW03FZD0J	G0MWCVW01A8JAP	G0MWCVW01BQVZ3	G0MWCVW01BZZXL	G0MWCVW02DXWHF	G0MWCVW04IQWBI	G0MWCVW01B706O
G0MWCVW03GOA8H	G0MWCVW04IX936		G0MWCVW02ECD34	G0MWCVW03F921G	contig08796	G0MWCVW03HJU0Z	G0MWCVW04IBOUR	contig14708	G0MWCVW04JQSGU
G0MWCVW03GBK1I			G0MWCVW01B2K46	G0MWCVW04JJT1P	contig10222	G0MWCVW01B0M4T	G0MWCVW02DYBRU	G0MWCVW01AZLUH	G0MWCVW04JCA2M
G0MWCVW04I2PZA			G0MWCVW03GR0SE	G0MWCVW02EEU55	G0MWCVW01BI6X2	G0MWCVW04JS8QY	G0MWCVW02DBITL	G0MWCVW01BJ7RT	G0MWCVW01BXEOG
G0MWCVW01AO1SK			G0MWCVW04JN4PZ	G0MWCVW01AVBP8	contig00302	contig05678	contig05782	G0MWCVW01AQC8Y	contig00318
G0MWCVW02DNT3R			G0MWCVW02DB7VR	G0MWCVW04ISECN	G0MWCVW02C8TMR	G0MWCVW03FT02Z	contig04575	contig07167	G0MWCVW02DGWW4
contig12838			G0MWCVW04H6RDY	G0MWCVW04H45TI	contig13030	contig12517	contig11358	contig11283	contig01271
contig07757			contig14143	G0MWCVW04IEUKN	G0MWCVW04JFR8W	G0MWCVW03GMEY6	G0MWCVW03G9UZ4	G0MWCVW02DZQT3	G0MWCVW04I8FPT
contig13982			G0MWCVW01BVXIG	G0MWCVW01BSORY	G0MWCVW03GVGZD	G0MWCVW03HEANO	G0MWCVW03FPUA2	G0MWCVW02DSU26	contig05312
G0MWCVW01BD643			G0MWCVW03HDTLC	G0MWCVW01CEKFC	G0MWCVW01CEJ9S	G0MWCVW02EUP5P	G0MWCVW03HAPGO	contig14807	G0MWCVW01BKKQY
contig14721			G0MWCVW01ARHXP	G0MWCVW01ANE5V	G0MWCVW02EJ217	G0MWCVW01A1J4P	contig02193	G0MWCVW01BX55A	G0MWCVW01BKNN8
G0MWCVW03GX7AU			G0MWCVW01ASF6B	G0MWCVW02C52LI	G0MWCVW04IGN0K	contig13109	G0MWCVW02C27LC	G0MWCVW02C7IGA	G0MWCVW01APHAZ
G0MWCVW03HHKCF			contig07084		G0MWCVW01B7WZU	G0MWCVW02DL7O3	contig14426	G0MWCVW02EZN37	G0MWCVW03GTNYA
G0MWCVW02C7D64			G0MWCVW02C30ZA		contig06811	contig05566	G0MWCVW04JDRLA	G0MWCVW01AUGHJ	G0MWCVW03GRZO9
G0MWCVW01CF143			G0MWCVW01B6IRB		G0MWCVW01ASUZI	G0MWCVW02EKS5O	G0MWCVW04IEAF1	G0MWCVW04JVTMH	contig05127
G0MWCVW02DR0YF			G0MWCVW01BUY9U		G0MWCVW01BSF4K	G0MWCVW01BZ1RN	contig02997	G0MWCVW01AM69G	G0MWCVW02DDSJ6
G0MWCVW01BLTD5			contig00110		G0MWCVW01A0EPD	G0MWCVW03G88JP	contig11258	contig12101	G0MWCVW04JNUSX
G0MWCVW04IDBP4			G0MWCVW04JO5IX		G0MWCVW04IF5HZ	G0MWCVW02EQVEK	contig07467	G0MWCVW04H2NMW	G0MWCVW04I66VY
G0MWCVW04JVRPX			G0MWCVW02C4XSV		contig03771	G0MWCVW02C377Z	contig10380	G0MWCVW04JZ4DI	G0MWCVW02DZDTK
G0MWCVW02DQ0ZJ			contig07546		G0MWCVW01B8T4P	G0MWCVW02EZYN5	contig11793	G0MWCVW02EFEST	contig11936
G0MWCVW02EYWIQ			G0MWCVW03GG076		G0MWCVW01BN0WM	G0MWCVW04H30SM	G0MWCVW02DOQBE	G0MWCVW03GKI0G	G0MWCVW01A4B71
G0MWCVW01BAK3S			G0MWCVW02D8O8E		contig11547	G0MWCVW02ELFFF	G0MWCVW04I2TJR	contig02055	G0MWCVW01BWEPM
G0MWCVW04IADKS			contig12736		G0MWCVW02DL4S5	G0MWCVW01B6TPH	G0MWCVW02DR7X0	G0MWCVW04I2IUY	G0MWCVW04IN7EP
G0MWCVW01AJRVQ			G0MWCVW03G40QC		G0MWCVW01AMI26	G0MWCVW02DVYL1	G0MWCVW01BR4MN	contig01563	G0MWCVW02EV3NH
G0MWCVW04IF2RJ			contig13802		G0MWCVW04JSI92	G0MWCVW02EZ9AI	G0MWCVW03GWZ9M	contig09713	G0MWCVW03G93N9
G0MWCVW03GFO9D			G0MWCVW04IF1V2		G0MWCVW04I23YE	contig07583	G0MWCVW02D4R59	contig02903	G0MWCVW03HDIYQ
G0MWCVW02C66G6			contig08638		G0MWCVW03GTHJD	G0MWCVW02C7BSK	G0MWCVW01BP9FX	contig05957	G0MWCVW03FYJSM
G0MWCVW02EPKV3			G0MWCVW01APISF		G0MWCVW02EJMWA	G0MWCVW01CDUAF	G0MWCVW03GII88	contig12708	G0MWCVW03GEIST
G0MWCVW02DYRYT			G0MWCVW01A1VUO		G0MWCVW02DKHK8	contig01714	G0MWCVW04JPU8F	G0MWCVW04I2JDY	G0MWCVW04JIPNN
G0MWCVW03F1O8F			G0MWCVW01B7933		G0MWCVW04IJ95Q	contig14933	G0MWCVW02C905D	contig08815	G0MWCVW01B50PS
G0MWCVW04I43A9			contig09299		G0MWCVW02DSZKQ	G0MWCVW04IBNX2	G0MWCVW04H629C	G0MWCVW02ERESY	contig00107
G0MWCVW04JTNNQ			G0MWCVW03FOX7F		G0MWCVW03HBT3X	G0MWCVW03G1GN3	contig01943	contig11236	contig09122
G0MWCVW01BA6WP			G0MWCVW03HHLP5		contig04664	contig13494	G0MWCVW04INQ0C	G0MWCVW02E0TJW	G0MWCVW04H3BMI
G0MWCVW01ATNSW			G0MWCVW01CDMZI		G0MWCVW03GVRQ6	G0MWCVW01B07SE	G0MWCVW04JM0YT	G0MWCVW02DJW51	G0MWCVW03GCNY7
G0MWCVW01BV1HF			G0MWCVW02DLDG5		contig09837	G0MWCVW02EB28H	G0MWCVW03G134V	G0MWCVW02C17YS	G0MWCVW01AML9W
contig14044			contig09922		G0MWCVW01BKTOK	G0MWCVW04IN3NN	G0MWCVW03HDAEA	G0MWCVW02DS1HO	G0MWCVW02ELLLC
G0MWCVW02EC05M			G0MWCVW04I47XO		contig13674	G0MWCVW01BUG5K	G0MWCVW04JKMS6	G0MWCVW01BPRFW	contig02564
G0MWCVW03HE5IK			G0MWCVW02C61OQ		G0MWCVW01CITP4	G0MWCVW02D740K	G0MWCVW01B3QOH	G0MWCVW01AWP8W	G0MWCVW04JOGS2
			contig14795		contig02492	G0MWCVW04IUQS7	G0MWCVW03F2WW5	G0MWCVW01B867V	G0MWCVW02C88FV
			contig02828		G0MWCVW03GMG7K	contig03186	contig05805	G0MWCVW01CHKM3	G0MWCVW02EK2GE
			G0MWCVW03F88VA		contig05399	G0MWCVW01APS1O	G0MWCVW04JTW7H	contig03252	G0MWCVW03G7TPC
			contig06689		contig08540	G0MWCVW02ELA8R	contig02312	contig03697	G0MWCVW03HKHKA
			contig12635		G0MWCVW02C7LB6	G0MWCVW04IKGLQ	G0MWCVW01B40Z4	contig12207	G0MWCVW01BY5JU
			G0MWCVW04I9U73		G0MWCVW03GW350	G0MWCVW03HEL3A	contig04307	contig14988	G0MWCVW02EF82F
			G0MWCVW02EK95E		G0MWCVW01A4HS0	G0MWCVW04IZLBO	G0MWCVW02DLT46	contig07916	G0MWCVW03GHNH0
			G0MWCVW01ATIV3		G0MWCVW03FR6NK	G0MWCVW04JMMAB	G0MWCVW01APYR8	G0MWCVW04IIRUX	contig11381
			G0MWCVW01AZO7X		G0MWCVW01AR7YB	G0MWCVW02DJRBN	contig08858	contig10359	G0MWCVW04IQBOJ
			G0MWCVW04IVXZ6		contig14761	G0MWCVW04IONUN	contig09029	G0MWCVW04H2L1V	G0MWCVW02EPBHD
			contig14838		contig11096	G0MWCVW03HD7WJ	G0MWCVW01AVKA9	G0MWCVW01BJF12	G0MWCVW02DNJOY
			G0MWCVW02DUL28		G0MWCVW04H69Q9	G0MWCVW04IEB3G	contig12354	contig00682	G0MWCVW01B6EBC
			G0MWCVW01AQSQY		contig07474	G0MWCVW04IOXP1	G0MWCVW02EBJ9B	G0MWCVW03HD42G	G0MWCVW02E09NA
			G0MWCVW04JL9PZ		G0MWCVW02EADK4	contig09301	G0MWCVW03GVIJJ	contig13082	contig00953
			G0MWCVW03GZ666		contig12711	G0MWCVW03GJO7Y	contig12828	G0MWCVW03G6ESK	G0MWCVW04IOJ46
			contig00046		G0MWCVW02EE8KM	G0MWCVW03GWN7L	G0MWCVW02C6YEV	G0MWCVW04I8736	G0MWCVW03GSXJ6
			contig06740		contig10639	G0MWCVW03FRIAL	G0MWCVW03FWJMQ	G0MWCVW03GVFOZ	G0MWCVW02EB6CL
			G0MWCVW02D3FX8		G0MWCVW04IGLC3		contig04040	G0MWCVW04JUNBZ
			contig09955		contig00025		G0MWCVW01A5FQ5	G0MWCVW03HC1RE
			G0MWCVW04JTISI		G0MWCVW02DTE6I		G0MWCVW04IBIAZ	G0MWCVW04ICTVQ
			G0MWCVW01A7DH4		G0MWCVW04IB387		contig10782	G0MWCVW04JVMYD
			G0MWCVW04IXLUQ		G0MWCVW02DWP9X		G0MWCVW02DFKBK	G0MWCVW04H2VH6
			contig08143		G0MWCVW04JKMZF		contig02852	G0MWCVW02D47X5
			G0MWCVW03GW2MF		G0MWCVW01AY0PB		G0MWCVW03HHUSV	G0MWCVW02EF6KA
			G0MWCVW02EXH06		contig00327		G0MWCVW04IUPWQ	G0MWCVW02DRYQ0
			G0MWCVW02DGGJV		G0MWCVW03G8LF5		G0MWCVW01A86LV	G0MWCVW02EB8SU
			G0MWCVW02E0X0D		G0MWCVW03HBFPH		contig12186	G0MWCVW04JBGW8
			contig10143		G0MWCVW04JNMNI		G0MWCVW04JRCK1	G0MWCVW01AX1NS
			G0MWCVW02DA315		contig06084		G0MWCVW02DUI55	G0MWCVW04IBN6A
			G0MWCVW04JTE0X		G0MWCVW01CD1JD		G0MWCVW04H9G08	G0MWCVW03GN12O
			contig01470		contig08244		G0MWCVW03GJ190	G0MWCVW01B408D
			G0MWCVW03GAY5X		G0MWCVW01BPOMD		G0MWCVW03G8AHD	G0MWCVW02D83G4
			G0MWCVW04JVV9W		contig06794		G0MWCVW02DTJ7Q	G0MWCVW03GU87C
			G0MWCVW04IDV4M		contig06118		G0MWCVW01BW6G9	contig00903
			G0MWCVW04JATIZ		G0MWCVW03GM6YX		contig13870	G0MWCVW03GQJKE
			G0MWCVW03F56OD		G0MWCVW02EAM50		G0MWCVW01B0RD0	G0MWCVW02D49JV
			G0MWCVW01A4LV2		G0MWCVW04J1Z0K		contig13890	G0MWCVW02E1RDB
			G0MWCVW03GWCG7		contig09176		G0MWCVW03GFOOS	G0MWCVW03HCT12
			contig04011		contig02644		G0MWCVW02DTP8B	contig13129
			G0MWCVW02DWHE6		contig04355		contig06841	contig01603
			G0MWCVW02E0P6X		G0MWCVW04JJ8BF		contig03579	contig11369
			G0MWCVW01AW49O		G0MWCVW01BBP6D		G0MWCVW02EHR2Z	G0MWCVW02C96RU
			contig04908		G0MWCVW03F427C		G0MWCVW02DWMWX	G0MWCVW04J1BF4
			contig12401		G0MWCVW04JHSVV		G0MWCVW01BJTAI	G0MWCVW02C2AU5
			G0MWCVW04JIY4J		G0MWCVW03FT4Y8		G0MWCVW03FW7KV	G0MWCVW02EMV8W
			G0MWCVW02EOCAP		G0MWCVW01B1JN2		G0MWCVW04I7PGA	G0MWCVW01BQCW6
			G0MWCVW03F5ZD9		contig08732		contig01909	contig11076
			G0MWCVW04JP5K5		G0MWCVW04H9D94		contig14136	G0MWCVW04ILT1H
			contig02161		G0MWCVW03GQWUV		G0MWCVW01B1COL	G0MWCVW02DDWIB
			G0MWCVW02EIUB0		G0MWCVW02C2IR3		G0MWCVW02D6Z8O	G0MWCVW04IUKYU
			G0MWCVW02DU22A		G0MWCVW03FXPRU		G0MWCVW01CAZ69	G0MWCVW03HC1AO
			G0MWCVW03GW2MT		G0MWCVW02D56K9		G0MWCVW01BYOVR	G0MWCVW04JN7Y4
			G0MWCVW02EFFK0		contig02824		G0MWCVW02EJH70	contig01114
			G0MWCVW03HBEC6		G0MWCVW04H7QZ9		G0MWCVW03FSE17	G0MWCVW03GZ8RX
			G0MWCVW02EOAWQ		contig08144		G0MWCVW02C48OI	G0MWCVW03GN12B
			G0MWCVW04JVEU2		G0MWCVW02DIHYB		G0MWCVW02EQ9AS	G0MWCVW02DPG35
			G0MWCVW02DNEYD		contig07732		G0MWCVW04IOTOJ	G0MWCVW03G79JA
			G0MWCVW03F87HG		G0MWCVW04JAU3F		G0MWCVW03HEH05	G0MWCVW02EVYQU
			contig09531		G0MWCVW01BBM08		G0MWCVW03GPUYR	contig12905
			G0MWCVW02D12OQ		G0MWCVW03F76SR		G0MWCVW04JVF79	G0MWCVW01AKVTV
			G0MWCVW01A2NK6		G0MWCVW02DRTJK		G0MWCVW01AZCET	contig09259
			contig08310		G0MWCVW02DMST4		G0MWCVW03GHBNG	G0MWCVW01A531F
			G0MWCVW02EVKS6		G0MWCVW02DUUD3		contig02396	contig12958
			G0MWCVW04JD2CC		G0MWCVW03HGCK1		G0MWCVW02EYFOV	contig04883
			G0MWCVW01APUP1		contig11523		contig04291	G0MWCVW04IQVI4
			G0MWCVW04IHGZO		G0MWCVW01A9F6O		G0MWCVW03FSEI8	G0MWCVW01A739C
			G0MWCVW02DWOEN		G0MWCVW01CCCFC		G0MWCVW04JQIP7	contig05516
			G0MWCVW04I4MV1		G0MWCVW01CIKHQ		G0MWCVW02ERTBR	G0MWCVW02DV2BF
			G0MWCVW04I268C		G0MWCVW01CESZH		G0MWCVW04JB4SW	G0MWCVW04IOC8O
			contig06917		G0MWCVW01BQ3UP		G0MWCVW02DJ8PH	contig06940
			G0MWCVW04I60F1		G0MWCVW04IVWWB		G0MWCVW02EMEMA	G0MWCVW01A0DTY
			G0MWCVW04ICMMI		contig09196		contig13221	G0MWCVW02DIQ4W
			contig04144		contig10995		G0MWCVW02ED2FA	G0MWCVW03G783T
			G0MWCVW03HGY1H		contig06863		contig05016	G0MWCVW02EZZ4B
			G0MWCVW03FL4PN		G0MWCVW03GED8V		contig13020	G0MWCVW04JM5X0
			G0MWCVW01BSD8U		contig08219		G0MWCVW04I13DM	G0MWCVW01AR09G
			G0MWCVW01AV817		G0MWCVW03GFJTI		contig11085	G0MWCVW03GHEYU
			G0MWCVW04JBX2V		G0MWCVW02C10Z7		G0MWCVW02EFJTI	G0MWCVW04IEH1X
			G0MWCVW03HE3VI		G0MWCVW01BIKYX		G0MWCVW02DD065	G0MWCVW02DX6PZ
			G0MWCVW02EYWDC		G0MWCVW03HEZXX		contig08968	contig07763
			G0MWCVW02DTH85		G0MWCVW01CB281		contig06730	G0MWCVW01BZ8IG
			G0MWCVW04IHMI3		G0MWCVW01BYYP7		contig08237	G0MWCVW03F1IML
			contig04932		G0MWCVW03GO8IU		G0MWCVW02DKS9R	G0MWCVW03FYTYK
			G0MWCVW02ED60P		G0MWCVW04JL9W0		contig06016	G0MWCVW03G3ZYE
			contig12130		G0MWCVW03G4QTG		G0MWCVW01AYFV6	G0MWCVW02DSWR1
			G0MWCVW04JSPH2		contig02784		G0MWCVW02C8211	G0MWCVW03GPUTW
			contig03947		contig10916		G0MWCVW02C1MDJ	G0MWCVW04IRELF
			G0MWCVW04J0BH3		G0MWCVW01ARVS2		contig12304	G0MWCVW01BJCJB
			G0MWCVW02C86J0		G0MWCVW02C5DHE		G0MWCVW02DQ558	G0MWCVW02D0KV3
			G0MWCVW01B09LB		G0MWCVW02EXQLF		G0MWCVW03FUUXB	G0MWCVW01B8GH7
			contig04715		G0MWCVW02E0GWC		contig05629	G0MWCVW03F3FCY
			G0MWCVW01BSBA7		G0MWCVW03FM07P		G0MWCVW04I61IW	G0MWCVW04JHSUL
			G0MWCVW02C8QAI		contig11855		G0MWCVW04JBOIX	G0MWCVW04I2ME0
			G0MWCVW01BUDB5		G0MWCVW04JTRDG		contig14892	G0MWCVW03HG7XZ
			G0MWCVW02C6YS8		contig04024		contig07555	G0MWCVW02DHT81
			G0MWCVW01A09B3		G0MWCVW04JJDXS		G0MWCVW03GFAMP	contig07703
			G0MWCVW04I7QJ2		G0MWCVW03GV56X		G0MWCVW01BBZT5	G0MWCVW02C60C0
			G0MWCVW04IBLHS		G0MWCVW04H9L2K		G0MWCVW03FYFVA	G0MWCVW04JPHP3
			G0MWCVW03GDQH1		G0MWCVW02EU66K		contig05976	G0MWCVW01B7PC8
			G0MWCVW01BUUU5		contig04535		G0MWCVW02EKK2A	G0MWCVW04IQ4D6
			contig08438		contig03987		G0MWCVW02EVLZ3	G0MWCVW02DJZB0
			G0MWCVW01A54IM		G0MWCVW01BJWD4		G0MWCVW02ENEQA	G0MWCVW02EZBS6
			G0MWCVW01B73R7		G0MWCVW04JHV2S		contig14473	G0MWCVW03HBJGQ
			G0MWCVW01B3N80		G0MWCVW01AX443		G0MWCVW04JUTUI	G0MWCVW01B9E7K
			contig03869		G0MWCVW02EDS8M		G0MWCVW03GNK1U	G0MWCVW04IXBFB
			G0MWCVW04I0V4R		G0MWCVW02DY0EB		G0MWCVW04JFNDA	G0MWCVW04I0G2A
			contig13292		G0MWCVW02DKKTT		contig00457	G0MWCVW02DWRPI
			G0MWCVW04JC7EY		G0MWCVW03HGYIN		G0MWCVW01CGKCX	G0MWCVW04I995P
			contig03623		G0MWCVW04JVUNL		contig10980	G0MWCVW03HGACR
			G0MWCVW03FYVVA		G0MWCVW04H76SO		G0MWCVW02DSB1M	contig03723
			contig01285				G0MWCVW01BOS36	G0MWCVW04I790X
			G0MWCVW04JTQQ5				contig03730	G0MWCVW01B2NQ1
			G0MWCVW04JFHPI				G0MWCVW01BUJRE	G0MWCVW02EMN2F
			contig11874				G0MWCVW01B94D8	G0MWCVW01BNTS0
			G0MWCVW01CJYP6				contig10677	contig03719
			contig06074				G0MWCVW04I37QW	G0MWCVW01BPVXV
			G0MWCVW02D5L31				G0MWCVW03FWOBJ	G0MWCVW02C7T7J
			G0MWCVW01A5J4L				contig11108	G0MWCVW02DYV3E
			contig07926				G0MWCVW02EH96D	contig13971
			G0MWCVW03HA8H4				G0MWCVW02EU6A1	G0MWCVW03HFGJO
			G0MWCVW02EKJNP				G0MWCVW03HH9AZ	G0MWCVW02DBSTF
			G0MWCVW02D017Y				G0MWCVW03GUS22	G0MWCVW02DFU3S
			G0MWCVW03HIA2C				G0MWCVW02DUHIV	G0MWCVW02E0DFC
			G0MWCVW04JKJJU				G0MWCVW04I3BMM	G0MWCVW01A1C1V
			G0MWCVW01BEZSI				G0MWCVW01B7QPL	G0MWCVW03HKM70
			G0MWCVW02DT3JV				contig07145	G0MWCVW02DTBRA
			G0MWCVW01ASR74				G0MWCVW03F842V	G0MWCVW01B0GC1
			G0MWCVW01AU14G				G0MWCVW02DIA2K	G0MWCVW02C9Q13
			G0MWCVW02D6E2U				contig03621	G0MWCVW02EKS0Q
			G0MWCVW02DL2T7				contig14165	contig07486
			contig12178				contig04025	contig04310
			G0MWCVW02D29CY				contig08035	G0MWCVW02DC6ZK
			contig03824				G0MWCVW03GLLUC	G0MWCVW04JUG3D
			G0MWCVW02DL534				G0MWCVW04H9QLX	contig00790
			G0MWCVW02D5GS8				G0MWCVW02C8JCL	G0MWCVW02EW8DW
			G0MWCVW01CAQD8				G0MWCVW03GU5IG	contig05825
			G0MWCVW04I7WF2				G0MWCVW04H6UIQ	G0MWCVW01BB93D
			G0MWCVW04H4JVL				G0MWCVW03G20S9	G0MWCVW01B1C55
			G0MWCVW01AMDX4				G0MWCVW02DUVP4	G0MWCVW04JO6DA
			G0MWCVW01B0TVR				G0MWCVW03F5Y4Y	G0MWCVW04I8U7P
			G0MWCVW02DACG0				G0MWCVW04IZY8O	G0MWCVW02ELGDW
			contig02051				G0MWCVW04JZRD0	contig14694
			G0MWCVW03HHK9S				G0MWCVW02EDXS2	G0MWCVW01CCMPQ
			G0MWCVW01BN5ON				G0MWCVW02DEPDS	G0MWCVW01BJLDC
			G0MWCVW01CA36D				G0MWCVW03F47CQ	G0MWCVW04I7HF2
			G0MWCVW03GIJ14				G0MWCVW02DEB60	G0MWCVW02EEO6M
			G0MWCVW03GU26L				G0MWCVW01BCBNK	G0MWCVW03GH77S
			G0MWCVW03F6T17				G0MWCVW04ITQ79	G0MWCVW03F7YJT
			G0MWCVW03GMDW2				G0MWCVW02EGSZV	G0MWCVW02EOZ57
			G0MWCVW03GV4YY				G0MWCVW02DGIEW	G0MWCVW04JFVQ6
			G0MWCVW04JOEWG				contig04621	G0MWCVW04JHGNK
			contig00506				contig09740	contig05907
			G0MWCVW04I25GJ				G0MWCVW03GG3R1	G0MWCVW04IPPSE
			contig09578				G0MWCVW03G70NK	G0MWCVW04I7DW2
			G0MWCVW04H4D55				G0MWCVW04JB8N5	contig07257
			G0MWCVW03HB66I				G0MWCVW01CDC9K	G0MWCVW02D4VWX
			G0MWCVW03GZ4PD				G0MWCVW02D3YHV	G0MWCVW03HJBCC
			G0MWCVW03FSNWJ				G0MWCVW04JFMA0	G0MWCVW03GUPQ9
			contig08430				G0MWCVW03GNRZC	G0MWCVW01ARS9B
			G0MWCVW02DOS2M				G0MWCVW04I4KTD	G0MWCVW03F87XS
			G0MWCVW03G5W07				G0MWCVW01BIJXG	G0MWCVW03G1LCW
			G0MWCVW03FU2WM				contig00497	G0MWCVW01BBYNH
			contig03460				G0MWCVW02EKLKR	G0MWCVW04IU2K8
			contig02447				G0MWCVW01AZY51	G0MWCVW01BCRO9
			G0MWCVW01CD0TO				contig15037	contig08296
			G0MWCVW02DNZCV				G0MWCVW02DZJ4I	G0MWCVW03GIWJ9
			G0MWCVW01AQAOW				G0MWCVW01B931E	G0MWCVW04IUZUO
			G0MWCVW04JFNZ8				G0MWCVW04I7T5Z	G0MWCVW02DC40O
			G0MWCVW04I1K6H				G0MWCVW04JCT0S	G0MWCVW04JH5DH
			contig06686				G0MWCVW03GUTP2	G0MWCVW03GD4XG
			G0MWCVW02C3M2X				G0MWCVW03GW08C	G0MWCVW02D1OKU
			contig03435				G0MWCVW01BF1YR	contig01769
			G0MWCVW04IPT1T				G0MWCVW01B9BKA
			contig07239				G0MWCVW01A0QCK
			G0MWCVW04JREM9				G0MWCVW01BGW60
			G0MWCVW02C3XH9				contig05145
			G0MWCVW03F3IB8				G0MWCVW02C4132
			G0MWCVW02ERD8D				G0MWCVW04IZRQ6
			G0MWCVW03G1JN1				G0MWCVW02EFD0Y
			G0MWCVW04H398V				G0MWCVW04I5TSK
			G0MWCVW02D7RTW				G0MWCVW03GZFHC
			contig00350				G0MWCVW03GF8QI
			G0MWCVW04H8ISN				contig00572
			G0MWCVW02EY2PA				contig02569
			G0MWCVW03GNHBM				contig05237
			G0MWCVW04H6ZYU				G0MWCVW03HF8DT
			G0MWCVW02D630D				G0MWCVW03G4KTT
			G0MWCVW01BBBJT				G0MWCVW02EAJPJ
			G0MWCVW04IKK5O				G0MWCVW02EPWGH
			G0MWCVW02EH6PX				G0MWCVW01BS4FX
			G0MWCVW02DBBV0				G0MWCVW02D1IFC
			G0MWCVW03HDVIN				G0MWCVW02EJ9CC
			G0MWCVW03FQB7N				G0MWCVW03GAL0X
			G0MWCVW03F6PKR				G0MWCVW03G0PZ6
			G0MWCVW03G84LY				G0MWCVW04J04JY
			G0MWCVW02EUFC4				contig07843
			contig09530				contig07983
			G0MWCVW04JOEMR				G0MWCVW03HH53Y
			G0MWCVW01AQJ4V				G0MWCVW02D44AF
			G0MWCVW04IRPCQ				G0MWCVW02EQKAM
			G0MWCVW02DHPDY				G0MWCVW01CBN2N
			G0MWCVW03HCZ5S				G0MWCVW03GCB6H
			G0MWCVW02EDJY6				G0MWCVW04I8AG2
			G0MWCVW04I94F6				G0MWCVW04IYASQ
			contig09865				G0MWCVW01B9ONV
			contig03012				contig06319
			G0MWCVW03GD1IY				G0MWCVW04ILFRJ
			contig12742				G0MWCVW02DA387
			G0MWCVW03FK2IO				G0MWCVW01AWKDE
			G0MWCVW04I8RYR				contig03157
			contig13796				contig00601
			G0MWCVW03GWQRA				contig14408
			contig03937				G0MWCVW04JN8AE
			G0MWCVW02EGYBI				G0MWCVW03FP5OY
			G0MWCVW04I96CY				G0MWCVW01B6E3T
			G0MWCVW04H2GIK				G0MWCVW04JV1AY
			G0MWCVW04JDS2A				G0MWCVW04JO19V
			G0MWCVW02DZFWP				contig13984
			G0MWCVW02ESKD7				G0MWCVW03HDZXI
			G0MWCVW01B0FGZ				contig00974
			G0MWCVW02DZ5LW				G0MWCVW01BVT3Z
			contig11317				contig08036
			G0MWCVW04INCFN				G0MWCVW04IVDUO
			contig01439				G0MWCVW02D7JZN
			G0MWCVW04IOUFJ				contig05328
			contig02543				G0MWCVW02C69DH
			contig02154				G0MWCVW01BIJM2
			contig00893				G0MWCVW04I7ISU
			G0MWCVW01BJMMV				G0MWCVW01B4OR0
			G0MWCVW03GXL5Q				G0MWCVW01BDF3S
			contig06175				G0MWCVW03FZQ7H
			G0MWCVW03GSRE1				G0MWCVW02DDN3M
			G0MWCVW04IVXY8				G0MWCVW02EDVOG
			contig09779				contig03269
			G0MWCVW04I9RYT				G0MWCVW03HC7Y6
			contig05470				G0MWCVW03HD1KJ
			G0MWCVW01AWAEJ				G0MWCVW03GZD4Z
			G0MWCVW04I59HR				G0MWCVW01BN9N2
			G0MWCVW01BYJ2Z				G0MWCVW04I731P
			G0MWCVW03G46WC				G0MWCVW02DPB4E
			G0MWCVW04JMORC				G0MWCVW04IWYNP
			contig06527				G0MWCVW02DCBZJ
			G0MWCVW04JAMPU				G0MWCVW02C7UZO
			G0MWCVW03G07QN				G0MWCVW04INVZP
			G0MWCVW02DO2FL				G0MWCVW03GVTKQ
			contig13663				G0MWCVW02EOMQ6
			G0MWCVW01BJ6MQ				G0MWCVW01AK8QJ
			G0MWCVW04IYPC7				contig04081
			G0MWCVW02EMICV				G0MWCVW02DYO49
			G0MWCVW02DEB9S				contig11501
			G0MWCVW01B2I56				contig06996
			G0MWCVW01BMXMR				G0MWCVW03FX3LB
			G0MWCVW02C217V				G0MWCVW01BFMER
			contig11081				G0MWCVW04IXA86
			G0MWCVW04I7LAZ				contig13519
			G0MWCVW03FSEE0				contig08562
			G0MWCVW01AMSP9				G0MWCVW04IFPYM
			contig01709				G0MWCVW01CF0N0
			G0MWCVW03GHKNG				G0MWCVW01B5FFD
			G0MWCVW02DZMK3				contig14948
			G0MWCVW02DRFNZ				G0MWCVW01B4E93
							G0MWCVW01BDR1K
							G0MWCVW02D3G2J
							G0MWCVW04J0F8W
							G0MWCVW01CJU81
							G0MWCVW04IICTH
							G0MWCVW03GSSXI
							G0MWCVW02D7LX1
							G0MWCVW02EOL7O
							G0MWCVW04JKGET
							G0MWCVW04IIBMM
							contig14753
							G0MWCVW04ILO6I
							contig14799
							G0MWCVW02C8WIZ
							G0MWCVW04IE6LU
							contig02799
							contig11024
							contig08542
							G0MWCVW04IEUPW
							G0MWCVW03GZZWL
							G0MWCVW01CBVYW
							G0MWCVW03F8W9P
							G0MWCVW02EFZWB
							G0MWCVW03GF2ZL
							contig14489
							G0MWCVW02DDELJ
							contig02177
							G0MWCVW04IWNCY
							contig04417
							G0MWCVW02DHHUH
							contig06334
							G0MWCVW01ASHRI
							G0MWCVW04IV517
							G0MWCVW01BYHEE
							contig13240
							G0MWCVW03FO10Z
							contig10078
							G0MWCVW02D23IY
							G0MWCVW02D7RZJ
							G0MWCVW03FUWNA
							contig10851
							contig04053
							G0MWCVW01BHDKA
							contig12520
							G0MWCVW03HBX2U
							G0MWCVW04JLUP1
							G0MWCVW01A8U78
							G0MWCVW02DYSU8
							G0MWCVW02DHOMN
							G0MWCVW04ITUOT
							G0MWCVW02DLX9J
							G0MWCVW03GO3FK
							contig08545
							G0MWCVW04IYWJM
							G0MWCVW04JSR4T
							contig00229
							G0MWCVW02D481Q
							G0MWCVW03G6AFB
							G0MWCVW01BBCIL
							contig13498
							G0MWCVW02EPQLN
							G0MWCVW03HHGUD
							G0MWCVW01A3V63
							G0MWCVW02EIYVX
							G0MWCVW02DQDXF
							G0MWCVW02ETO8P
							G0MWCVW02ECQP9
							contig01478
							G0MWCVW01BR1T6
							G0MWCVW04IBXZI
							G0MWCVW02EMHEV
							G0MWCVW01B07T6
							G0MWCVW04H2QVI
							G0MWCVW01AUSOL
							contig00451
							G0MWCVW03HFJQ7
							contig05205
							G0MWCVW03GTT6Z
							G0MWCVW04H672H
							G0MWCVW02C4N0E
							G0MWCVW02EGGTK
							contig09016
							G0MWCVW04H8401
							G0MWCVW04I0Z5K
							G0MWCVW03GQI4B
							contig00861
							G0MWCVW02C8D5Z
							G0MWCVW04JI2VX
							G0MWCVW04JJ6OH
							G0MWCVW03G1763
							G0MWCVW01CGZIJ
							G0MWCVW04JI7AT
							G0MWCVW01AWWJN
							G0MWCVW04I3L2U
							contig06436
							G0MWCVW02DQ89K
							G0MWCVW01B3F9J
							G0MWCVW04JP5FL
							G0MWCVW03F1EJT
							G0MWCVW01B79J4
							G0MWCVW01AUGP4
							contig02719
							G0MWCVW02C4GRT
							contig14402
							G0MWCVW03FZ1DR
							G0MWCVW04I58ZQ
							G0MWCVW03GLYRQ
							contig14545
							G0MWCVW04IBRYB
							G0MWCVW01CFVR4
							G0MWCVW01CEWLG
							G0MWCVW01BPHF2
							G0MWCVW04H8471
							G0MWCVW01CFIYX
							G0MWCVW03GYL8D
							G0MWCVW02C2LYT
							G0MWCVW01BFOJK
							G0MWCVW04H9KIA
							contig05442
							G0MWCVW02EU88G
							contig02121
							G0MWCVW04ICGV2
							G0MWCVW04IN1FP
							G0MWCVW01CJ462
							contig05336
							contig01004
							G0MWCVW01A5EUO
							contig06837
							contig14286
							contig09182
							G0MWCVW04IZJS6
							contig10396
							G0MWCVW01BRCHD
							G0MWCVW02C3R44
							G0MWCVW01CD2IR
							G0MWCVW03F4EIN
							contig13572
							G0MWCVW03G41GO
							G0MWCVW01BW5K2
							G0MWCVW02DTV3J
							G0MWCVW02D5RJJ
							G0MWCVW02C8VGG
							G0MWCVW02C9Y38
							contig13928
							G0MWCVW03GX24U
							contig07538
							contig00455
							contig14684
							G0MWCVW03GNKN6
							contig08397
							G0MWCVW01BKPLY
							G0MWCVW04J16RT
							G0MWCVW03GKNS5
							contig09491
							G0MWCVW02C2HJE
							G0MWCVW03FXDXB
							G0MWCVW01BZOZL
							G0MWCVW01A9ERZ
							G0MWCVW01BO6FD
							G0MWCVW02DAVH6
							G0MWCVW02D00CE
							G0MWCVW02DVZDX
							G0MWCVW02DHC24
							contig06772
							G0MWCVW03HKGZD
							contig14966
							G0MWCVW04I3QWB
							G0MWCVW01ASYLD
							G0MWCVW01CDW0O
							G0MWCVW04JPCJS
							contig03387
							G0MWCVW02D2G9Z
							contig10703
							G0MWCVW02DDA3M
							contig04646
							G0MWCVW03GZV5N
							G0MWCVW04IGEEJ
							G0MWCVW04IGSAX
							G0MWCVW04I7PHW
							contig05259
							G0MWCVW03F2GRK
							G0MWCVW02ELQRQ
							G0MWCVW01AOCDA
							G0MWCVW02DEIAW
							G0MWCVW01AZBGH
							G0MWCVW01BEOJA
							G0MWCVW02D3T0S
							G0MWCVW02D4CUI
							contig01275
							contig13335
							G0MWCVW01CHCB6
							G0MWCVW03GKC4J
							G0MWCVW04I8ZC3
							contig14359
							G0MWCVW02EJ8KC
							G0MWCVW04I3S2S
							G0MWCVW02EX0ZF
							contig00986
							G0MWCVW04JJ0NO
							G0MWCVW02E0YY0
							G0MWCVW04IY90T
							G0MWCVW03GH1AA
							G0MWCVW01BVUY7
							contig01939
							G0MWCVW01BWR8Z
							G0MWCVW02D19GA
							contig05863
							contig12223
							G0MWCVW02EPUKS
							G0MWCVW03F1PFR
							contig05654
							contig12675
							contig05009
							G0MWCVW02EVJWT
							G0MWCVW04I5MAH
							contig01584
							contig06309
							G0MWCVW02D1XQH
							G0MWCVW04JUM64
							G0MWCVW03HIPT7
							contig02760
							G0MWCVW02DSAGF
							contig13180
							contig13081
							G0MWCVW02ESWM4
							G0MWCVW02DQ6EJ
							G0MWCVW03F6H29
							G0MWCVW04IAIQK
							G0MWCVW04JJVS9
							G0MWCVW02EI8X7
							G0MWCVW04ILW7J
							G0MWCVW02C41Z4
							G0MWCVW03HAY2V
							G0MWCVW01B36LN
							G0MWCVW01B3REY
							G0MWCVW02DMZ8V
							G0MWCVW01BX1I9
							G0MWCVW04I3HFM
							G0MWCVW04J1QLY
							contig03701
							contig00007
							G0MWCVW02C9DMT
							G0MWCVW04H7C8Z
							G0MWCVW01BLPYP
							G0MWCVW01AQ870
							G0MWCVW03F81AT
							G0MWCVW02DTNUX
							G0MWCVW02DVBQY
							G0MWCVW03GJ5AY
							G0MWCVW02DNRVW
							G0MWCVW01ASL1P
							G0MWCVW03GZCS3
							contig01369
							G0MWCVW01BQ16V
							contig02083
							G0MWCVW01ASA51
							G0MWCVW02ER3MV
							G0MWCVW04JFLL7
							G0MWCVW02DY5TG
							G0MWCVW02EZR3U
							G0MWCVW02EL9P8
							G0MWCVW02DDZF9
							contig05877
							G0MWCVW02C2KM9
							contig13001
							G0MWCVW04IMYFE
							G0MWCVW02EU07Z
							contig01684
							G0MWCVW02DGB58
							G0MWCVW02EZ0I5
							G0MWCVW03FN16H
							G0MWCVW03G84GB
							G0MWCVW02C9XDC
							G0MWCVW03F65M6
							G0MWCVW01ATTF7
							contig03755
							G0MWCVW04JT7A5
							G0MWCVW04IWLPF
							G0MWCVW01BSAZF
							G0MWCVW02DLT6H
							G0MWCVW01BPK3P
							G0MWCVW03GA9JO
							G0MWCVW01BTK1B
							contig10296
							G0MWCVW03HDF7G
							contig08390
							G0MWCVW02DZ115
							G0MWCVW01CFZ77
							G0MWCVW04IETMM
							contig09997
							G0MWCVW01A8RHB
							G0MWCVW02DLMVU
							contig01493
							contig01919
							G0MWCVW02EP5SO
							G0MWCVW03GOPJS
							G0MWCVW04IKBOH
							contig05454
							G0MWCVW01ALOIM
							G0MWCVW01B15CL
							G0MWCVW03GCYM2
							G0MWCVW03F79IN
							G0MWCVW04I4WX9
							contig12183
							G0MWCVW04JYQNU
							contig12912
							G0MWCVW02DHIAR
							G0MWCVW02D6RNJ
