# Supplementary material for: The transcriptional response to the olive fruit fly (Bactrocera oleae) reveals extended differences between tolerant and susceptible olive (Olea europaea L.) varieties
Source: PLoS One. 2017 Aug 10;12(8):e0183050. doi: 10.1371/journal.pone.0183050 (PMC5552259; doi:10.1371/journal.pone.0183050)
Supplement: S1 File — Table A. List and annotation of the underexpressed genes (FDR: <0.05; log2Ratio <1) between attacked drupes of the Ruveia and attacked drupes of the Ortice cultivar. Table B. List and annotation of the overexpressed genes (FDR: <0.05; log2Ratio >1) between attacked drupes of the Ruveia and the attacked drupes of the Ortice cultivar. Table C. List and annotation of the underexpressed genes (FDR: <0.05; log2Ratio <1) between attacked and control drupes of the Ruveia cultivar. Table D. List and annotation of the overexpressed genes (FDR: <0.05; log2Ratio >1) between attacked and control drupes of the Ruveia cultivar. Table E. List and annotation of the underexpressed genes (FDR: <0.05; log2Ratio <1) between attacked and control drupes of the Ortice cultivar. F. List and annotation of the overexpressed genes (FDR: <0.05; log2Ratio >1) between attacked and control drupes of the Ortice cultivar. Table G. List and annotation of the underexpressed genes (FDR: <0.05; log2Ratio <1) between control drupes of the Ruveia and control drupes of the Ortice cultivar. Table H. List and annotation of the overexpressed genes (FDR: <0.05; log2Ratio >1) between control drupes of the Ruveia and control drupes of the Ortice cultivar. (XLSX) [file pone.0183050.s011.xlsx]

## Sheet: A
Table A. List and annotation of the underexpressed genes (FDR: <0.05; log2Ratio <1) between attacked drupes of the Ruveia and attacked drupes of the Ortice cultivar.
For each sequence, the table reports its name, its description based on the BLAST Description Annotator (BDA) algorithm, its lenght in bp, the numner of Blast Hit used for the annotation, the mean similarity value, the e-value, the number of GO terms retained, the EC number and the InterPRO IDs.
SeqName	Description	Length	#Hits	sim mean	e-Value	GO Names list	#GO	Enzyme Codes list	InterPro IDs
contig00682	aspartic proteinase-like isoform x2	1835	20	0.8505	0	F:aspartic-type endopeptidase activity; P:proteolysis; P:lipid metabolic process	3	EC:3.4.23	IPR001461 (PRINTS); IPR008139 (SMART); IPR001461 (PFAM); IPR011001 (G3DSA:1.10.225.GENE3D); IPR007856 (PFAM); IPR011001 (G3DSA:1.10.225.GENE3D); IPR008138 (PFAM); IPR021109 (G3DSA:2.40.70.GENE3D); IPR021109 (G3DSA:2.40.70.GENE3D); IPR001461 (PANTHER); PTHR13683:SF253 (PANTHER); PTHR13683:SF253 (PANTHER); IPR001461 (PANTHER); IPR001969 (PROSITE_PATTERNS); IPR001969 (PROSITE_PATTERNS); NON_CYTOPLAS…
contig00790	arginine biosynthesis bifunctional protein chloroplastic-like	1782	20	0.886	0	C:chloroplast stroma; F:glutamate N-acetyltransferase activity; P:acyl-carrier-protein biosynthetic process; P:arginine biosynthetic process; P:obsolete urea cycle intermediate metabolic process; P:pyrimidine ribonucleotide biosynthetic process; F:acetyl-CoA:L-glutamate N-acetyltransferase activity	7	EC:2.3.1.1; EC:2.3.1; EC:2.3.1.35	IPR016117 (G3DSA:3.60.70.GENE3D); IPR002813 (PFAM); IPR002813 (TIGRFAM); IPR002813 (PANTHER); PTHR23100:SF0 (PANTHER); PD004193 (PRODOM); IPR016117 (SUPERFAMILY)
contig00903	v-type proton atpase subunit b2	1732	20	0.984	0	P:gluconeogenesis; P:response to salt stress; P:ATP hydrolysis coupled proton transport; P:pentose-phosphate shunt; C:chloroplast envelope; C:proton-transporting ATP synthase complex; C:Golgi apparatus; C:vacuolar membrane; C:proton-transporting V-type ATPase, V1 domain; C:plasma membrane; F:proton-transporting ATP synthase activity, rotational mechanism; F:actin filament binding; F:ATP binding; …	17	EC:3.6.1; EC:3.6.1.3; EC:3.6.1.15	IPR000194 (PFAM); IPR027417 (G3DSA:3.40.50.GENE3D); IPR004100 (PFAM); IPR022879 (PIRSF); IPR000793 (PFAM); IPR005723 (TIGRFAM); PTHR15184 (PANTHER); PTHR15184:SF11 (PANTHER); IPR020003 (PROSITE_PATTERNS); IPR022879 (HAMAP); IPR027417 (SUPERFAMILY)
contig01156	neurofilament medium polypeptide-like	1628	20	0.85	4.2e-76	F:metal ion binding; P:metal ion transport	2	-	no IPS match
contig01226	squalene synthase	1622	20	0.7405	1.3e-141	C:integral component of membrane; P:steroid biosynthetic process; F:farnesyl-diphosphate farnesyltransferase activity; P:terpenoid biosynthetic process	4	EC:2.5.1; EC:2.5.1.29; EC:2.5.1.21	IPR006449 (TIGRFAM); IPR002060 (PFAM); IPR008949 (G3DSA:1.10.600.GENE3D); PTHR11626 (PANTHER); PTHR11626:SF0 (PANTHER); IPR008949 (SUPERFAMILY)
contig01271	at5g39570 mij24_40	1612	5	0.754	5e-19	C:nucleus; C:cytosol; C:plasma membrane	3	-	SIGNAL_PEPTIDE_H_REGION (PHOBIUS); SIGNAL_PEPTIDE_N_REGION (PHOBIUS); SIGNAL_PEPTIDE_C_REGION (PHOBIUS); NON_CYTOPLASMIC_DOMAIN (PHOBIUS); SIGNAL_PEPTIDE (PHOBIUS)
contig01369	adenosylhomocysteinase 1	1574	20	0.9785	0	F:adenosylhomocysteinase activity; P:one-carbon metabolic process; P:methionine metabolic process	3	EC:3.3.1.1; EC:3.3.1	IPR000043 (SMART); IPR015878 (SMART); G3DSA:3.40.50.1480 (GENE3D); IPR000043 (PIRSF); G3DSA:3.40.50.1480 (GENE3D); IPR015878 (PFAM); IPR000043 (TIGRFAM); IPR016040 (G3DSA:3.40.50.GENE3D); IPR000043 (PFAM); IPR000043 (PANTHER); IPR020082 (PROSITE_PATTERNS); IPR020082 (PROSITE_PATTERNS); SSF51735 (SUPERFAMILY); SSF52283 (SUPERFAMILY)
contig01530	uv-stimulated scaffold protein a homolog	1523	20	0.7905	1.8e-168	P:biological_process; F:molecular_function	2	-	no IPS match
contig01563	heat shock cognate 70 kda protein 2-like	1521	20	0.981	0	F:ATP binding	1	-	IPR013126 (PRINTS); G3DSA:3.30.30.30 (GENE3D); G3DSA:3.90.640.10 (GENE3D); G3DSA:3.30.420.40 (GENE3D); G3DSA:3.30.420.40 (GENE3D); IPR029047 (G3DSA:2.60.34.GENE3D); IPR013126 (PFAM); PTHR19375:SF164 (PANTHER); PTHR19375 (PANTHER); IPR018181 (PROSITE_PATTERNS); IPR018181 (PROSITE_PATTERNS); IPR018181 (PROSITE_PATTERNS); SSF53067 (SUPERFAMILY); SSF53067 (SUPERFAMILY); IPR029047 (SUPERFAMILY)
contig01686	metal tolerance protein 11 isoform x1	1485	20	0.9245	0	P:response to manganese ion; P:manganese ion transmembrane transport; C:late endosome; C:integral component of membrane; P:response to copper ion; C:Golgi apparatus; F:manganese:proton antiporter activity; P:cellular manganese ion homeostasis	8	-	PF16916 (PFAM); IPR027469 (G3DSA:1.20.1510.GENE3D); IPR002524 (TIGRFAM); IPR002524 (PFAM); IPR027470 (G3DSA:3.30.70.GENE3D); IPR002524 (PANTHER); PTHR11562:SF33 (PANTHER); TRANSMEMBRANE (PHOBIUS); TRANSMEMBRANE (PHOBIUS); TRANSMEMBRANE (PHOBIUS); NON_CYTOPLASMIC_DOMAIN (PHOBIUS); TRANSMEMBRANE (PHOBIUS); CYTOPLASMIC_DOMAIN (PHOBIUS); CYTOPLASMIC_DOMAIN (PHOBIUS); TRANSMEMBRANE (PHOBIUS); NON_CYTO…
contig01723	sister chromatid cohesion 1 protein 4	1475	20	0.6745	1.6e-90	P:single-organism organelle organization; C:nuclear chromosome	2	-	IPR006909 (PFAM); IPR023093 (G3DSA:1.10.10.GENE3D); PTHR12585 (PANTHER); PTHR12585:SF24 (PANTHER); SSF46785 (SUPERFAMILY)
contig01900	hsp70-binding protein 1-like	1433	20	0.8965	0	F:protein binding	1	-	Coil (COILS); IPR000225 (SMART); IPR013918 (PFAM); IPR011989 (G3DSA:1.25.10.GENE3D); PTHR19316:SF17 (PANTHER); PTHR19316 (PANTHER); IPR016024 (SUPERFAMILY)
contig01943	probable aspartyl aminopeptidase	1428	20	0.904	0	P:xylan biosynthetic process; P:protein import into peroxisome matrix; F:zinc ion binding; P:fatty acid beta-oxidation; P:proteolysis; P:glucuronoxylan metabolic process; C:cytosol; F:aminopeptidase activity; C:vacuolar membrane; F:metallopeptidase activity	10	EC:3.4.11	IPR001948 (PRINTS); IPR001948 (PFAM); IPR023358 (G3DSA:2.30.250.GENE3D); G3DSA:3.40.630.10 (GENE3D); SSF53187 (SUPERFAMILY); SSF101821 (SUPERFAMILY)
contig01988	homeobox-leucine zipper protein anthocyaninless 2 isoform x1	1417	20	0.8625	0	C:nucleus; F:DBD domain binding; P:regulation of transcription, DNA-templated; F:lipid binding; F:sequence-specific DNA binding	5	-	PTHR24325:SF17 (PANTHER); PTHR24325 (PANTHER); SSF55961 (SUPERFAMILY)
contig02055	spermidine hydroxycinnamoyl transferase-like	1407	20	0.73	0	P:acyl-carrier-protein biosynthetic process; F:N-acyltransferase activity	2	EC:2.3.1	IPR003480 (PFAM); IPR023213 (G3DSA:3.30.559.GENE3D); IPR023213 (G3DSA:3.30.559.GENE3D); PTHR31642:SF11 (PANTHER); PTHR31642 (PANTHER)
contig02083	vacuolar protein sorting-associated protein 4-like	1396	20	0.9585	0	P:protein import into peroxisome matrix; P:lithium ion transport; P:endosome organization; P:vacuole organization; P:intra-Golgi vesicle-mediated transport; P:trichome branching; C:multivesicular body; P:protein targeting to vacuole; F:microtubule-severing ATPase activity; C:nucleus; F:ATP binding; P:lipid transport; P:fatty acid beta-oxidation; C:plasmodesma; P:endosomal transport	15	EC:3.6.1; EC:3.6.1.3; EC:3.6.1.15; EC:3.6.4.3	IPR007330 (SMART); IPR003593 (SMART); IPR007330 (PFAM); IPR027417 (G3DSA:3.40.50.GENE3D); IPR007330 (G3DSA:1.20.58.GENE3D); IPR003959 (PFAM); IPR015415 (PFAM); G3DSA:1.10.8.60 (GENE3D); PTHR23074 (PANTHER); IPR003960 (PROSITE_PATTERNS); IPR007330 (SUPERFAMILY); IPR027417 (SUPERFAMILY)
contig02098	perakine reductase-like	1399	20	0.8515	0	F:oxidoreductase activity; P:alkaloid metabolic process; P:oxidation-reduction process	3	-	IPR023210 (PFAM); IPR023210 (G3DSA:3.20.20.GENE3D); PTHR11732:SF162 (PANTHER); IPR001395 (PANTHER); IPR023210 (SUPERFAMILY)
contig02193	jasmonate-zim-domain protein 3	1375	19	0.5326	7.2e-39	C:chloroplast stroma; C:chloroplast photosystem II; P:response to other organism; C:photosystem II oxygen evolving complex; P:response to jasmonic acid; C:chloroplast thylakoid lumen; P:cellular response to oxygen-containing compound; P:regulation of cell proliferation; P:hormone-mediated signaling pathway; C:nucleus; F:DNA binding; F:protein binding; F:calcium ion binding; P:leaf development; P:…	19	-	IPR010399 (SMART); IPR010399 (PFAM); IPR018467 (PFAM); IPR010399 (PROSITE_PROFILES)
contig02248	enoyl-	1372	20	0.8865	0	C:fatty acid synthase complex; P:acyl-carrier-protein biosynthetic process; F:enoyl-[acyl-carrier-protein] reductase (NADH) activity; P:oxidation-reduction process; P:fatty acid biosynthetic process	5	EC:2.3.1.85; EC:1.3.1.9	IPR002347 (PRINTS); IPR016040 (G3DSA:3.40.50.GENE3D); PF13561 (PFAM); PTHR24322 (PANTHER); PTHR24322:SF317 (PANTHER); PTHR24322 (PANTHER); NON_CYTOPLASMIC_DOMAIN (PHOBIUS); TRANSMEMBRANE (PHOBIUS); CYTOPLASMIC_DOMAIN (PHOBIUS); SSF51735 (SUPERFAMILY)
contig02260	cyclin d3-2 family protein	1367	20	0.7455	3e-173	C:nucleus; P:regulation of cell cycle	2	-	IPR013763 (SMART); IPR004367 (PFAM); IPR013763 (G3DSA:1.10.472.GENE3D); IPR006671 (PFAM); IPR013763 (G3DSA:1.10.472.GENE3D); PTHR10177 (PANTHER); IPR031093 (PTHR10177:PANTHER); IPR013763 (SUPERFAMILY)
contig02312	atpase get3-like	1353	20	0.927	0	F:ATPase activity; F:ATP binding; F:metal ion binding; P:metabolic process; C:endoplasmic reticulum; P:protein insertion into ER membrane; P:transport	7	EC:3.6.1; EC:3.6.1.3; EC:3.6.1.15	Coil (COILS); IPR025723 (PFAM); IPR016300 (TIGRFAM); IPR027417 (G3DSA:3.40.50.GENE3D); IPR016300 (PANTHER); PTHR10803:SF3 (PANTHER); IPR027542 (HAMAP); IPR027417 (SUPERFAMILY)
contig02335	probable receptor-like protein kinase at1g67000	1341	20	0.581	1.6e-62	F:transferase activity	1	-	no IPS match
contig02392	tobamovirus multiplication protein 2a	1344	20	0.807	1.4e-119	C:integral component of membrane	1	-	IPR018499 (PFAM); PTHR19282 (PANTHER); PTHR19282:SF204 (PANTHER); NON_CYTOPLASMIC_DOMAIN (PHOBIUS); TRANSMEMBRANE (PHOBIUS); CYTOPLASMIC_DOMAIN (PHOBIUS); NON_CYTOPLASMIC_DOMAIN (PHOBIUS); TRANSMEMBRANE (PHOBIUS); CYTOPLASMIC_DOMAIN (PHOBIUS); TRANSMEMBRANE (PHOBIUS); TRANSMEMBRANE (PHOBIUS); CYTOPLASMIC_DOMAIN (PHOBIUS); TMhelix (TMHMM); TMhelix (TMHMM); TMhelix (TMHMM); TMhelix (TMHMM)
contig02895	bifunctional protein 2	1273	20	0.9265	3.4e-174	C:chloroplast; P:glyoxylate metabolic process; P:folic acid-containing compound biosynthetic process; C:cytosol; P:oxidation-reduction process; F:methenyltetrahydrofolate cyclohydrolase activity; F:methylenetetrahydrofolate dehydrogenase (NADP+) activity	7	EC:3.5.4.9; EC:1.5.1.5	IPR000672 (PRINTS); G3DSA:3.40.192.10 (GENE3D); IPR016040 (G3DSA:3.40.50.GENE3D); IPR020630 (PFAM); IPR020631 (PFAM); PTHR10025 (PANTHER); PTHR10025:SF33 (PANTHER); IPR020867 (PROSITE_PATTERNS); IPR020867 (PROSITE_PATTERNS); SSF51735 (SUPERFAMILY); SSF53223 (SUPERFAMILY)
contig02903	two-component response regulator-like aprr2	1271	20	0.69	1.5e-121	F:DNA binding	1	-	IPR009057 (G3DSA:1.10.10.GENE3D); IPR001005 (PFAM); IPR006447 (TIGRFAM); PTHR31003 (PANTHER); IPR017930 (PROSITE_PROFILES); IPR009057 (SUPERFAMILY)
contig02997	fasciclin-like arabinogalactan protein 17 precursor	1255	9	0.8333	6.5e-160	P:cell adhesion; C:extracellular region; C:vacuole	3	-	PTHR32499 (PANTHER); PTHR32499:SF3 (PANTHER)
contig03252	histone-lysine n-methyltransferase suvr2	1221	20	0.852	0	C:nucleus; F:zinc ion binding; P:histone lysine methylation; F:histone-lysine N-methyltransferase activity; C:chromosome; P:lysine catabolic process	6	EC:2.1.1.43; EC:2.1.1	SIGNAL_PEPTIDE (PHOBIUS); TRANSMEMBRANE (PHOBIUS); SIGNAL_PEPTIDE_N_REGION (PHOBIUS); CYTOPLASMIC_DOMAIN (PHOBIUS); SIGNAL_PEPTIDE_H_REGION (PHOBIUS); SIGNAL_PEPTIDE_C_REGION (PHOBIUS); NON_CYTOPLASMIC_DOMAIN (PHOBIUS); SignalP-TM (SIGNALP_EUK); SignalP-TM (SIGNALP_GRAM_POSITIVE)
contig03388	autophagy-related protein 3	1206	20	0.953	0	C:cytoplasm; P:autophagy; P:protein transport	3	-	IPR007135 (PFAM); IPR019461 (PFAM); IPR007134 (PFAM); PTHR12866 (PANTHER); PTHR12866:SF2 (PANTHER)
contig03456	homeobox-leucine zipper protein anthocyaninless 2 isoform x1	1196	20	0.797	0	C:nucleus; F:DBD domain binding; P:regulation of transcription, DNA-templated; F:lipid binding; F:sequence-specific DNA binding	5	-	Coil (COILS); IPR002913 (SMART); IPR002913 (PFAM); PTHR24325 (PANTHER); PTHR24325:SF17 (PANTHER); PTHR24325:SF17 (PANTHER); PTHR24325 (PANTHER); IPR002913 (PROSITE_PROFILES); SSF55961 (SUPERFAMILY)
contig03506	guanylate-binding protein 4 isoform x1	1191	20	0.9105	0	F:GTP binding; F:GTPase activity; P:metabolic process	3	EC:3.6.1; EC:3.6.1.15	Coil (COILS); IPR003191 (PFAM); IPR027417 (G3DSA:3.40.50.GENE3D); G3DSA:1.20.1000.10 (GENE3D); PTHR10751 (PANTHER); PTHR10751:SF38 (PANTHER); CYTOPLASMIC_DOMAIN (PHOBIUS); CYTOPLASMIC_DOMAIN (PHOBIUS); TRANSMEMBRANE (PHOBIUS); TRANSMEMBRANE (PHOBIUS); NON_CYTOPLASMIC_DOMAIN (PHOBIUS); NON_CYTOPLASMIC_DOMAIN (PHOBIUS); TRANSMEMBRANE (PHOBIUS); IPR003191 (SUPERFAMILY); TMhelix (TMHMM); TMhelix (TMH…
contig03609	homeobox-leucine zipper protein athb-13	1176	20	0.839	4.7e-158	C:nucleus; C:transcription factor complex; F:transcription factor activity, sequence-specific DNA binding; P:regulation of transcription, DNA-templated; F:sequence-specific DNA binding; P:regulation of transcription, DNA-templated	6	-	Coil (COILS); IPR000047 (PRINTS); IPR001356 (SMART); IPR001356 (PFAM); IPR003106 (PFAM); IPR009057 (G3DSA:1.10.10.GENE3D); PTHR24326:SF176 (PANTHER); PTHR24326 (PANTHER); IPR017970 (PROSITE_PATTERNS); IPR001356 (PROSITE_PROFILES); IPR009057 (SUPERFAMILY)
contig03697	nad -binding rossmann-fold superfamily protein isoform 1	1166	20	0.883	2.4e-140	P:response to oxidative stress; F:coenzyme binding; F:catalytic activity; P:metabolic process; P:cellular response to water deprivation; C:plastoglobule; C:thylakoid	7	-	IPR001509 (PFAM); IPR016040 (G3DSA:3.40.50.GENE3D); PTHR12126 (PANTHER); PTHR12126:SF5 (PANTHER); SSF51735 (SUPERFAMILY)
contig03701	2-alkenal reductase (nadp(+)-dependent)-like	1172	20	0.847	0	F:zinc ion binding; F:2-alkenal reductase [NAD(P)] activity; P:oxidation-reduction process	3	EC:1.3.1.74	TRANSMEMBRANE (PHOBIUS); CYTOPLASMIC_DOMAIN (PHOBIUS); NON_CYTOPLASMIC_DOMAIN (PHOBIUS); TMhelix (TMHMM)
contig03723	biotin lipoyl attachment domain-containing protein	1167	14	0.6107	1.8e-84	C:chloroplast stroma; P:divalent metal ion transport; P:small molecule biosynthetic process; P:single-multicellular organism process; F:biotin binding; C:chloroplast envelope; P:lipid biosynthetic process; P:anatomical structure development; P:cellular component organization or biogenesis; P:cellular cation homeostasis; P:single-organism developmental process	11	-	IPR000089 (PFAM); G3DSA:2.40.50.100 (GENE3D); PTHR18866 (PANTHER); PTHR18866:SF61 (PANTHER); IPR011053 (SUPERFAMILY)
contig03738	sec14p-like phosphatidylinositol transfer family protein	1165	20	0.646	5.9e-151	C:nucleus; P:coumarin biosynthetic process; P:response to wounding; C:Golgi apparatus; P:transport; P:negative regulation of defense response; C:plasma membrane; F:transporter activity; P:cell wall biogenesis	9	-	IPR011074 (SMART); IPR001251 (SMART); IPR001251 (G3DSA:3.40.525.GENE3D); G3DSA:1.10.8.20 (GENE3D); IPR001251 (PFAM); IPR011074 (PFAM); PTHR10174:SF93 (PANTHER); PTHR10174 (PANTHER); IPR001251 (PROSITE_PROFILES); IPR011074 (SUPERFAMILY); IPR001251 (SUPERFAMILY)
contig03755	serine racemase	1163	20	0.8895	1.2e-178	F:L-serine ammonia-lyase activity; P:gluconeogenesis; F:pyridoxal phosphate binding; P:D-serine metabolic process; P:L-serine metabolic process; F:serine racemase activity; P:cysteine metabolic process; F:L-threonine ammonia-lyase activity; F:D-serine ammonia-lyase activity; P:glycine metabolic process; P:threonine metabolic process	11	EC:4.3.1.17; EC:4.3.1.18; EC:4.3.1.19; EC:5.1.1.10	IPR001926 (PFAM); G3DSA:3.40.50.1100 (GENE3D); PTHR10314:SF36 (PANTHER); PTHR10314 (PANTHER); IPR000634 (PROSITE_PATTERNS); IPR001926 (SUPERFAMILY)
contig03952	protein brassinazole-resistant 2	1131	19	0.7368	1.7e-79	P:hyperosmotic salinity response; P:brassinosteroid mediated signaling pathway; P:seed development; P:regulation of shoot system development; P:regulation of transcription, DNA-templated; C:vacuole; P:defense response to bacterium; P:starch metabolic process; P:sucrose metabolic process; P:response to water deprivation; F:core promoter sequence-specific DNA binding; C:nucleus; C:transcription fac…	21	EC:3.2.1.2; EC:3.2.1	IPR008540 (PFAM); PTHR31506:SF3 (PANTHER); PTHR31506 (PANTHER)
contig03967	---NA---	1136	0	-	-		-	-	TRANSMEMBRANE (PHOBIUS); CYTOPLASMIC_DOMAIN (PHOBIUS); NON_CYTOPLASMIC_DOMAIN (PHOBIUS)
contig04040	serine threonine-protein kinase paka-like	1132	20	0.8665	0	F:ATP binding; F:protein serine/threonine/tyrosine kinase activity; P:protein glycosylation; P:serine family amino acid metabolic process; F:protein serine/threonine kinase activity; P:protein phosphorylation	6	EC:2.7.11; EC:2.7.12.1	IPR001245 (PRINTS); IPR002290 (SMART); G3DSA:3.30.200.20 (GENE3D); IPR001245 (PFAM); G3DSA:1.10.510.10 (GENE3D); PTHR23257 (PANTHER); PTHR23257:SF328 (PANTHER); IPR017441 (PROSITE_PATTERNS); IPR008271 (PROSITE_PATTERNS); IPR000719 (PROSITE_PROFILES); IPR011009 (SUPERFAMILY)
contig04151	hop-interacting protein thi034	1119	20	0.861	1.3e-143	F:nucleic acid binding; P:RNA phosphodiester bond hydrolysis, endonucleolytic; F:RNA-DNA hybrid ribonuclease activity; P:regulation of RNA metabolic process	4	EC:3.1.30; EC:3.1; EC:3.1.26; EC:3.1.26.4	IPR011320 (G3DSA:3.40.970.GENE3D); IPR012337 (G3DSA:3.30.420.GENE3D); PF13456 (PFAM); IPR002156 (PROSITE_PROFILES); IPR012337 (SUPERFAMILY)
contig04193	homeobox protein bel1 homolog	1107	20	0.6295	1.8e-53	F:DNA binding; C:nucleus; C:plasmodesma; C:cytosol; P:regulation of transcription, DNA-templated	5	-	TRANSMEMBRANE (PHOBIUS); NON_CYTOPLASMIC_DOMAIN (PHOBIUS); CYTOPLASMIC_DOMAIN (PHOBIUS); TRANSMEMBRANE (PHOBIUS); CYTOPLASMIC_DOMAIN (PHOBIUS); TMhelix (TMHMM); TMhelix (TMHMM)
contig04240	cysteine-rich receptor-like protein kinase 10	1087	20	0.8715	5.7e-135	F:ATP binding; P:serine family amino acid metabolic process; F:protein serine/threonine kinase activity; P:protein phosphorylation	4	EC:2.7.11	G3DSA:1.10.510.10 (GENE3D); IPR001245 (PFAM); PTHR24420:SF718 (PANTHER); PTHR24420 (PANTHER); IPR000719 (PROSITE_PROFILES); IPR011009 (SUPERFAMILY)
contig04270	expansin a10	1109	20	0.897	1.9e-136	C:cell wall; C:membrane; P:plant-type cell wall organization; C:extracellular region	4	-	IPR007118 (PRINTS); IPR002963 (PRINTS); IPR007112 (SMART); IPR007117 (PFAM); IPR009009 (PFAM); IPR009009 (G3DSA:2.40.40.GENE3D); IPR007117 (G3DSA:2.60.40.GENE3D); PTHR31867 (PANTHER); NON_CYTOPLASMIC_DOMAIN (PHOBIUS); CYTOPLASMIC_DOMAIN (PHOBIUS); TRANSMEMBRANE (PHOBIUS); IPR007117 (PROSITE_PROFILES); IPR007112 (PROSITE_PROFILES); IPR007117 (SUPERFAMILY); IPR009009 (SUPERFAMILY); TMhelix (TMHMM);…
contig04307	(-)-isopiperitenol (-)-carveol mitochondrial-like	1103	20	0.7605	3.5e-120	F:oxidoreductase activity; P:metabolic process	2	-	IPR002347 (PRINTS); IPR002198 (PRINTS); IPR002198 (PFAM); IPR016040 (G3DSA:3.40.50.GENE3D); PTHR24322 (PANTHER); PTHR24322:SF289 (PANTHER); SSF51735 (SUPERFAMILY)
contig04520	PREDICTED: LOW QUALITY PROTEIN: uncharacterized protein LOC105166233	1073	20	0.913	5.5e-173	P:metabolic process; F:hydrolase activity	2	-	TRANSMEMBRANE (PHOBIUS); TRANSMEMBRANE (PHOBIUS); CYTOPLASMIC_DOMAIN (PHOBIUS); TRANSMEMBRANE (PHOBIUS); NON_CYTOPLASMIC_DOMAIN (PHOBIUS); NON_CYTOPLASMIC_DOMAIN (PHOBIUS); CYTOPLASMIC_DOMAIN (PHOBIUS); TMhelix (TMHMM); TMhelix (TMHMM); TMhelix (TMHMM)
contig04575	chlorophyll a-b binding protein chloroplastic	1074	20	0.9355	7.3e-162	F:metal ion binding; C:photosystem II; C:integral component of membrane; P:photosynthesis, light harvesting; C:photosystem I; P:protein-chromophore linkage; F:chlorophyll binding; C:chloroplast thylakoid membrane	8	-	IPR022796 (PFAM); IPR023329 (G3DSA:1.10.3460.GENE3D); PTHR21649:SF14 (PANTHER); IPR001344 (PANTHER); NON_CYTOPLASMIC_DOMAIN (PHOBIUS); CYTOPLASMIC_DOMAIN (PHOBIUS); TRANSMEMBRANE (PHOBIUS); IPR023329 (SUPERFAMILY); TMhelix (TMHMM)
contig04744	transcription factor divaricata-like	1043	20	0.8395	3.8e-99	C:nucleus; F:DNA binding	2	-	no IPS match
contig04974	ras-related protein rabc2a-like	1033	20	0.923	9.1e-125	F:GTP binding; C:peroxisome; P:nucleocytoplasmic transport; P:small GTPase mediated signal transduction; F:GTPase activity; C:membrane; P:metabolic process; F:myosin XI tail binding; P:intracellular protein transport; F:GTP-dependent protein binding	10	EC:3.6.1; EC:3.6.1.15	PR00449 (PRINTS); IPR003579 (SMART); IPR003578 (SMART); IPR002041 (SMART); IPR020849 (SMART); IPR027417 (G3DSA:3.40.50.GENE3D); IPR005225 (TIGRFAM); IPR001806 (PFAM); PTHR24073 (PANTHER); PTHR24073:SF285 (PANTHER); PS51419 (PROSITE_PROFILES); IPR027417 (SUPERFAMILY)
contig05061	---NA---	1020	0	-	-		-	-	no IPS match
contig05212	annexin d4	1010	20	0.808	1.6e-150	C:plasmodesma; P:response to abscisic acid; F:calcium ion binding; P:response to osmotic stress; F:calcium-dependent phospholipid binding	5	-	IPR001464 (PRINTS); IPR018502 (SMART); IPR018502 (G3DSA:1.10.220.GENE3D); IPR018502 (G3DSA:1.10.220.GENE3D); IPR018502 (G3DSA:1.10.220.GENE3D); IPR018502 (PFAM); PTHR10502:SF104 (PANTHER); PTHR10502 (PANTHER); SSF47874 (SUPERFAMILY)
contig05221	pyridoxal phosphate-dependent transferases superfamily protein	997	20	0.907	0	P:metabolic process; F:transferase activity	2	-	IPR015421 (G3DSA:3.40.640.GENE3D); PTHR14237 (PANTHER); PTHR14237:SF14 (PANTHER); IPR015424 (SUPERFAMILY)
contig05312	partial	998	20	0.5735	1.1e-74	C:plasmodesma; P:systemic acquired resistance; C:intracellular membrane-bounded organelle; P:salicylic acid mediated signaling pathway; C:cytoplasmic part; P:immune effector process; P:amino acid transport; C:plasma membrane; P:response to endoplasmic reticulum stress	9	-	no IPS match
contig05454	protein transport protein sec24-like at3g07100	981	20	0.8655	1e-166	F:zinc ion binding; P:Golgi organization; P:positive regulation of cell proliferation; P:regulation of cell size; P:protein N-linked glycosylation; P:intracellular protein transport; P:endoplasmic reticulum organization; P:ER body organization; P:male gamete generation; P:ER to Golgi vesicle-mediated transport; P:negative regulation of DNA endoreduplication; C:COPII vesicle coat; P:cell growth	13	-	Coil (COILS); IPR029006 (G3DSA:3.40.20.GENE3D); IPR007123 (PFAM); IPR006900 (PFAM); PTHR13803 (PANTHER); PTHR13803:SF4 (PANTHER); IPR006900 (SUPERFAMILY); SSF82754 (SUPERFAMILY)
contig05612	outer envelope pore protein chloroplastic	973	20	0.846	2.2e-175	C:nucleus; C:chloroplast inner membrane; F:ion channel activity; F:identical protein binding; F:porin activity; P:cation transport; P:ion transmembrane transport; C:mitochondrion; C:pore complex; C:integral component of chloroplast outer membrane	10	-	no IPS match
contig05782	proteasome subunit alpha type-7	956	20	0.982	1.8e-152	C:nucleus; C:cytoplasm; C:proteasome core complex, alpha-subunit complex; F:threonine-type endopeptidase activity; P:ubiquitin-dependent protein catabolic process	5	EC:3.4.25	Coil (COILS); IPR000426 (SMART); IPR029055 (G3DSA:3.60.20.GENE3D); IPR000426 (PFAM); IPR001353 (PFAM); PTHR11599 (PANTHER); PTHR11599:SF15 (PANTHER); IPR000426 (PROSITE_PATTERNS); IPR023332 (PROSITE_PROFILES); IPR029055 (SUPERFAMILY)
contig05805	e3 ubiquitin-protein ligase sinat5-like	953	20	0.9735	4.9e-146	C:nucleus; F:ubiquitin-protein transferase activity; F:zinc ion binding; P:multicellular organismal development; F:ligase activity; P:ubiquitin-dependent protein catabolic process; P:protein ubiquitination	7	-	no IPS match
contig05825	60s ribosomal protein l10a-1-like	949	20	0.9765	1.3e-118	P:RNA methylation; C:plasmodesma; F:RNA binding; F:structural constituent of ribosome; C:cytosolic large ribosomal subunit; P:rRNA processing; C:nucleolus; C:plasma membrane; P:translation	9	-	IPR016095 (G3DSA:3.40.50.GENE3D); IPR016094 (G3DSA:3.30.190.GENE3D); IPR028364 (PFAM); PTHR23105:SF31 (PANTHER); PTHR23105 (PANTHER); IPR023673 (PROSITE_PATTERNS); IPR023674 (SUPERFAMILY)
contig05957	ring-finger ubiquitin ligase	922	20	0.7645	5.8e-140	F:zinc ion binding; P:xylan metabolic process; F:catalytic activity; P:single-organism cellular process; P:response to oxygen-containing compound	5	-	CYTOPLASMIC_DOMAIN (PHOBIUS); TRANSMEMBRANE (PHOBIUS); NON_CYTOPLASMIC_DOMAIN (PHOBIUS); TMhelix (TMHMM)
contig05980	probable cyclic nucleotide-gated ion channel chloroplastic	922	20	0.9135	6.9e-132	F:ion channel activity; P:ion transmembrane transport; C:integral component of membrane	3	-	IPR014710 (G3DSA:2.60.120.GENE3D); PTHR10217:SF475 (PANTHER); PTHR10217 (PANTHER); IPR018490 (SUPERFAMILY)
contig06226	star-related lipid transfer protein mitochondrial-like	910	20	0.835	4.8e-124	F:lipid binding	1	-	IPR023393 (G3DSA:3.30.530.GENE3D); PTHR19308 (PANTHER); PTHR19308:SF9 (PANTHER)
contig06598	PREDICTED: uncharacterized protein LOC104211756	874	20	0.923	0	F:protein binding	1	-	IPR015943 (G3DSA:2.130.10.GENE3D); PTHR31789 (PANTHER); SSF69322 (SUPERFAMILY)
contig07007	csc1-like protein rxw8	826	20	0.801	1.8e-84	P:glycogen metabolic process; C:membrane; F:4-alpha-glucanotransferase activity; P:starch metabolic process; P:sucrose metabolic process	5	EC:2.4.1.25	no IPS match
contig07167	---NA---	821	0	-	-		-	-	no IPS match
contig07321	phosphatidylinositol 4-kinase beta 1	809	20	0.968	3.5e-170	P:pollen tube growth; P:root hair cell tip growth; P:phosphatidylinositol phosphorylation; F:1-phosphatidylinositol 4-kinase activity; P:phosphatidylinositol biosynthetic process; F:protein histidine kinase binding; C:plasma membrane; C:nucleus; C:chloroplast; C:cytoplasmic vesicle membrane; P:phosphatidylinositol-mediated signaling; C:root hair tip; C:cytosol; F:Rab GTPase binding	14	EC:2.7.1.67	no IPS match
contig07467	auxin-responsive protein iaa9	793	20	0.8315	1.8e-49	C:nucleus; P:regulation of transcription, DNA-templated; P:auxin-activated signaling pathway	3	-	no IPS match
contig07503	Unknown protein	800	2	0.73	1.1e-08	P:regulation of meristem growth; P:anaerobic respiration; C:mitochondrion; P:polarity specification of adaxial/abaxial axis; P:determination of bilateral symmetry; P:meristem initiation	6	-	no IPS match
contig07755	cytochrome c oxidase subunit 5b-like	773	20	0.732	7.7e-50	F:cytochrome-c oxidase activity; P:hydrogen ion transmembrane transport; C:mitochondrial envelope	3	-	no IPS match
contig07796	60s ribosomal protein l18-2	772	20	0.952	3.1e-101	F:structural constituent of ribosome; P:ribosome biogenesis; C:ribosome; P:translation	4	-	no IPS match
contig07889	atp-dependent 6-phosphofructokinase chloroplastic	763	20	0.893	1.1e-88	P:gluconeogenesis; P:pentose-phosphate shunt; P:glycolytic process; P:fructose 6-phosphate metabolic process; P:mannose metabolic process; P:fructose metabolic process; P:galactose metabolic process; P:carbohydrate phosphorylation; F:6-phosphofructokinase activity; F:ATP binding; C:chloroplast; C:6-phosphofructokinase complex; F:metal ion binding	13	EC:2.7.1; EC:2.7.1.11	G3DSA:3.40.50.460 (GENE3D); PTHR13697:SF7 (PANTHER); PTHR13697 (PANTHER); IPR000023 (SUPERFAMILY)
contig07916	alpha fucosyltransferase	761	20	0.687	1.2e-57	P:glycosylation; F:fucosyltransferase activity; C:membrane; C:Golgi apparatus	4	EC:2.4.1	TRANSMEMBRANE (PHOBIUS); NON_CYTOPLASMIC_DOMAIN (PHOBIUS); CYTOPLASMIC_DOMAIN (PHOBIUS); TMhelix (TMHMM)
contig07933	---NA---	760	0	-	-		-	-	TRANSMEMBRANE (PHOBIUS); CYTOPLASMIC_DOMAIN (PHOBIUS); NON_CYTOPLASMIC_DOMAIN (PHOBIUS); TMhelix (TMHMM)
contig08005	vacuolar protein sorting-associated protein 32 homolog 2	758	20	0.891	4.1e-69	C:ESCRT III complex; P:vacuolar transport; C:plasma membrane	3	-	Coil (COILS); Coil (COILS); IPR005024 (PFAM); PTHR22761:SF8 (PANTHER); PTHR22761 (PANTHER)
contig08156	uncharacterized oxidoreductase	742	20	0.9005	2.4e-79	P:starch biosynthetic process; F:oxidoreductase activity; P:oxidation-reduction process	3	-	IPR016040 (G3DSA:3.40.50.GENE3D); IPR002198 (PFAM); PTHR24322:SF57 (PANTHER); PTHR24322 (PANTHER); SSF51735 (SUPERFAMILY)
contig08361	at1g70780 f5a18_4	727	9	0.8133	4.2e-23	C:nucleus	1	-	no IPS match
contig08627	phytochrome-associated serine threonine-protein phosphatase	711	20	0.971	5.1e-121	F:phosphoprotein phosphatase activity; P:protein dephosphorylation	2	EC:3.1.3.16; EC:3.1; EC:3.1.3.41	IPR006186 (PRINTS); IPR006186 (SMART); IPR004843 (PFAM); IPR029052 (G3DSA:3.60.21.GENE3D); PTHR11668 (PANTHER); IPR006186 (PROSITE_PATTERNS); IPR029052 (SUPERFAMILY)
contig08629	3 -5 -exoribonuclease cer7 protein	710	3	0.78	8.2e-55	C:nucleus; P:RNA phosphodiester bond hydrolysis, exonucleolytic; F:3'-5'-exoribonuclease activity; F:RNA binding; C:cytoplasm; P:regulation of RNA metabolic process; P:RNA processing; P:wax biosynthetic process	8	EC:3.1; EC:3.1.13; EC:3.1.15	IPR015847 (PFAM); PTHR11097 (PANTHER); PTHR11097:SF14 (PANTHER); IPR015847 (SUPERFAMILY)
contig08746	at5g21070 t10f18_100	705	2	0.955	2e-44	P:biological_process; C:cellular_component; F:molecular_function	3	-	NON_CYTOPLASMIC_DOMAIN (PHOBIUS); TRANSMEMBRANE (PHOBIUS); CYTOPLASMIC_DOMAIN (PHOBIUS); CYTOPLASMIC_DOMAIN (PHOBIUS); TRANSMEMBRANE (PHOBIUS); TMhelix (TMHMM); TMhelix (TMHMM)
contig08791	coatomer subunit epsilon-1	701	20	0.938	4.7e-131	F:protein binding; P:retrograde vesicle-mediated transport, Golgi to ER; F:structural molecule activity; C:intracellular	4	-	IPR006822 (PFAM); IPR011990 (G3DSA:1.25.40.GENE3D); IPR006822 (PANTHER); PTHR10805:SF0 (PANTHER); SSF48452 (SUPERFAMILY)
contig08815	cyclin-dependent kinases regulatory subunit 1	696	20	0.971	1.1e-45	P:cell division; P:stomatal lineage progression; F:cyclin-dependent protein serine/threonine kinase regulator activity; P:regulation of cell cycle; C:cytoplasm; P:DNA endoreduplication; P:phosphatidylinositol biosynthetic process; F:kinase activity; P:negative regulation of cyclin-dependent protein serine/threonine kinase activity; P:mitotic cell cycle	10	EC:2.7.1	IPR000789 (PRINTS); IPR000789 (SMART); IPR000789 (PFAM); IPR000789 (G3DSA:3.30.170.GENE3D); PTHR23415 (PANTHER); IPR000789 (PROSITE_PATTERNS); IPR000789 (SUPERFAMILY)
contig08858	wound-responsive family protein	693	20	0.618	1.6e-21	P:biological_process	1	-	IPR022251 (PFAM)
contig08869	high mobility group b protein 1	696	20	0.8465	4.6e-16	C:nucleus; F:DNA binding; P:regulation of transcription, DNA-templated; F:chromatin binding; C:chromatin	5	-	TRANSMEMBRANE (PHOBIUS); NON_CYTOPLASMIC_DOMAIN (PHOBIUS); TRANSMEMBRANE (PHOBIUS); CYTOPLASMIC_DOMAIN (PHOBIUS); CYTOPLASMIC_DOMAIN (PHOBIUS); TMhelix (TMHMM); TMhelix (TMHMM)
contig08932	tubulin beta-1 chain	692	20	0.995	8.8e-159	F:GTP binding; P:protein polymerization; C:cytoplasm; F:GTPase activity; P:metabolic process; F:structural constituent of cytoskeleton; C:microtubule; P:microtubule-based process	8	EC:3.6.1; EC:3.6.1.15	Coil (COILS); IPR002453 (PRINTS); IPR018316 (SMART); IPR003008 (G3DSA:3.40.50.GENE3D); IPR023123 (G3DSA:1.10.287.GENE3D); IPR018316 (G3DSA:3.30.1330.GENE3D); IPR018316 (PFAM); IPR000217 (PANTHER); PTHR11588:SF72 (PANTHER); IPR008280 (SUPERFAMILY)
contig09028	dof zinc finger	681	20	0.6	6.6e-57	F:DNA binding; P:regulation of transcription, DNA-templated	2	-	IPR003851 (PFAM); IPR003851 (PANTHER); IPR003851 (PROSITE_PATTERNS); IPR003851 (PRODOM); IPR003851 (PROSITE_PROFILES)
contig09029	atp-dependent clp protease proteolytic subunit chloroplastic-like	685	20	0.7775	7.5e-69	P:proteolysis; F:serine-type endopeptidase activity	2	EC:3.4.21	IPR001907 (PRINTS); IPR029045 (G3DSA:3.90.226.GENE3D); IPR023562 (PFAM); PTHR10381:SF12 (PANTHER); IPR023562 (PANTHER); IPR029045 (SUPERFAMILY); TMhelix (TMHMM)
contig09130	glycine-rich rna-binding protein mitochondrial	672	20	0.9375	9.5e-52	F:nucleotide binding; F:nucleic acid binding; C:chloroplast	3	-	no IPS match
contig09203	gibberellin-regulated protein 9	671	20	0.6635	9.1e-23	P:response to salt stress; P:response to fructose; P:response to karrikin; P:indole-containing compound metabolic process; P:response to brassinosteroid; P:developmental maturation; P:cell redox homeostasis; P:organonitrogen compound biosynthetic process; C:extracellular region; C:plant-type cell wall; C:plasma membrane; P:response to sucrose; P:regulation of hormone levels; P:carboxylic acid bio…	22	-	IPR003854 (PFAM); PTHR23201:SF2 (PANTHER); PTHR23201 (PANTHER)
contig09346	vasodilator-stimulated phospho	658	20	0.589	1.1e-23	P:biological_process; F:molecular_function	2	-	Coil (COILS)
contig09466	basic pentacysteine 7	654	20	0.712	6.9e-47	F:protein homodimerization activity; P:posttranscriptional gene silencing by RNA; P:production of small RNA involved in gene silencing by RNA; F:sequence-specific DNA binding; C:nucleolus; P:regulation of transcription, DNA-templated; P:response to ethylene; P:methylation-dependent chromatin silencing; C:transcription factor complex; F:transcription factor activity, sequence-specific DNA binding;…	15	-	IPR010409 (PFAM); PTHR31421:SF0 (PANTHER); IPR010409 (PANTHER)
contig09543	serine threonine-protein kinase blus1	645	20	0.7385	2.2e-65	F:nucleotide binding; P:phosphorylation; F:kinase activity	3	-	no IPS match
contig09564	PREDICTED: uncharacterized protein LOC105162498	645	20	0.572	4.3e-43	P:biological_process; F:molecular_function	2	-	no IPS match
contig09594	---NA---	645	0	-	-		-	-	CYTOPLASMIC_DOMAIN (PHOBIUS); TRANSMEMBRANE (PHOBIUS); NON_CYTOPLASMIC_DOMAIN (PHOBIUS); TRANSMEMBRANE (PHOBIUS); CYTOPLASMIC_DOMAIN (PHOBIUS); TMhelix (TMHMM); TMhelix (TMHMM)
contig09606	probable lrr receptor-like serine threonine-protein kinase at1g56140	645	20	0.9335	3.5e-94	F:ATP binding; F:aspartic-type endopeptidase activity; P:proteolysis; F:protein kinase activity; P:protein phosphorylation	5	EC:3.4.23	IPR000719 (PFAM); G3DSA:1.10.510.10 (GENE3D); PTHR24420:SF610 (PANTHER); PTHR24420 (PANTHER); IPR008271 (PROSITE_PATTERNS); IPR000719 (PROSITE_PROFILES); IPR011009 (SUPERFAMILY)
contig09713	bzip transcription factor 60	637	20	0.749	4e-45	P:response to temperature stimulus; P:regulation of transcription, DNA-templated; P:regulation of programmed cell death; F:sequence-specific DNA binding; P:negative regulation of biological process; P:cellular response to oxygen-containing compound; P:regulation of transcription, DNA-templated; P:single-organism metabolic process; P:immune system process; P:hormone-mediated signaling pathway; P:d…	16	-	IPR004827 (SMART); G3DSA:1.20.5.170 (GENE3D); IPR004827 (PFAM); CYTOPLASMIC_DOMAIN (PHOBIUS); TRANSMEMBRANE (PHOBIUS); NON_CYTOPLASMIC_DOMAIN (PHOBIUS); IPR004827 (PROSITE_PROFILES); SSF57959 (SUPERFAMILY); TMhelix (TMHMM)
contig09810	splicing regulatory glutamine lysine-rich protein 1 isoform x1	631	20	0.9195	3.5e-36	P:biological_process	1	-	no IPS match
contig10014	gata transcription factor 8-like	615	20	0.7425	2.5e-19	F:DNA binding; P:regulation of transcription, DNA-templated	2	-	no IPS match
contig10359	calcium-transporting atpase endoplasmic reticulum-type-like	592	20	0.9335	7.2e-126	F:ATP binding; F:metal ion binding; C:sarcoplasmic reticulum; P:metabolic process; C:integral component of membrane; P:calcium ion transmembrane transport; F:calcium-transporting ATPase activity	7	EC:3.6.1; EC:3.6.1.3; EC:3.6.3.8; EC:3.6.1.15	IPR006068 (PFAM); IPR023298 (G3DSA:1.20.1110.GENE3D); PTHR24093 (PANTHER); PTHR24093:SF216 (PANTHER); PTHR24093 (PANTHER); PTHR24093:SF216 (PANTHER); TRANSMEMBRANE (PHOBIUS); CYTOPLASMIC_DOMAIN (PHOBIUS); TRANSMEMBRANE (PHOBIUS); NON_CYTOPLASMIC_DOMAIN (PHOBIUS); CYTOPLASMIC_DOMAIN (PHOBIUS); SSF81665 (SUPERFAMILY); TMhelix (TMHMM); TMhelix (TMHMM)
contig10380	geraniol dehydrogenase	592	20	0.8845	6.5e-88	F:zinc ion binding; P:oxidation-reduction process; F:geraniol dehydrogenase activity	3	EC:1.1.1.183	IPR011032 (G3DSA:3.90.180.GENE3D); IPR013154 (PFAM); PTHR11695:SF426 (PANTHER); IPR002085 (PANTHER); IPR002328 (PROSITE_PATTERNS); IPR011032 (SUPERFAMILY)
contig10675	kda class ii heat shock	570	20	0.92	8.1e-84	C:cytoplasm	1	-	no IPS match
contig10678	global transcription factor group e8	570	11	0.6927	5.7e-18	C:nucleus; F:DNA binding; P:response to cold; C:chloroplast; F:protein binding; P:response to abscisic acid; P:response to salt stress; P:negative regulation of transcription, DNA-templated; P:positive regulation of transcription, DNA-templated; P:response to chitin; P:single-organism process	11	-	PTHR22880:SF134 (PANTHER); PTHR22880 (PANTHER)
contig11063	---NA---	538	0	-	-		-	-	no IPS match
contig11138	annexin d2-like	540	20	0.9025	1.6e-80	F:calcium ion binding; F:calcium-dependent phospholipid binding	2	-	IPR001464 (PRINTS); IPR018502 (SMART); IPR018502 (G3DSA:1.10.220.GENE3D); IPR018502 (PFAM); IPR018502 (G3DSA:1.10.220.GENE3D); PTHR10502:SF98 (PANTHER); PTHR10502 (PANTHER); SSF47874 (SUPERFAMILY)
contig11236	probable protein phosphatase 2c 63	533	20	0.8025	1.2e-53	F:protein serine/threonine phosphatase activity; P:regulation of plant-type hypersensitive response; P:defense response by callose deposition; C:protein serine/threonine phosphatase complex; F:metal ion binding; P:endoplasmic reticulum unfolded protein response; P:protein dephosphorylation; P:negative regulation of programmed cell death; P:response to chitin; P:protein targeting to membrane; C:in…	11	EC:3.1.3.16; EC:3.1; EC:3.1.3.41	IPR001932 (PFAM); IPR001932 (G3DSA:3.60.40.GENE3D); PTHR13832:SF270 (PANTHER); PTHR13832:SF270 (PANTHER); IPR015655 (PANTHER); IPR015655 (PANTHER); IPR001932 (PROSITE_PROFILES); IPR001932 (SUPERFAMILY)
contig11258	conserved peptide upstream open reading frame 13	529	6	0.5183	1.3e-23	C:nucleus; F:protein binding; C:cytoplasm	3	-	no IPS match
contig11271	---NA---	524	0	-	-		-	-	SignalP-TM (SIGNALP_GRAM_POSITIVE)
contig11283	udp-galactose transporter 1	526	20	0.9075	3.2e-79	P:regulation of cell cycle; C:integral component of membrane; F:cyclin-dependent protein serine/threonine kinase activity; P:regulation of cell cycle; P:serine family amino acid metabolic process; P:phosphorylation	6	EC:2.7.11; EC:2.7.11.22	IPR004853 (PFAM); PTHR11132 (PANTHER); TRANSMEMBRANE (PHOBIUS); TRANSMEMBRANE (PHOBIUS); CYTOPLASMIC_DOMAIN (PHOBIUS); NON_CYTOPLASMIC_DOMAIN (PHOBIUS); TRANSMEMBRANE (PHOBIUS); CYTOPLASMIC_DOMAIN (PHOBIUS); CYTOPLASMIC_DOMAIN (PHOBIUS); NON_CYTOPLASMIC_DOMAIN (PHOBIUS); TRANSMEMBRANE (PHOBIUS); SSF103481 (SUPERFAMILY); TMhelix (TMHMM); TMhelix (TMHMM); TMhelix (TMHMM); TMhelix (TMHMM)
contig11358	glutaredoxin-c4	520	20	0.7715	4e-42	P:obsolete electron transport; F:protein disulfide oxidoreductase activity; C:intracellular membrane-bounded organelle; F:electron carrier activity; C:endomembrane system; P:cell redox homeostasis; P:oxidation-reduction process; C:cytoplasmic part	8	-	IPR014025 (PRINTS); IPR012336 (G3DSA:3.40.30.GENE3D); IPR002109 (PFAM); PTHR10168 (PANTHER); IPR011767 (PROSITE_PATTERNS); SIGNAL_PEPTIDE_C_REGION (PHOBIUS); SIGNAL_PEPTIDE (PHOBIUS); SIGNAL_PEPTIDE_N_REGION (PHOBIUS); SIGNAL_PEPTIDE_H_REGION (PHOBIUS); NON_CYTOPLASMIC_DOMAIN (PHOBIUS); IPR002109 (PROSITE_PROFILES); SignalP-noTM (SIGNALP_EUK); SignalP-TM (SIGNALP_GRAM_POSITIVE); SignalP-noTM (SIG…
contig11402	PREDICTED: uncharacterized protein LOC105163019 isoform X3	519	20	0.5845	6.9e-30	F:DNA binding	1	-	IPR014002 (SMART)
contig11433	uncharacterized protein	519	4	0.64	1.7e-32	P:biological_process; F:molecular_function	2	-	no IPS match
contig11666	rna polymerase-associated protein rtf1 homolog	504	20	0.9075	3.3e-45	P:production of miRNAs involved in gene silencing by miRNA; P:positive regulation of cell proliferation; P:DNA-templated transcription, initiation; P:gravitropism; P:post-translational protein modification; P:negative regulation of flower development; P:mRNA splicing, via spliceosome; P:transcription elongation from RNA polymerase II promoter; P:photoperiodism, flowering; F:DNA binding; P:positiv…	16	-	no IPS match
contig11793	nadp-dependent malic enzyme	496	20	0.93	1.4e-21	P:malate metabolic process; F:metal ion binding; F:NAD binding; F:malate dehydrogenase (decarboxylating) (NAD+) activity; P:tricarboxylic acid cycle; P:pyruvate metabolic process; P:carbon utilization	7	EC:1.1.1.38; EC:1.1.1.39	IPR016040 (G3DSA:3.40.50.GENE3D); IPR012302 (PFAM); PTHR23406 (PANTHER); PTHR23406:SF11 (PANTHER); SSF51735 (SUPERFAMILY)
contig11910	---NA---	488	0	-	-		-	-	no IPS match
contig11951	---NA---	490	0	-	-		-	-	TRANSMEMBRANE (PHOBIUS); NON_CYTOPLASMIC_DOMAIN (PHOBIUS); CYTOPLASMIC_DOMAIN (PHOBIUS); TMhelix (TMHMM)
contig12101	mitogen-activated protein kinase 19	473	20	0.547	1.5e-29	P:metabolic process; F:kinase activity	2	-	no IPS match
contig12183	ei24_arath ame: full=protein ei24 homolog	467	3	0.76	1.2e-08	C:mitochondrion	1	-	no IPS match
contig12207	---NA---	468	0	-	-		-	-	no IPS match
contig12253	sucrase-like protein	462	4	0.5225	1e-15	C:intracellular part	1	-	IPR030108 (PTHR31902:PANTHER); PTHR31902 (PANTHER); CYTOPLASMIC_DOMAIN (PHOBIUS); NON_CYTOPLASMIC_DOMAIN (PHOBIUS); TRANSMEMBRANE (PHOBIUS)
contig12286	PREDICTED: uncharacterized protein LOC105177867	460	20	0.788	5.3e-28	F:zinc ion binding; C:plasma membrane	2	-	SIGNAL_PEPTIDE_H_REGION (PHOBIUS); NON_CYTOPLASMIC_DOMAIN (PHOBIUS); SIGNAL_PEPTIDE (PHOBIUS); SIGNAL_PEPTIDE_C_REGION (PHOBIUS); SIGNAL_PEPTIDE_N_REGION (PHOBIUS)
contig12354	---NA---	455	0	-	-		-	-	no IPS match
contig12708	---NA---	425	0	-	-		-	-	no IPS match
contig12806	glycerol-3-phosphate dehydrogenase	419	20	0.9675	3e-83	P:carbohydrate metabolic process; P:glycerolipid metabolic process; C:glycerol-3-phosphate dehydrogenase complex; F:NAD binding; P:glycerol-3-phosphate catabolic process; P:oxidation-reduction process; F:glycerol-3-phosphate dehydrogenase [NAD+] activity	7	EC:1.1.1.8; EC:1.1.1.94	IPR016040 (G3DSA:3.40.50.GENE3D); IPR006168 (PANTHER); IPR006168 (PANTHER); PTHR11728:SF11 (PANTHER); SSF51735 (SUPERFAMILY)
contig12828	glucan endo- -beta- acidic isoform pr-q -like	417	20	0.8625	1.3e-71	C:apoplast; P:defense response; F:glucan endo-1,3-beta-D-glucosidase activity; P:starch metabolic process; P:sucrose metabolic process	5	EC:3.2.1.21; EC:3.2.1.39; EC:3.2.1	IPR013781 (G3DSA:3.20.20.GENE3D); IPR000490 (PFAM); PTHR32227 (PANTHER); SIGNAL_PEPTIDE (PHOBIUS); NON_CYTOPLASMIC_DOMAIN (PHOBIUS); SIGNAL_PEPTIDE_N_REGION (PHOBIUS); SIGNAL_PEPTIDE_H_REGION (PHOBIUS); SIGNAL_PEPTIDE_C_REGION (PHOBIUS); SignalP-noTM (SIGNALP_EUK); IPR017853 (SUPERFAMILY)
contig12834	u-box domain-containing protein 33-like	405	20	0.764	1.3e-50	F:ATP binding; F:protein kinase activity; P:protein phosphorylation	3	-	IPR001245 (PFAM); G3DSA:3.30.200.20 (GENE3D); IPR013320 (G3DSA:2.60.120.GENE3D); PTHR24420 (PANTHER); IPR017441 (PROSITE_PATTERNS); IPR000719 (PROSITE_PROFILES); IPR011009 (SUPERFAMILY)
contig12920	transcriptional adapter ada2-like isoform x2	407	20	0.7735	9.2e-47	C:nucleus; F:DNA binding; F:zinc ion binding; P:histone acetylation; P:regulation of transcription from RNA polymerase II promoter	5	-	NON_CYTOPLASMIC_DOMAIN (PHOBIUS); SIGNAL_PEPTIDE (PHOBIUS); SIGNAL_PEPTIDE_C_REGION (PHOBIUS); SIGNAL_PEPTIDE_N_REGION (PHOBIUS); SIGNAL_PEPTIDE_H_REGION (PHOBIUS)
contig12996	transcription factor hbp-1b -like	398	20	0.6875	4.7e-24	C:transcription factor complex; F:transcription factor activity, sequence-specific DNA binding; P:regulation of transcription, DNA-templated; F:sequence-specific DNA binding; P:regulation of transcription, DNA-templated	5	-	no IPS match
contig13082	upf0235 protein at5g63440 isoform x2	389	20	0.9815	5.5e-72	C:nucleus	1	-	IPR003746 (PFAM); IPR003746 (G3DSA:3.30.1200.GENE3D); PTHR13420:SF0 (PANTHER); PTHR13420 (PANTHER); IPR003746 (SUPERFAMILY)
contig13342	---NA---	363	0	-	-		-	-	no IPS match
contig13416	poly -binding protein 4-like	353	20	0.7995	1.3e-43	F:RNA binding	1	-	no IPS match
contig13689	---NA---	290	0	-	-		-	-	TRANSMEMBRANE (PHOBIUS); CYTOPLASMIC_DOMAIN (PHOBIUS); NON_CYTOPLASMIC_DOMAIN (PHOBIUS)
contig13951	26s protease regulatory subunit 8 homolog a-like	278	7	0.7471	1.6e-12	F:ATP binding; C:cytoplasm; P:protein catabolic process; F:hydrolase activity	4	-	no IPS match
contig13962	phd finger protein alfin1-like	276	20	0.874	2.4e-35	F:zinc ion binding; F:histone binding; P:regulation of transcription, DNA-templated	3	-	TRANSMEMBRANE (PHOBIUS); NON_CYTOPLASMIC_DOMAIN (PHOBIUS); CYTOPLASMIC_DOMAIN (PHOBIUS); TMhelix (TMHMM)
contig13971	---NA---	277	0	-	-		-	-	NON_CYTOPLASMIC_DOMAIN (PHOBIUS); SIGNAL_PEPTIDE_N_REGION (PHOBIUS); SIGNAL_PEPTIDE (PHOBIUS); SIGNAL_PEPTIDE_C_REGION (PHOBIUS); SIGNAL_PEPTIDE_H_REGION (PHOBIUS); SignalP-noTM (SIGNALP_GRAM_NEGATIVE); SignalP-noTM (SIGNALP_EUK)
contig14426	---NA---	213	0	-	-		-	-	no IPS match
contig14529	---NA---	195	0	-	-		-	-	Coil (COILS)
contig14708	---NA---	162	0	-	-		-	-	NON_CYTOPLASMIC_DOMAIN (PHOBIUS); CYTOPLASMIC_DOMAIN (PHOBIUS); TRANSMEMBRANE (PHOBIUS); TMhelix (TMHMM)
contig14748	---NA---	159	0	-	-		-	-	SIGNAL_PEPTIDE_H_REGION (PHOBIUS); SIGNAL_PEPTIDE_C_REGION (PHOBIUS); SIGNAL_PEPTIDE_N_REGION (PHOBIUS); SIGNAL_PEPTIDE (PHOBIUS); NON_CYTOPLASMIC_DOMAIN (PHOBIUS)
contig14807	---NA---	141	0	-	-		-	-	no IPS match
contig14832	---NA---	143	0	-	-		-	-	no IPS match
contig14988	---NA---	114	0	-	-		-	-	SIGNAL_PEPTIDE (PHOBIUS); NON_CYTOPLASMIC_DOMAIN (PHOBIUS); SIGNAL_PEPTIDE_C_REGION (PHOBIUS); SIGNAL_PEPTIDE_H_REGION (PHOBIUS); SIGNAL_PEPTIDE_N_REGION (PHOBIUS); SignalP-noTM (SIGNALP_EUK)
G0MWCVW01ASA51	---NA---	411	0	-	-		-	-	no IPS match
G0MWCVW01BIJUF	plasmodesmata callose-binding protein 3	508	20	0.7835	3.1e-33	P:metabolic process; F:transferase activity; F:polysaccharide binding	3	-	IPR012946 (SMART); IPR012946 (PFAM); PTHR32227:SF56 (PANTHER); PTHR32227 (PANTHER); SIGNAL_PEPTIDE_H_REGION (PHOBIUS); NON_CYTOPLASMIC_DOMAIN (PHOBIUS); SIGNAL_PEPTIDE (PHOBIUS); SIGNAL_PEPTIDE_N_REGION (PHOBIUS); SIGNAL_PEPTIDE_C_REGION (PHOBIUS); SignalP-noTM (SIGNALP_GRAM_NEGATIVE); SignalP-noTM (SIGNALP_EUK); SignalP-TM (SIGNALP_GRAM_POSITIVE)
G0MWCVW01ATTF7	PREDICTED: uncharacterized protein LOC105157559	491	20	0.774	7.7e-47	C:trans-Golgi network; C:endosome; C:membrane	3	-	IPR021319 (PFAM)
G0MWCVW01BJF12	dead-box atp-dependent rna helicase 41	525	20	0.904	4.3e-98	F:nucleic acid binding; F:ATP binding; P:metabolic process; F:helicase activity	4	EC:3.6.1; EC:3.6.1.15	IPR014001 (SMART); IPR011545 (PFAM); IPR027417 (G3DSA:3.40.50.GENE3D); PTHR24031:SF42 (PANTHER); PTHR24031 (PANTHER); IPR014001 (PROSITE_PROFILES); IPR027417 (SUPERFAMILY)
G0MWCVW01BQBIT	---NA---	389	0	-	-		-	-	no IPS match
G0MWCVW01BSORY	---NA---	233	0	-	-		-	-	no IPS match
G0MWCVW01BPRFW	---NA---	391	0	-	-		-	-	no IPS match
G0MWCVW01AVKA9	---NA---	484	0	-	-		-	-	no IPS match
G0MWCVW01AQC8Y	cbl-interacting serine threonine-protein kinase 6-like	507	20	0.95	1.5e-45	F:ATP binding; P:hyperosmotic salinity response; P:multicellular organismal development; P:stomatal movement; P:serine family amino acid metabolic process; F:protein serine/threonine kinase activity; P:protein phosphorylation; P:calcium-mediated signaling; P:basipetal auxin transport; C:intracellular	10	EC:2.7.11	G3DSA:3.30.200.20 (GENE3D); IPR000719 (PFAM); IPR020636 (PANTHER); PTHR24347:SF168 (PANTHER); IPR017441 (PROSITE_PATTERNS); IPR000719 (PROSITE_PROFILES); IPR011009 (SUPERFAMILY)
G0MWCVW01A584F	calmodulin-binding transcription activator 3-like	478	20	0.937	3.7e-20	C:nucleus; F:DNA binding; P:response to cold; P:leaf senescence; P:defense response to fungus; P:defense response to bacterium	6	-	no IPS match
G0MWCVW01BN6A5	o-fucosyltransferase family protein	453	6	0.655	8e-16	P:single-organism process; P:cellular process	2	-	PTHR31741:SF5 (PANTHER); PTHR31741 (PANTHER); SIGNAL_PEPTIDE_C_REGION (PHOBIUS); NON_CYTOPLASMIC_DOMAIN (PHOBIUS); SIGNAL_PEPTIDE (PHOBIUS); SIGNAL_PEPTIDE_H_REGION (PHOBIUS); SIGNAL_PEPTIDE_N_REGION (PHOBIUS); TMhelix (TMHMM)
G0MWCVW01ANE5V	---NA---	524	0	-	-		-	-	no IPS match
G0MWCVW01CAQ0W	swi snf-related matrix-associated actin-dependent regulator of chromatin subfamily a member 3-like 2 isoform x1	517	20	0.9205	6e-69	F:nucleic acid binding; F:ATP binding; P:DNA mediated transformation; F:zinc ion binding; P:DNA-dependent DNA replication; F:helicase activity; P:double-strand break repair via synthesis-dependent strand annealing; F:transferase activity	8	EC:3.6.1; EC:3.6.1.15	PTHR10799:SF164 (PANTHER); PTHR10799 (PANTHER)
G0MWCVW01BA43R	exocyst complex component exo84c	362	20	0.824	5.6e-17	P:virus induced gene silencing; P:meristem maintenance; P:production of miRNAs involved in gene silencing by miRNA; P:vegetative phase change; P:cell-cell signaling; P:determination of bilateral symmetry; P:meristem initiation; P:production of ta-siRNAs involved in RNA interference	8	-	PTHR21426:SF2 (PANTHER); PTHR21426 (PANTHER); IPR016159 (SUPERFAMILY)
G0MWCVW01B50GX	phytochrome b	452	20	0.8775	2.4e-63	F:protein homodimerization activity; P:red, far-red light phototransduction; C:protein histidine kinase complex; F:photoreceptor activity; P:detection of visible light; P:regulation of transcription, DNA-templated; P:signal transduction by protein phosphorylation; C:intracellular; F:phosphorelay sensor kinase activity; P:phosphorelay signal transduction system; C:membrane; P:protein-chromophore l…	13	EC:2.7.3; EC:2.7.13.3	IPR013515 (PFAM); IPR029016 (SUPERFAMILY)
G0MWCVW01BP9FX	---NA---	291	0	-	-		-	-	no IPS match
G0MWCVW01BQ16V	---NA---	365	0	-	-		-	-	no IPS match
G0MWCVW01BJ4N3	f-box protein at2g26160-like	487	20	0.6215	1.3e-59	P:cell division; F:nucleic acid binding; C:nucleus; P:embryo development ending in seed dormancy; C:mitochondrion; P:DNA integration	6	-	PTHR11102 (PANTHER); PTHR11102:SF11 (PANTHER)
G0MWCVW01BB93D	---NA---	320	0	-	-		-	-	no IPS match
G0MWCVW01CHKM3	---NA---	532	0	-	-		-	-	no IPS match
G0MWCVW01A7UJX	---NA---	556	0	-	-		-	-	no IPS match
G0MWCVW01AXYWR	protein frigida-essential 1 isoform x2	453	20	0.678	2.3e-08	P:positive regulation of vernalization response; F:metal ion binding	2	-	no IPS match
G0MWCVW01ARVFZ	26s proteasome regulatory subunit rpn13	399	20	0.8735	2e-67	C:nucleus; C:cytoplasm	2	-	PF16550 (PFAM); IPR006773 (PANTHER)
G0MWCVW01BVF5M	ubiquitin-associated translation elongation factor ef1b protein	429	20	0.7045	1.4e-48	F:translation elongation factor activity; P:translational elongation	2	-	no IPS match
G0MWCVW01BJX0L	---NA---	509	0	-	-		-	-	SIGNAL_PEPTIDE_N_REGION (PHOBIUS); NON_CYTOPLASMIC_DOMAIN (PHOBIUS); SIGNAL_PEPTIDE (PHOBIUS); SIGNAL_PEPTIDE_C_REGION (PHOBIUS); SIGNAL_PEPTIDE_H_REGION (PHOBIUS); SignalP-noTM (SIGNALP_EUK)
G0MWCVW01BZ1OX	calcium-transporting atpase plasma membrane-type	371	20	0.7585	1.3e-33	F:ATP binding; F:calmodulin binding; F:metal ion binding; C:sarcoplasmic reticulum; P:metabolic process; C:integral component of membrane; P:calcium ion transmembrane transport; F:calcium-transporting ATPase activity	8	EC:3.6.1; EC:3.6.1.3; EC:3.6.3.8; EC:3.6.1.15	no IPS match
G0MWCVW01AM69G	protein n-lysine methyltransferase mettl21a	431	20	0.6895	1.7e-10	F:histone acetyltransferase activity; F:transferase activity, transferring acyl groups; P:histone acetylation; F:methyltransferase activity; F:transferase activity; P:methylation	6	-	SIGNAL_PEPTIDE (PHOBIUS); SIGNAL_PEPTIDE_N_REGION (PHOBIUS); NON_CYTOPLASMIC_DOMAIN (PHOBIUS); SIGNAL_PEPTIDE_H_REGION (PHOBIUS); SIGNAL_PEPTIDE_C_REGION (PHOBIUS)
G0MWCVW01BI622	peroxidase 43-like	463	20	0.818	2.9e-69	F:peroxidase activity; P:response to oxidative stress; F:metal ion binding; P:obsolete peroxidase reaction; P:oxidation-reduction process; C:extracellular region; F:heme binding; P:hydrogen peroxide catabolic process	8	EC:1.11.1.7	IPR000823 (PRINTS); G3DSA:1.10.420.10 (GENE3D); IPR002016 (PFAM); PTHR31235:SF16 (PANTHER); PTHR31235 (PANTHER); IPR002016 (PROSITE_PROFILES); IPR010255 (SUPERFAMILY)
G0MWCVW01A5FQ5	---NA---	439	0	-	-		-	-	no IPS match
G0MWCVW01BR4MN	---NA---	413	0	-	-		-	-	no IPS match
G0MWCVW01BCBCX	---NA---	377	0	-	-		-	-	no IPS match
G0MWCVW01AWP8W	---NA---	421	0	-	-		-	-	no IPS match
G0MWCVW01CE2AF	atp-dependent zinc metalloprotease ftsh mitochondrial-like	368	20	0.967	1.6e-57	F:ATP binding; C:membrane; P:proteolysis; F:metalloendopeptidase activity	4	EC:3.4.24	G3DSA:1.10.8.60 (GENE3D); IPR000642 (PFAM); PTHR23076:SF37 (PANTHER); PTHR23076 (PANTHER); SSF140990 (SUPERFAMILY); IPR027417 (SUPERFAMILY)
G0MWCVW01APOOU	---NA---	460	0	-	-		-	-	no IPS match
G0MWCVW01AX1NS	---NA---	184	0	-	-		-	-	no IPS match
G0MWCVW01CAD3L	guanosine-5 - -diphosphate pyrophosphatase	474	20	0.754	5.7e-30	P:transcription factor import into nucleus; C:intracellular	2	-	no IPS match
G0MWCVW01CIQPG	PREDICTED: uncharacterized protein LOC105171003	511	20	0.728	1.3e-33	F:acetylglucosaminyltransferase activity; P:metabolic process; C:membrane	3	-	PTHR31042 (PANTHER); PTHR31042:SF4 (PANTHER); NON_CYTOPLASMIC_DOMAIN (PHOBIUS); CYTOPLASMIC_DOMAIN (PHOBIUS); TRANSMEMBRANE (PHOBIUS); TMhelix (TMHMM)
G0MWCVW01BJ2FF	protein far1-related sequence 5	198	20	0.9335	3.3e-29	F:zinc ion binding; P:regulation of transcription, DNA-templated	2	-	IPR031052 (PANTHER); PTHR31669:SF0 (PANTHER)
G0MWCVW01AZLUH	calpain-type cysteine protease dek1	356	20	0.8005	8.7e-43	P:proteolysis; F:calcium-dependent cysteine-type endopeptidase activity; C:intracellular	3	EC:3.4.22; EC:3.4	TRANSMEMBRANE (PHOBIUS); TRANSMEMBRANE (PHOBIUS); CYTOPLASMIC_DOMAIN (PHOBIUS); NON_CYTOPLASMIC_DOMAIN (PHOBIUS); CYTOPLASMIC_DOMAIN (PHOBIUS); TMhelix (TMHMM); TMhelix (TMHMM)
G0MWCVW01AZ2IA	---NA---	417	0	-	-		-	-	SIGNAL_PEPTIDE_C_REGION (PHOBIUS); NON_CYTOPLASMIC_DOMAIN (PHOBIUS); SIGNAL_PEPTIDE_H_REGION (PHOBIUS); SIGNAL_PEPTIDE_N_REGION (PHOBIUS); SIGNAL_PEPTIDE (PHOBIUS); PS51257 (PROSITE_PROFILES)
G0MWCVW01B5YBB	---NA---	61	0	-	-		-	-	no IPS match
G0MWCVW01ASRDZ	---NA---	206	0	-	-		-	-	no IPS match
G0MWCVW01B6EBC	agenet domain-containing protein	474	1	0.77	4.4e-09	P:biological_process; C:cellular_component	2	-	no IPS match
G0MWCVW01APYR8	---NA---	324	0	-	-		-	-	no IPS match
G0MWCVW01BP7JC	protein aspartic protease in guard cell 1	496	20	0.873	3.3e-60	F:aspartic-type endopeptidase activity; P:proteolysis	2	EC:3.4.23	PF14543 (PFAM); IPR021109 (G3DSA:2.40.70.GENE3D); IPR001461 (PANTHER); PTHR13683:SF274 (PANTHER); IPR021109 (SUPERFAMILY)
G0MWCVW01AN9JU	PREDICTED: uncharacterized protein LOC104718614 isoform X3	395	20	0.6435	2.8e-11	C:mitochondrion	1	-	no IPS match
G0MWCVW01BYP09	---NA---	392	0	-	-		-	-	no IPS match
G0MWCVW01B80CK	kinesin-related protein 11-like	429	20	0.9765	4.7e-79	F:ATP binding; F:microtubule motor activity; F:zinc ion binding; C:tubulin complex; P:metabolic process; C:kinesin complex; P:microtubule-based movement; C:microtubule; F:microtubule binding	9	EC:3.6.1; EC:3.6.1.15	Coil (COILS); Coil (COILS); IPR001752 (G3DSA:3.40.850.GENE3D); IPR001752 (PFAM); IPR027640 (PANTHER); PTHR24115:SF386 (PANTHER); IPR001752 (PROSITE_PROFILES); IPR027417 (SUPERFAMILY)
G0MWCVW01ARS9B	PREDICTED: uncharacterized protein LOC105156537	383	20	0.7865	4.1e-34	F:structural constituent of ribosome; P:ribosome biogenesis; C:ribosome; P:translation	4	-	no IPS match
G0MWCVW01BW838	---NA---	315	0	-	-		-	-	no IPS match
G0MWCVW01B40Z4	u3snornp10 and nuc211 domain-containing protein	375	5	0.77	4.2e-26	C:nucleus; P:RNA methylation; C:chloroplast; F:protein binding; P:pyrimidine ribonucleotide biosynthetic process; C:cytosol; C:vacuole	7	-	IPR012954 (PFAM); PTHR13457 (PANTHER); PTHR13457:SF1 (PANTHER)
G0MWCVW01AL2MP	histone-lysine n-methyltransferase family member suvh9-like	261	20	0.8825	1.5e-42	C:nucleus; F:zinc ion binding; P:histone lysine methylation; F:histone binding; F:histone-lysine N-methyltransferase activity; C:chromosome; P:lysine catabolic process	7	EC:2.1.1.43; EC:2.1.1	G3DSA:2.170.270.10 (GENE3D); PTHR22884 (PANTHER); PTHR22884:SF95 (PANTHER); SSF82199 (SUPERFAMILY)
G0MWCVW01BUR5I	ribosome biogenesis co-factor	412	2	0.81	5.9e-26	C:nucleus; P:pyrimidine ribonucleotide biosynthetic process; P:pollen development; P:rRNA processing; P:embryo sac development	5	-	no IPS match
G0MWCVW01BU5PO	---NA---	453	0	-	-		-	-	no IPS match
G0MWCVW01BJWH1	unnamed protein product	467	20	0.822	8.1e-43	P:biological_process	1	-	no IPS match
G0MWCVW01BITJ3	b3 domain-containing transcription repressor val1-like	382	17	0.6035	4e-19	F:DNA binding; C:nucleus; F:zinc ion binding; P:negative regulation of transcription, DNA-templated; P:transcription, DNA-templated; C:mitochondrion; P:regulation of transcription, DNA-templated	7	-	no IPS match
G0MWCVW01ASVBW	---NA---	262	0	-	-		-	-	no IPS match
G0MWCVW01B12R5	zinc finger ccch domain-containing protein 19	460	20	0.652	7.7e-37	P:nucleic acid metabolic process; F:protein binding; F:metal ion binding; P:histone modification; F:methyltransferase activity; P:macromolecule methylation	6	-	IPR003169 (SMART); IPR003169 (PFAM); IPR003169 (G3DSA:3.30.1490.GENE3D); PTHR14445 (PANTHER); PTHR14445:SF35 (PANTHER); IPR003169 (PROSITE_PROFILES); IPR003169 (SUPERFAMILY)
G0MWCVW01CH82U	cell division cycle cofactor of apc complex-like	391	20	0.9045	7.5e-60	P:cell division; F:protein binding	2	-	IPR001680 (SMART); IPR015943 (G3DSA:2.130.10.GENE3D); PTHR19918:SF8 (PANTHER); PTHR19918 (PANTHER); IPR017986 (PROSITE_PROFILES); IPR001680 (PROSITE_PROFILES); IPR017986 (SUPERFAMILY)
G0MWCVW01CEKFC	---NA---	323	0	-	-		-	-	no IPS match
G0MWCVW01BWQYJ	protein arv1	431	3	0.42	6.8e-13	C:intracellular membrane-bounded organelle; C:cytoplasmic part; P:single-organism process	3	-	TMhelix (TMHMM)
G0MWCVW01AUGHJ	---NA---	360	0	-	-		-	-	no IPS match
G0MWCVW01BU42F	---NA---	172	0	-	-		-	-	no IPS match
G0MWCVW01A48UX	---NA---	246	0	-	-		-	-	SIGNAL_PEPTIDE_C_REGION (PHOBIUS); SIGNAL_PEPTIDE_H_REGION (PHOBIUS); SIGNAL_PEPTIDE_N_REGION (PHOBIUS); NON_CYTOPLASMIC_DOMAIN (PHOBIUS); SIGNAL_PEPTIDE (PHOBIUS); SignalP-noTM (SIGNALP_EUK)
G0MWCVW01A1C2H	rna polymerase ii-associated factor 1 homolog	306	20	0.895	4.4e-39	P:histone modification; C:Cdc73/Paf1 complex; P:transcription elongation from RNA polymerase II promoter	3	-	no IPS match
G0MWCVW01BTK1B	btb poz domain-containing protein at5g67385	359	20	0.9	2e-45	F:protein binding	1	-	G3DSA:3.30.710.10 (GENE3D); IPR000210 (PFAM); PTHR32370:SF18 (PANTHER); PTHR32370 (PANTHER); IPR000210 (PROSITE_PROFILES); IPR011333 (SUPERFAMILY)
G0MWCVW01AVHT8	transcription factor bhlh140 isoform x2	188	20	0.758	3.7e-05	P:DNA repair; P:purine ribonucleotide metabolic process; P:reciprocal meiotic recombination; P:regulation of chromosome organization; P:telomere maintenance in response to DNA damage; F:adenylylsulfatase activity; P:meiotic DNA double-strand break formation; P:mitotic cell cycle; P:xylan biosynthetic process; F:transcription factor activity, sequence-specific DNA binding; F:catalytic activity; P:…	25	-	no IPS match
G0MWCVW01BQ58E	---NA---	463	0	-	-		-	-	no IPS match
G0MWCVW01ARCBR	glycerol-3-phosphate dehydrogenase	369	20	0.8295	4.8e-49	F:zinc ion binding; P:penicillin biosynthetic process; P:response to salt stress; C:glycerol-3-phosphate dehydrogenase complex; C:chloroplast envelope; P:phospholipid biosynthetic process; P:response to amino acid; P:glycerolipid biosynthetic process; P:glycerophospholipid metabolic process; F:beta-lactamase activity; F:glycerol-3-phosphate dehydrogenase [NAD+] activity; P:photoperiodism, floweri…	23	EC:1.1.1.8; EC:3.1.2.6; EC:1.1.1.94; EC:3.5.2.6	no IPS match
G0MWCVW01BX55A	---NA---	263	0	-	-		-	-	SignalP-noTM (SIGNALP_EUK)
G0MWCVW01BCRO9	cysteine-rich receptor-like protein kinase 2	453	20	0.638	5.2e-22	F:nucleotide binding; F:protein kinase activity; P:protein phosphorylation	3	-	G3DSA:1.10.510.10 (GENE3D)
G0MWCVW01B408D	---NA---	258	0	-	-		-	-	no IPS match
G0MWCVW01ANKI0	ppr containing plant protein	255	20	0.7975	9.6e-18	P:biological_process	1	-	SIGNAL_PEPTIDE_C_REGION (PHOBIUS); SIGNAL_PEPTIDE_H_REGION (PHOBIUS); SIGNAL_PEPTIDE (PHOBIUS); SIGNAL_PEPTIDE_N_REGION (PHOBIUS); NON_CYTOPLASMIC_DOMAIN (PHOBIUS)
G0MWCVW01B867V	---NA---	444	0	-	-		-	-	no IPS match
G0MWCVW01CATNN	---NA---	320	0	-	-		-	-	no IPS match
G0MWCVW01ALABH	calcium-transporting atpase endoplasmic reticulum-type	273	20	0.883	7.3e-36	P:manganese ion homeostasis; F:manganese-transporting ATPase activity; P:metabolic process; F:calcium-transporting ATPase activity; P:root development; F:ATP binding; C:trans-Golgi network; C:endosome; F:metal ion binding; P:manganese ion transmembrane transport; C:integral component of membrane; P:calcium ion transmembrane transport; C:sarcoplasmic reticulum membrane	13	EC:3.6.3.35; EC:3.6.1; EC:3.6.1.3; EC:3.6.3.8; EC:3.6.1.15	no IPS match
G0MWCVW01AXI7X	---NA---	323	0	-	-		-	-	no IPS match
G0MWCVW01AV6A4	---NA---	259	0	-	-		-	-	no IPS match
G0MWCVW01B848J	gag-pol identical	448	20	0.664	5.8e-47	F:binding	1	-	IPR015416 (PFAM)
G0MWCVW01B6SRT	---NA---	142	0	-	-		-	-	no IPS match
G0MWCVW01BXROY	---NA---	329	0	-	-		-	-	no IPS match
G0MWCVW01B8ZCQ	---NA---	209	0	-	-		-	-	TRANSMEMBRANE (PHOBIUS); CYTOPLASMIC_DOMAIN (PHOBIUS); NON_CYTOPLASMIC_DOMAIN (PHOBIUS); TMhelix (TMHMM)
G0MWCVW01BJ7RT	---NA---	340	0	-	-		-	-	no IPS match
G0MWCVW01A4Z2H	---NA---	160	0	-	-		-	-	no IPS match
G0MWCVW01BGIAD	glycosyltransferase family protein	283	15	0.668	0.00028	C:Golgi apparatus; P:phosphatidylinositol metabolic process; P:biosynthetic process; F:transferase activity	4	-	no IPS match
G0MWCVW01B3QOH	---NA---	197	0	-	-		-	-	no IPS match
G0MWCVW01B79XJ	---NA---	306	0	-	-		-	-	TMhelix (TMHMM)
G0MWCVW01BCRGL	e3 ubiquitin-protein ligase herc2	213	20	0.857	2.6e-25	C:nucleus; F:DNA binding; F:metal ion binding; P:metabolic process; F:ligase activity	5	-	no IPS match
G0MWCVW01B7PC8	pentatricopeptide repeat-containing protein at5g46100	247	20	0.828	1e-31	F:molecular_function	1	-	IPR002885 (TIGRFAM); PTHR24015 (PANTHER); PTHR24015:SF383 (PANTHER)
G0MWCVW02DZQT3	---NA---	382	0	-	-		-	-	no IPS match
G0MWCVW02DC6ZK	---NA---	185	0	-	-		-	-	NON_CYTOPLASMIC_DOMAIN (PHOBIUS); TRANSMEMBRANE (PHOBIUS); TRANSMEMBRANE (PHOBIUS); CYTOPLASMIC_DOMAIN (PHOBIUS); CYTOPLASMIC_DOMAIN (PHOBIUS); TMhelix (TMHMM); TMhelix (TMHMM)
G0MWCVW02EA831	qwrf8_arath ame: full=qwrf motif-containing protein 8	472	20	0.6485	5.4e-22	C:nuclear microtubule; P:cell cycle process; P:floral whorl development; P:floral organ formation; P:microtubule cytoskeleton organization; P:endosperm development; P:phyllome development; P:chloroplast organization; F:microtubule binding; P:cell division; C:peroxisome; C:tubulin complex; C:apoplast; P:histone modification; P:endosperm cellularization	15	-	IPR007573 (PFAM); PTHR31807 (PANTHER)
G0MWCVW02C53SD	---NA---	361	0	-	-		-	-	no IPS match
G0MWCVW02EJPSF	ubiquitin domain-containing protein dsk2b-like isoform x1	492	20	0.649	1.5e-28	C:cytoplasm	1	-	no IPS match
G0MWCVW02D69A2	adipose-regulatory protein	407	5	0.718	8.2e-47	C:nucleus	1	-	PTHR21212:SF1 (PANTHER); PTHR21212 (PANTHER); TRANSMEMBRANE (PHOBIUS); NON_CYTOPLASMIC_DOMAIN (PHOBIUS); CYTOPLASMIC_DOMAIN (PHOBIUS); TMhelix (TMHMM)
G0MWCVW02DSI73	at hook motif dna-binding family protein	494	20	0.571	3.3e-11	F:DNA binding	1	-	no IPS match
G0MWCVW02DT1XY	golgin candidate 1	366	4	0.85	4.4e-60	P:chloroplast fission; P:carotenoid biosynthetic process; F:protein homodimerization activity; P:pentose-phosphate shunt; P:nuclear-transcribed mRNA catabolic process; C:Golgi membrane; C:nucleus; C:chloroplast inner membrane; F:oxidoreductase activity; C:integral component of membrane; P:thylakoid membrane organization; P:isopentenyl diphosphate biosynthetic process, methylerythritol 4-phosphate…	13	-	Coil (COILS); Coil (COILS); PTHR13815 (PANTHER); PTHR13815:SF5 (PANTHER)
G0MWCVW02DXWHF	5-methyltetrahydropteroyltriglutamate--homocysteine methyltransferase-like	463	20	0.971	1.5e-88	P:methionine biosynthetic process; F:zinc ion binding; F:5-methyltetrahydropteroyltriglutamate-homocysteine S-methyltransferase activity; P:methylation	4	EC:2.1.1.14; EC:2.1.1	IPR002629 (PFAM); G3DSA:3.20.20.210 (GENE3D); PTHR30519:SF0 (PANTHER); PTHR30519 (PANTHER); SSF51726 (SUPERFAMILY)
G0MWCVW02EVYPO	---NA---	283	0	-	-		-	-	SignalP-noTM (SIGNALP_EUK)
G0MWCVW02ERD9R	exocyst complex component sec8	429	20	0.9125	5e-67	C:plasmodesma; P:vesicle docking involved in exocytosis; P:protein transport; P:mucilage biosynthetic process involved in seed coat development; C:cytosol; C:plasma membrane; C:exocyst	7	-	PTHR14146 (PANTHER)
G0MWCVW02C7IGA	---NA---	498	0	-	-		-	-	no IPS match
G0MWCVW02DFIXB	unknown	456	2	0.62	1.3e-30	C:endoplasmic reticulum	1	-	no IPS match
G0MWCVW02ER3MV	---NA---	486	0	-	-		-	-	SIGNAL_PEPTIDE_N_REGION (PHOBIUS); SIGNAL_PEPTIDE_C_REGION (PHOBIUS); NON_CYTOPLASMIC_DOMAIN (PHOBIUS); SIGNAL_PEPTIDE_H_REGION (PHOBIUS); SIGNAL_PEPTIDE (PHOBIUS)
G0MWCVW02DKKJG	unnamed protein product	528	3	0.6467	0.0001	C:membrane; P:protein transport; P:transport	3	-	TRANSMEMBRANE (PHOBIUS); CYTOPLASMIC_DOMAIN (PHOBIUS); NON_CYTOPLASMIC_DOMAIN (PHOBIUS)
G0MWCVW02EH1ZK	---NA---	457	0	-	-		-	-	no IPS match
G0MWCVW02EVFN8	uncharacterized aarf domain-containing protein kinase chloroplastic	489	20	0.9165	2.3e-13	F:ATP binding; F:protein kinase activity; P:protein phosphorylation; P:protein stabilization; C:plastoglobule; P:regulation of tocopherol cyclase activity	6	-	CYTOPLASMIC_DOMAIN (PHOBIUS); TRANSMEMBRANE (PHOBIUS); NON_CYTOPLASMIC_DOMAIN (PHOBIUS); TMhelix (TMHMM)
G0MWCVW02DVTWE	pre-rrna-processing protein tsr1 homolog	485	20	0.8955	3.6e-51	P:isoleucine biosynthetic process; C:nucleus; P:gluconeogenesis; C:pyruvate dehydrogenase complex; F:pyruvate dehydrogenase (acetyl-transferring) activity; P:nucleotide biosynthetic process; P:valine biosynthetic process; P:glycolytic process; P:leucine biosynthetic process; P:ribosome biogenesis; P:oxidation-reduction process	11	EC:1.2.4.1	Coil (COILS); IPR007034 (PFAM); PTHR12858:SF1 (PANTHER); PTHR12858 (PANTHER)
G0MWCVW02EA2V5	tetraspanin-10 isoform x1	450	20	0.91	7.6e-34	F:nucleic acid binding; F:ATP binding; P:metabolic process; C:integral component of membrane; F:helicase activity	5	EC:3.6.1; EC:3.6.1.15	IPR000301 (PRINTS); IPR018499 (PFAM); PTHR32191 (PANTHER); PTHR32191:SF13 (PANTHER); TRANSMEMBRANE (PHOBIUS); CYTOPLASMIC_DOMAIN (PHOBIUS); TRANSMEMBRANE (PHOBIUS); NON_CYTOPLASMIC_DOMAIN (PHOBIUS); TRANSMEMBRANE (PHOBIUS); NON_CYTOPLASMIC_DOMAIN (PHOBIUS); CYTOPLASMIC_DOMAIN (PHOBIUS); TMhelix (TMHMM); TMhelix (TMHMM); TMhelix (TMHMM)
G0MWCVW02DLT46	PREDICTED: uncharacterized protein LOC106369573	467	7	0.5129	1.2e-07	F:nucleic acid binding; C:nucleus; F:zinc ion binding	3	-	no IPS match
G0MWCVW02DRYQ0	cdk5rap1-like protein	497	20	0.977	5.3e-81	P:cytokinin biosynthetic process; P:aromatic amino acid family biosynthetic process; P:reciprocal meiotic recombination; F:2-alkenal reductase [NAD(P)] activity; P:embryo development ending in seed dormancy; P:RNA modification; P:protein autophosphorylation; P:phosphatidylglycerol biosynthetic process; P:regulation of cyclin-dependent protein serine/threonine kinase activity; P:oxidation-reductio…	14	EC:1.3.1.74	PTHR11918:SF43 (PANTHER); IPR023970 (PANTHER); IPR013848 (PROSITE_PROFILES)
G0MWCVW02EX576	pentatricopeptide repeat-containing protein chloroplastic	491	20	0.756	7.2e-27	P:maltose metabolic process; P:starch biosynthetic process; F:mRNA binding; P:mRNA processing	4	-	Coil (COILS)
G0MWCVW02ECE61	---NA---	204	0	-	-		-	-	NON_CYTOPLASMIC_DOMAIN (PHOBIUS); CYTOPLASMIC_DOMAIN (PHOBIUS); TRANSMEMBRANE (PHOBIUS); TMhelix (TMHMM)
G0MWCVW02C17YS	crocetin glucoside glucosyltransferase-like	471	20	0.706	8.9e-13	F:transferase activity, transferring hexosyl groups; P:metabolic process	2	-	no IPS match
G0MWCVW02DYV3E	PREDICTED: uncharacterized protein LOC103699270, partial	366	20	0.8305	1.5e-54	F:nucleic acid binding; C:nucleus; F:zinc ion binding; F:aspartic-type endopeptidase activity; P:proteolysis; P:DNA integration	6	EC:3.4.23	SSF56672 (SUPERFAMILY)
G0MWCVW02DGMYR	probable e3 ubiquitin-protein ligase xerico	532	20	0.617	7.1e-30	F:zinc ion binding; F:metal ion binding; P:metabolic process; F:ligase activity; F:hydrolase activity	5	-	no IPS match
G0MWCVW02DYBRU	udp-glucuronic acid decarboxylase 2-like	492	20	0.953	3e-39	P:carbohydrate metabolic process; F:racemase and epimerase activity, acting on carbohydrates and derivatives	2	-	G3DSA:3.90.25.10 (GENE3D); PF16363 (PFAM); PTHR10366:SF323 (PANTHER); PTHR10366 (PANTHER); SSF51735 (SUPERFAMILY)
G0MWCVW02DFU3S	plasma membrane atpase 4	459	20	0.959	2.1e-93	F:ATP binding; P:oxidative phosphorylation; F:metal ion binding; C:integral component of membrane; P:hydrogen ion transmembrane transport; F:hydrogen-exporting ATPase activity, phosphorylative mechanism; P:ATP biosynthetic process	7	EC:3.6.1; EC:3.6.1.3; EC:3.6.3.6; EC:3.6.1.15	IPR023298 (G3DSA:1.20.1110.GENE3D); PTHR24093 (PANTHER); PTHR24093:SF257 (PANTHER); CYTOPLASMIC_DOMAIN (PHOBIUS); TRANSMEMBRANE (PHOBIUS); TRANSMEMBRANE (PHOBIUS); TRANSMEMBRANE (PHOBIUS); NON_CYTOPLASMIC_DOMAIN (PHOBIUS); NON_CYTOPLASMIC_DOMAIN (PHOBIUS); TRANSMEMBRANE (PHOBIUS); CYTOPLASMIC_DOMAIN (PHOBIUS); CYTOPLASMIC_DOMAIN (PHOBIUS); SSF81665 (SUPERFAMILY); TMhelix (TMHMM); TMhelix (TMHMM)
G0MWCVW02EEO6M	pre-rrna-processing protein tsr1 homolog	502	20	0.927	6.3e-107	C:cytoplasm; P:protein import into nucleus; P:positive regulation of peptide hormone secretion; F:protein transporter activity; P:neurogenesis; P:ribosome assembly; C:nucleolus; P:positive regulation of multicellular organism growth	8	-	IPR007034 (PFAM); PTHR12858 (PANTHER); PTHR12858:SF1 (PANTHER)
G0MWCVW02DODUV	---NA---	469	0	-	-		-	-	no IPS match
G0MWCVW02DK0VO	---NA---	415	0	-	-		-	-	no IPS match
G0MWCVW02DDHLW	trna pseudouridine synthase-like 1	513	20	0.8255	3.8e-42	P:pseudouridine synthesis; F:RNA binding; P:tRNA processing; F:pseudouridine synthase activity; P:one-carbon metabolic process	5	EC:5.4.99.12	no IPS match
G0MWCVW02DH6AU	---NA---	188	0	-	-		-	-	no IPS match
G0MWCVW02DFT4X	---NA---	435	0	-	-		-	-	no IPS match
G0MWCVW02EAD1D	filaggrin-like isoform x1	435	20	0.6895	6.5e-42	P:response to oxidative stress	1	-	Coil (COILS)
G0MWCVW02DAVGA	histidine kinase cki1-like	445	20	0.6715	3.5e-38	P:signal transduction; P:phosphorylation; F:signal transducer activity; F:kinase activity	4	-	no IPS match
G0MWCVW02DJW51	protein grip	375	20	0.6935	2.3e-07	C:trans-Golgi network; P:protein targeting to Golgi; P:RNA processing; P:cellulose biosynthetic process; P:gravitropism; C:intracellular; P:Golgi vesicle transport; P:mitotic cell cycle	8	-	no IPS match
G0MWCVW02D83G4	sec14p-like phosphatidylinositol transfer family protein	463	14	0.755	4.2e-51	C:nucleus; P:coumarin biosynthetic process; P:response to wounding; C:Golgi apparatus; P:transport; P:negative regulation of defense response; C:plasma membrane; F:transporter activity; P:cell wall biogenesis	9	-	IPR001251 (PFAM); IPR001251 (G3DSA:3.40.525.GENE3D); PTHR10174 (PANTHER); PTHR10174:SF93 (PANTHER); IPR001251 (PROSITE_PROFILES); IPR001251 (SUPERFAMILY)
G0MWCVW02EBJ9B	sun domain-containing protein 3-like	412	20	0.827	9.8e-59	C:integral component of nuclear inner membrane; C:LINC complex	2	-	IPR012919 (PFAM); IPR018539 (PTHR12911:PANTHER); PTHR12911 (PANTHER); IPR012919 (PROSITE_PROFILES)
G0MWCVW02DGAB1	protein transport protein sec24-like at4g32640	442	20	0.705	3.7e-25	F:zinc ion binding; P:ER to Golgi vesicle-mediated transport; P:intracellular protein transport; C:COPII vesicle coat	4	-	no IPS match
G0MWCVW02D2WH2	---NA---	385	0	-	-		-	-	no IPS match
G0MWCVW02D68N7	membrane-bound transcription factor site-2 protease	450	20	0.736	1.2e-27	C:membrane; P:proteolysis; F:metalloendopeptidase activity	3	EC:3.4.24	CYTOPLASMIC_DOMAIN (PHOBIUS); NON_CYTOPLASMIC_DOMAIN (PHOBIUS); TRANSMEMBRANE (PHOBIUS); TMhelix (TMHMM)
G0MWCVW02DNMNH	dna-directed rna polymerase iii subunit rpc1	282	20	0.8855	2.4e-12	F:DNA binding; F:zinc ion binding; P:pyrimidine nucleobase metabolic process; F:DNA-directed RNA polymerase activity; F:ribonucleoside binding; P:transcription, DNA-templated; P:purine nucleobase metabolic process; C:nucleolus	8	EC:2.7.7.6	NON_CYTOPLASMIC_DOMAIN (PHOBIUS); TRANSMEMBRANE (PHOBIUS); CYTOPLASMIC_DOMAIN (PHOBIUS); TMhelix (TMHMM); TMhelix (TMHMM)
G0MWCVW02EMLEN	---NA---	460	0	-	-		-	-	no IPS match
G0MWCVW02EF1AE	---NA---	401	0	-	-		-	-	no IPS match
G0MWCVW02EW8DW	spermidine synthase 3 isoform 3	416	20	0.7685	2e-11	P:polyamine metabolic process; F:transferase activity	2	-	no IPS match
G0MWCVW02EF6KA	heptahelical transmembrane protein 2-like	404	20	0.789	5.9e-52	C:integral component of membrane	1	-	IPR004254 (PFAM); PTHR20855:SF32 (PANTHER); IPR004254 (PANTHER); TRANSMEMBRANE (PHOBIUS); TRANSMEMBRANE (PHOBIUS); NON_CYTOPLASMIC_DOMAIN (PHOBIUS); TRANSMEMBRANE (PHOBIUS); NON_CYTOPLASMIC_DOMAIN (PHOBIUS); CYTOPLASMIC_DOMAIN (PHOBIUS); CYTOPLASMIC_DOMAIN (PHOBIUS); TMhelix (TMHMM); TMhelix (TMHMM); TMhelix (TMHMM)
G0MWCVW02EJJFB	serine threonine-protein kinase afc2 isoform x2	255	20	0.9205	5.8e-18	P:carotenoid biosynthetic process; P:chlorophyll metabolic process; P:positive regulation of translation; P:pentose-phosphate shunt; P:heme biosynthetic process; P:protein autophosphorylation; P:mRNA processing; P:serine family amino acid metabolic process; F:protein serine/threonine kinase activity; P:maltose metabolic process; C:nucleus; F:ferrochelatase activity; F:ATP binding; C:chloroplast; …	22	EC:2.7.11; EC:2.7.12.1; EC:4.99.1.1	PTHR24058 (PANTHER); PTHR24058:SF44 (PANTHER)
G0MWCVW02DZ137	l-arabinokinase-like	423	20	0.962	1.5e-27	F:ATP binding; C:plasmodesma; C:cytosol; P:phosphorylation; F:phosphotransferase activity, alcohol group as acceptor; F:kinase activity	6	-	PTHR10457 (PANTHER); PTHR10457:SF6 (PANTHER)
G0MWCVW02ERXG1	protein transport protein sft2	478	20	0.9395	1e-27	P:vesicle-mediated transport; C:integral component of membrane	2	-	IPR007305 (PFAM); IPR011691 (PANTHER); PTHR23137:SF3 (PANTHER); CYTOPLASMIC_DOMAIN (PHOBIUS); CYTOPLASMIC_DOMAIN (PHOBIUS); TRANSMEMBRANE (PHOBIUS); TRANSMEMBRANE (PHOBIUS); NON_CYTOPLASMIC_DOMAIN (PHOBIUS); TMhelix (TMHMM)
G0MWCVW02EZSUF	5 -3 exoribonuclease 3-like	416	20	0.718	1.5e-40	F:nucleic acid binding; P:nucleic acid phosphodiester bond hydrolysis; F:exonuclease activity	3	-	Coil (COILS); IPR027073 (PANTHER); PTHR12341:SF30 (PANTHER)
G0MWCVW02ED795	f-box protein at3g12350	410	20	0.852	3.7e-27	F:protein binding	1	-	IPR001810 (SMART); IPR001810 (PFAM); G3DSA:1.20.1280.50 (GENE3D); IPR001810 (PROSITE_PROFILES); IPR001810 (SUPERFAMILY)
G0MWCVW02ETK7R	---NA---	352	0	-	-		-	-	CYTOPLASMIC_DOMAIN (PHOBIUS); NON_CYTOPLASMIC_DOMAIN (PHOBIUS); TRANSMEMBRANE (PHOBIUS); CYTOPLASMIC_DOMAIN (PHOBIUS); TRANSMEMBRANE (PHOBIUS); TMhelix (TMHMM)
G0MWCVW02D0QQD	stress-induced receptor-like kinase	516	20	0.7595	7.4e-27	F:ATP binding; P:peptidyl-tyrosine phosphorylation; F:transmembrane receptor protein tyrosine kinase activity; P:transmembrane receptor protein tyrosine kinase signaling pathway; P:serine family amino acid metabolic process; F:protein serine/threonine kinase activity; F:polysaccharide binding	7	EC:2.7.10; EC:2.7.10.1; EC:2.7.11	IPR025287 (PFAM); TRANSMEMBRANE (PHOBIUS); NON_CYTOPLASMIC_DOMAIN (PHOBIUS); CYTOPLASMIC_DOMAIN (PHOBIUS)
G0MWCVW02E09UL	---NA---	536	0	-	-		-	-	no IPS match
G0MWCVW02E0TJW	---NA---	260	0	-	-		-	-	TRANSMEMBRANE (PHOBIUS); CYTOPLASMIC_DOMAIN (PHOBIUS); NON_CYTOPLASMIC_DOMAIN (PHOBIUS); TMhelix (TMHMM)
G0MWCVW02EH3PY	---NA---	404	0	-	-		-	-	no IPS match
G0MWCVW02ESWM4	---NA---	469	0	-	-		-	-	TMhelix (TMHMM)
G0MWCVW02C2JXG	nep1-interacting 1 -like protein	353	20	0.77	2.3e-12	F:zinc ion binding	1	-	no IPS match
G0MWCVW02EZKUP	PREDICTED: LOW QUALITY PROTEIN: uncharacterized protein LOC104104713	475	20	0.8415	3.7e-47	P:biological_process; C:cellular_component	2	-	TRANSMEMBRANE (PHOBIUS); CYTOPLASMIC_DOMAIN (PHOBIUS); NON_CYTOPLASMIC_DOMAIN (PHOBIUS); TMhelix (TMHMM)
G0MWCVW02C6YEV	---NA---	239	0	-	-		-	-	no IPS match
G0MWCVW02EP5SO	---NA---	452	0	-	-		-	-	no IPS match
G0MWCVW02D4R59	pentatricopeptide repeat-containing protein mitochondrial	410	20	0.9525	1.2e-79	C:chloroplast; F:protein binding	2	-	IPR002885 (PFAM); IPR002885 (TIGRFAM); IPR011990 (G3DSA:1.25.40.GENE3D); PTHR24015 (PANTHER); PTHR24015:SF324 (PANTHER); IPR002885 (PROSITE_PROFILES); IPR002885 (PROSITE_PROFILES); IPR002885 (PROSITE_PROFILES); IPR002885 (PROSITE_PROFILES)
G0MWCVW02DOQBE	---NA---	474	0	-	-		-	-	no IPS match
G0MWCVW02EZ1W7	---NA---	181	0	-	-		-	-	no IPS match
G0MWCVW02DNP01	alpha beta-hydrolases superfamily protein	454	20	0.693	3.5e-48	C:nucleus; C:chloroplast; C:plasmodesma; P:negative regulation of transcription, DNA-templated; P:galactolipid biosynthetic process; C:membrane; C:endoplasmic reticulum; C:plant-type cell wall; P:cellular response to phosphate starvation; C:vacuole; F:hydrolase activity	11	-	IPR029058 (G3DSA:3.40.50.GENE3D); PTHR10992:SF720 (PANTHER); PTHR10992 (PANTHER); IPR029058 (SUPERFAMILY)
G0MWCVW02C7EN0	aspartic proteinase asp1	235	4	0.535	3.4e-05	F:aspartic-type endopeptidase activity; P:proteolysis; F:peptidase activity; F:hydrolase activity	4	-	no IPS match
G0MWCVW02D5I8Q	---NA---	299	0	-	-		-	-	no IPS match
G0MWCVW02DR7X0	web family protein chloroplastic-like	287	20	0.8835	2.4e-20	P:phosphorelay signal transduction system; F:signal transducer activity; C:intracellular	3	-	no IPS match
G0MWCVW02DXV3K	dna double-strand break repair rad50 atpase	522	20	0.831	3.3e-64	P:protein folding	1	-	PTHR31029 (PANTHER); PTHR31029:SF2 (PANTHER)
G0MWCVW02C905D	---NA---	384	0	-	-		-	-	NON_CYTOPLASMIC_DOMAIN (PHOBIUS); TRANSMEMBRANE (PHOBIUS); CYTOPLASMIC_DOMAIN (PHOBIUS); TRANSMEMBRANE (PHOBIUS); CYTOPLASMIC_DOMAIN (PHOBIUS); TMhelix (TMHMM); TMhelix (TMHMM)
G0MWCVW02ELLLC	chaperone protein dnaj 15	399	20	0.901	1.8e-70	P:positive gravitropism; F:cytoskeletal protein binding	2	-	no IPS match
G0MWCVW02EA5ZV	pentatricopeptide repeat-containing protein mitochondrial	415	20	0.766	1.1e-23	P:metabolic process; F:microtubule-severing ATPase activity	2	EC:3.6.1; EC:3.6.1.3; EC:3.6.1.15; EC:3.6.4.3	IPR002885 (PFAM); PTHR24015:SF105 (PANTHER); PTHR24015 (PANTHER)
G0MWCVW02DTIVG	---NA---	249	0	-	-		-	-	SIGNAL_PEPTIDE_H_REGION (PHOBIUS); SIGNAL_PEPTIDE (PHOBIUS); SIGNAL_PEPTIDE_N_REGION (PHOBIUS); SIGNAL_PEPTIDE_C_REGION (PHOBIUS); NON_CYTOPLASMIC_DOMAIN (PHOBIUS); SignalP-noTM (SIGNALP_EUK)
G0MWCVW02DQ6EJ	retrotransposon ty1-copia subclass	413	20	0.742	2.7e-19	F:DNA binding; P:DNA recombination; P:DNA integration	3	-	no IPS match
G0MWCVW02DMN79	---NA---	265	0	-	-		-	-	no IPS match
G0MWCVW02DGSXQ	probable adp-ribosylation factor gtpase-activating protein agd6	412	20	0.8975	1.1e-73	F:metal ion binding; F:GTPase activator activity; P:positive regulation of GTPase activity	3	-	IPR001164 (PRINTS); IPR001164 (SMART); IPR001164 (PFAM); PTHR23180 (PANTHER); PTHR23180:SF35 (PANTHER); IPR001164 (PROSITE_PROFILES); SSF57863 (SUPERFAMILY)
G0MWCVW02DSO30	serine threonine-protein kinase ctr1	408	20	0.669	1.2e-29	F:kinase activity	1	-	CYTOPLASMIC_DOMAIN (PHOBIUS); NON_CYTOPLASMIC_DOMAIN (PHOBIUS); TRANSMEMBRANE (PHOBIUS); TMhelix (TMHMM)
G0MWCVW02D5NCW	protein sabre	405	8	0.7125	1.1e-50	C:pollen tube tip; P:multidimensional cell growth; P:pollen tube growth; C:root hair tip; P:root hair cell tip growth; C:extracellular region; C:plasma membrane; P:response to ethylene	8	-	no IPS match
G0MWCVW02DBITL	mannan endo- -beta-mannosidase 2-like	401	20	0.831	5.7e-49	P:carbohydrate metabolic process; F:hydrolase activity, hydrolyzing O-glycosyl compounds	2	-	IPR013781 (G3DSA:3.20.20.GENE3D)
G0MWCVW02DADA9	scopoletin glucosyltransferase-like	363	20	0.7185	2.9e-39	F:transferase activity, transferring hexosyl groups; F:metal ion binding; P:metabolic process	3	-	IPR002213 (PFAM); G3DSA:3.40.50.2000 (GENE3D); IPR002213 (PANTHER); PTHR11926:SF159 (PANTHER); SSF53756 (SUPERFAMILY)
G0MWCVW02C48VA	histone-lysine n-methyltransferase ashh1	404	20	0.6545	1e-32	P:cellular macromolecule metabolic process; P:single-organism cellular process; F:transferase activity; P:primary metabolic process; P:single-organism metabolic process; P:methylation	6	-	Coil (COILS)
G0MWCVW02DUBAS	---NA---	70	0	-	-		-	-	no IPS match
G0MWCVW02C52LI	abc transporter e family member 2	218	20	0.9125	2.8e-21	F:ATPase activity; F:ATP binding; P:metabolic process; F:iron-sulfur cluster binding	4	EC:3.6.1; EC:3.6.1.3; EC:3.6.1.15	no IPS match
G0MWCVW02DMJD5	homogentisate -dioxygenase	390	20	0.959	2.6e-74	P:styrene catabolic process; P:L-phenylalanine catabolic process; P:homogentisate catabolic process; C:cytosol; P:tyrosine catabolic process; P:oxidation-reduction process; F:homogentisate 1,2-dioxygenase activity	7	EC:1.13.11; EC:1.13.11.5	IPR005708 (PFAM); IPR014710 (G3DSA:2.60.120.GENE3D); IPR005708 (PANTHER); PTHR11056:SF0 (PANTHER); IPR011051 (SUPERFAMILY)
G0MWCVW02DBSTF	sec14p-like phosphatidylinositol transfer family protein	478	11	0.5573	3e-45	C:cell part	1	-	IPR001251 (PFAM); IPR001251 (G3DSA:3.40.525.GENE3D); IPR001251 (SUPERFAMILY)
G0MWCVW02ERESY	---NA---	392	0	-	-		-	-	no IPS match
G0MWCVW02DMOV8	---NA---	332	0	-	-		-	-	no IPS match
G0MWCVW02D6IDD	---NA---	408	0	-	-		-	-	no IPS match
G0MWCVW02DGKBA	cytochrome b	379	20	0.9885	7.1e-57	P:obsolete electron transport; F:ubiquinol-cytochrome-c reductase activity; F:metal ion binding; C:respiratory chain complex III; F:electron carrier activity; C:mitochondrion; C:respiratory chain complex III; P:hydrogen ion transmembrane transport; P:mitochondrial electron transport, ubiquinol to cytochrome c	9	EC:1.10.2; EC:1.10.2.2	IPR005797 (PFAM); IPR027387 (G3DSA:1.20.810.GENE3D); PTHR19271 (PANTHER); PTHR19271:SF4 (PANTHER); CYTOPLASMIC_DOMAIN (PHOBIUS); SIGNAL_PEPTIDE_N_REGION (PHOBIUS); NON_CYTOPLASMIC_DOMAIN (PHOBIUS); SIGNAL_PEPTIDE_C_REGION (PHOBIUS); SIGNAL_PEPTIDE_H_REGION (PHOBIUS); SIGNAL_PEPTIDE (PHOBIUS); TRANSMEMBRANE (PHOBIUS); IPR005798 (PROSITE_PROFILES); SignalP-TM (SIGNALP_EUK); IPR005798 (SUPERFAMILY);…
G0MWCVW02D47X5	at3g50910 f18b3_190	440	2	0.81	8.7e-12	C:nucleus; C:chloroplast; P:response to cyclopentenone; P:toxin catabolic process; P:response to chitin	5	-	Coil (COILS); CYTOPLASMIC_DOMAIN (PHOBIUS); NON_CYTOPLASMIC_DOMAIN (PHOBIUS); TRANSMEMBRANE (PHOBIUS); TMhelix (TMHMM)
G0MWCVW02EFEST	---NA---	88	0	-	-		-	-	TRANSMEMBRANE (PHOBIUS); NON_CYTOPLASMIC_DOMAIN (PHOBIUS); CYTOPLASMIC_DOMAIN (PHOBIUS)
G0MWCVW02C27LC	---NA---	346	0	-	-		-	-	SIGNAL_PEPTIDE_C_REGION (PHOBIUS); CYTOPLASMIC_DOMAIN (PHOBIUS); SIGNAL_PEPTIDE_H_REGION (PHOBIUS); SIGNAL_PEPTIDE (PHOBIUS); TRANSMEMBRANE (PHOBIUS); NON_CYTOPLASMIC_DOMAIN (PHOBIUS); SIGNAL_PEPTIDE_N_REGION (PHOBIUS); TMhelix (TMHMM); TMhelix (TMHMM)
G0MWCVW02D61ZV	protein kinase chloroplastic-like	404	20	0.5745	2.7e-08	F:nucleotide binding; F:ATP binding; F:protein kinase activity; P:phosphorylation; F:protein serine/threonine kinase activity; P:protein phosphorylation; F:kinase activity	7	-	no IPS match
G0MWCVW02DSU26	---NA---	406	0	-	-		-	-	no IPS match
G0MWCVW02EB8SU	---NA---	217	0	-	-		-	-	no IPS match
G0MWCVW02DNRFV	calcium-transporting atpase plasma membrane-type-like	304	20	0.82	2.5e-09	F:ATP binding; F:calmodulin binding; F:metal ion binding; C:sarcoplasmic reticulum; P:metabolic process; C:integral component of membrane; P:calcium ion transmembrane transport; F:calcium-transporting ATPase activity	8	EC:3.6.1; EC:3.6.1.3; EC:3.6.3.8; EC:3.6.1.15	no IPS match
G0MWCVW02EMLM7	cytochrome p450 chloroplastic	356	20	0.7395	7.3e-23	F:iron ion binding; F:oxidoreductase activity, acting on paired donors, with incorporation or reduction of molecular oxygen; C:chloroplast part; P:oxidation-reduction process; F:monooxygenase activity; F:heme binding	6	-	no IPS match
G0MWCVW02EURS1	---NA---	399	0	-	-		-	-	no IPS match
G0MWCVW02EYMMP	beta- partial	119	20	0.97	5.4e-14	F:GTP binding; P:protein polymerization; F:GTPase activity; P:metabolic process; F:structural constituent of cytoskeleton; C:microtubule; P:microtubule-based process	7	EC:3.6.1; EC:3.6.1.15	no IPS match
G0MWCVW02DRJLQ	---NA---	268	0	-	-		-	-	NON_CYTOPLASMIC_DOMAIN (PHOBIUS); SIGNAL_PEPTIDE (PHOBIUS); SIGNAL_PEPTIDE_H_REGION (PHOBIUS); SIGNAL_PEPTIDE_C_REGION (PHOBIUS); SIGNAL_PEPTIDE_N_REGION (PHOBIUS); TMhelix (TMHMM)
G0MWCVW02EDBAH	---NA---	367	0	-	-		-	-	no IPS match
G0MWCVW02EZN37	---NA---	447	0	-	-		-	-	no IPS match
G0MWCVW02EKNSR	aspartic proteinase nepenthesin-2-like	389	20	0.7365	1.4e-26	F:aspartic-type endopeptidase activity; P:proteolysis	2	EC:3.4.23	IPR001461 (PFAM); IPR021109 (G3DSA:2.40.70.GENE3D); IPR001461 (PANTHER); PTHR13683:SF225 (PANTHER); SIGNAL_PEPTIDE_H_REGION (PHOBIUS); NON_CYTOPLASMIC_DOMAIN (PHOBIUS); SIGNAL_PEPTIDE_N_REGION (PHOBIUS); SIGNAL_PEPTIDE (PHOBIUS); SIGNAL_PEPTIDE_C_REGION (PHOBIUS); SignalP-noTM (SIGNALP_EUK); SignalP-TM (SIGNALP_GRAM_POSITIVE); IPR021109 (SUPERFAMILY); TMhelix (TMHMM)
G0MWCVW02C2K52	hypothetical protein MIMGU_mgv1a019095mg, partial	332	1	0.86	9.6e-06	F:metal ion binding; P:metal ion transport	2	-	no IPS match
G0MWCVW02D8XJY	---NA---	235	0	-	-		-	-	no IPS match
G0MWCVW02DBQOS	---NA---	310	0	-	-		-	-	no IPS match
G0MWCVW02EFQ4W	---NA---	373	0	-	-		-	-	no IPS match
G0MWCVW02DVSQI	---NA---	510	0	-	-		-	-	no IPS match
G0MWCVW02DS1HO	disease resistance rpp13-like protein 3	360	20	0.6985	1.7e-27	F:ADP binding	1	-	no IPS match
G0MWCVW02ED6X2	---NA---	128	0	-	-		-	-	no IPS match
G0MWCVW02DKEUE	---NA---	384	0	-	-		-	-	SIGNAL_PEPTIDE_H_REGION (PHOBIUS); SIGNAL_PEPTIDE (PHOBIUS); SIGNAL_PEPTIDE_N_REGION (PHOBIUS); SIGNAL_PEPTIDE_C_REGION (PHOBIUS); NON_CYTOPLASMIC_DOMAIN (PHOBIUS); SignalP-noTM (SIGNALP_EUK)
G0MWCVW02EBL8M	ubiquitin carboxyl-terminal hydrolase 12 isoform x3	362	20	0.857	1.6e-46	F:double-stranded DNA binding; F:cysteine-type peptidase activity; P:DNA topological change; F:ubiquitinyl hydrolase activity; P:ubiquitin-dependent protein catabolic process	5	EC:3.4	IPR024729 (PFAM)
G0MWCVW02D7HB4	---NA---	340	0	-	-		-	-	no IPS match
G0MWCVW02DXY8J	---NA---	196	0	-	-		-	-	no IPS match
G0MWCVW02E0F0I	dentin sialophosphoprotein isoform x1	205	20	0.831	4.8e-09	P:biological_process	1	-	no IPS match
G0MWCVW02EBDUY	leucine-rich repeat transmembrane protein kinase	121	5	0.796	2.5e-05	P:peptidyl-tyrosine phosphorylation; F:protein kinase activity; F:protein serine/threonine kinase activity; P:protein phosphorylation; F:nucleotide binding; F:ATP binding; F:transmembrane receptor protein tyrosine kinase activity; C:membrane; C:integral component of membrane; P:cellulose biosynthetic process; P:phosphorylation; F:transferase activity; F:kinase activity	13	-	SIGNAL_PEPTIDE_H_REGION (PHOBIUS); SIGNAL_PEPTIDE_C_REGION (PHOBIUS); SIGNAL_PEPTIDE_N_REGION (PHOBIUS); NON_CYTOPLASMIC_DOMAIN (PHOBIUS); SIGNAL_PEPTIDE (PHOBIUS)
G0MWCVW02DJ969	---NA---	240	0	-	-		-	-	NON_CYTOPLASMIC_DOMAIN (PHOBIUS); CYTOPLASMIC_DOMAIN (PHOBIUS); TRANSMEMBRANE (PHOBIUS); TMhelix (TMHMM)
G0MWCVW02EZOWE	photosystem i assembly protein ycf3	419	20	0.978	4e-33	P:photosynthesis; C:chloroplast thylakoid membrane	2	-	no IPS match
G0MWCVW03GVFOZ	integrase core domain containing protein	460	20	0.729	5.3e-15	F:nucleic acid binding; F:zinc ion binding; P:DNA integration	3	-	no IPS match
G0MWCVW03GPQAS	pentatricopeptide repeat-containing protein	354	4	0.68	6.4e-27	P:RNA splicing; C:mitochondrion	2	-	no IPS match
G0MWCVW03G0I24	glutamyl-trna reductase chloroplastic	510	20	0.9545	2.9e-27	P:chlorophyll biosynthetic process; C:chloroplast; F:NADP binding; F:glutamyl-tRNA reductase activity; P:oxidation-reduction process; P:protoporphyrinogen IX biosynthetic process	6	EC:1.2.1.70	IPR015896 (PFAM); PTHR13812 (PANTHER); PTHR13812:SF18 (PANTHER)
G0MWCVW03HFL9G	50s ribosomal protein chloroplastic	438	20	0.9085	2.3e-27	F:structural constituent of ribosome; P:ribosome biogenesis; C:ribosome; P:translation	4	-	no IPS match
G0MWCVW03F6H29	---NA---	131	0	-	-		-	-	no IPS match
G0MWCVW03GKI0G	PREDICTED: uncharacterized protein LOC104107163	547	20	0.788	7.5e-52	P:divalent metal ion transport; P:cellular cation homeostasis; C:chloroplast thylakoid membrane	3	-	IPR009500 (PFAM); PTHR31425 (PANTHER)
G0MWCVW03GHB5K	---NA---	389	0	-	-		-	-	NON_CYTOPLASMIC_DOMAIN (PHOBIUS); TRANSMEMBRANE (PHOBIUS); CYTOPLASMIC_DOMAIN (PHOBIUS)
G0MWCVW03G134V	beta-galactosidase 5	521	20	0.866	5.7e-72	P:regulation of meristem growth; C:beta-galactosidase complex; P:acetyl-CoA metabolic process; P:phenylpropanoid metabolic process; P:plant-type cell wall organization; P:cellular modified amino acid biosynthetic process; P:galactose metabolic process; P:polyamine catabolic process; F:beta-galactosidase activity; P:glycosaminoglycan catabolic process; P:glycosphingolipid metabolic process; P:plan…	16	EC:3.2.1.23; EC:3.2.1	IPR001944 (PRINTS); IPR008979 (G3DSA:2.60.120.GENE3D); IPR001944 (PANTHER); PTHR23421:SF51 (PANTHER); PTHR23421:SF51 (PANTHER); IPR008979 (SUPERFAMILY)
G0MWCVW03G6ESK	---NA---	468	0	-	-		-	-	no IPS match
G0MWCVW03GH6GC	---NA---	424	0	-	-		-	-	no IPS match
G0MWCVW03GVIJJ	nitronate monooxygenase	449	20	0.964	5.4e-33	F:dioxygenase activity; P:para-aminobenzoic acid metabolic process; F:nitronate monooxygenase activity; C:cytosol; P:oxidation-reduction process	5	EC:1.13.12.16; EC:1.13.12	TRANSMEMBRANE (PHOBIUS); CYTOPLASMIC_DOMAIN (PHOBIUS); NON_CYTOPLASMIC_DOMAIN (PHOBIUS); TMhelix (TMHMM)
G0MWCVW03HEEL1	mediator of rna polymerase ii transcription subunit 16	400	3	0.87	2.6e-58	P:protein desumoylation; P:positive regulation of systemic acquired resistance; P:response to osmotic stress; P:regulation of transcription, DNA-templated; P:cell adhesion; P:cold acclimation; P:trichome morphogenesis; P:root hair cell differentiation; P:circadian regulation of gene expression; P:actin nucleation; P:regulation of long-day photoperiodism, flowering; C:mediator complex; P:regulatio…	16	-	no IPS match
G0MWCVW03GNYBF	rna polymerase-associated protein ctr9 homolog	448	20	0.832	7.6e-55	P:protein deubiquitination; P:reciprocal meiotic recombination; P:photomorphogenesis; P:regulation of chromosome organization; P:production of miRNAs involved in gene silencing by miRNA; P:positive regulation of cell proliferation; P:gravitropism; P:trichome morphogenesis; P:post-translational protein modification; P:negative regulation of flower development; P:mRNA splicing, via spliceosome; P:m…	24	-	IPR019734 (SMART); IPR011990 (G3DSA:1.25.40.GENE3D); PF13414 (PFAM); IPR001440 (PFAM); IPR031101 (PTHR14027:PANTHER); PTHR14027 (PANTHER); IPR019734 (PROSITE_PROFILES); IPR019734 (PROSITE_PROFILES); IPR013026 (PROSITE_PROFILES); SSF48452 (SUPERFAMILY)
G0MWCVW03HDOOZ	---NA---	448	0	-	-		-	-	no IPS match
G0MWCVW03GQJKE	lrr receptor-like serine threonine-protein kinase	484	20	0.9045	7.2e-79	F:ATP binding; C:integral component of membrane; F:protein kinase activity; P:protein phosphorylation	4	-	no IPS match
G0MWCVW03GDF9B	brefeldin a-inhibited guanine nucleotide-exchange protein 2-like	416	20	0.979	2.7e-76	F:ARF guanyl-nucleotide exchange factor activity; P:regulation of ARF protein signal transduction; P:positive regulation of GTPase activity	3	-	PTHR10663 (PANTHER); PTHR10663:SF108 (PANTHER)
G0MWCVW03GII88	protein brassinazole-resistant 2	449	20	0.786	6.9e-40	F:core promoter sequence-specific DNA binding; C:nucleus; C:transcription factor complex; F:transcription factor activity, sequence-specific DNA binding; F:protein binding; P:negative regulation of transcription, DNA-templated; C:cytosol; P:brassinosteroid mediated signaling pathway; P:regulation of transcription, DNA-templated; P:defense response to bacterium	10	-	PTHR31506 (PANTHER); PTHR31506:SF3 (PANTHER)
G0MWCVW03GR33G	ycf2 protein	270	20	0.9585	2.8e-45	C:chloroplast stroma; F:ATP binding	2	-	IPR008543 (PFAM)
G0MWCVW03G3SGJ	werner syndrome-like exonuclease	385	20	0.744	1.1e-34	F:nucleic acid binding; F:exonuclease activity; P:nucleobase-containing compound metabolic process	3	EC:3.1	IPR012337 (G3DSA:3.30.420.GENE3D); PTHR13620 (PANTHER); IPR012337 (SUPERFAMILY)
G0MWCVW03G7NQR	ferredoxin-thioredoxin reductase catalytic chloroplastic	551	20	0.9	5.9e-16	C:chloroplast stroma; P:maltose metabolic process; P:obsolete electron transport; P:starch biosynthetic process; F:metal ion binding; P:positive regulation of catalytic activity; F:electron carrier activity; C:chloroplast envelope; F:ferredoxin:thioredoxin reductase activity; P:oxidation-reduction process; C:ferredoxin:thioredoxin reductase complex; F:4 iron, 4 sulfur cluster binding	12	-	IPR004209 (G3DSA:3.90.460.GENE3D); IPR004209 (PFAM); CYTOPLASMIC_DOMAIN (PHOBIUS); NON_CYTOPLASMIC_DOMAIN (PHOBIUS); TRANSMEMBRANE (PHOBIUS)
G0MWCVW03F1GLS	---NA---	417	0	-	-		-	-	no IPS match
G0MWCVW03GZRZ7	3-oxo-delta( )-steroid 5-beta-reductase-like	554	20	0.8485	2.2e-50	F:nucleotide binding; F:3-beta-hydroxy-delta5-steroid dehydrogenase activity; P:androgen metabolic process; F:coenzyme binding; P:estrogen metabolic process; F:3-oxo-5-beta-steroid 4-dehydrogenase activity; F:delta4-3-oxosteroid 5beta-reductase activity; P:oxidation-reduction process; P:C21-steroid hormone metabolic process; P:bile acid biosynthetic process	10	EC:1.1.1.145; EC:1.1.1; EC:1.3.99.6; EC:1.3.1.3	PTHR32487:SF0 (PANTHER); PTHR32487 (PANTHER)
G0MWCVW03GKQJJ	---NA---	421	0	-	-		-	-	no IPS match
G0MWCVW03HAPGO	e3 ubiquitin-protein ligase upl2-like	424	20	0.7915	2.6e-39	F:ubiquitin-protein transferase activity; F:ligase activity; P:protein ubiquitination	3	-	no IPS match
G0MWCVW03G9UZ4	---NA---	268	0	-	-		-	-	no IPS match
G0MWCVW03F27V3	---NA---	451	0	-	-		-	-	no IPS match
G0MWCVW03GKC42	retrotransposon ty1-copia subclass	348	20	0.703	1e-10	F:DNA binding; F:metal ion binding; P:DNA recombination	3	-	no IPS match
G0MWCVW03HF9ZS	---NA---	443	0	-	-		-	-	no IPS match
G0MWCVW03HD2YM	---NA---	425	0	-	-		-	-	no IPS match
G0MWCVW03GFEBO	probable transmembrane ascorbate ferrireductase 2	529	20	0.8955	3.1e-39	P:response to glucose; P:response to fructose; C:integral component of membrane; C:Golgi apparatus; P:oxidation-reduction process; P:response to sucrose	6	-	IPR004877 (PFAM); PTHR10106 (PANTHER); PTHR10106:SF0 (PANTHER); CYTOPLASMIC_DOMAIN (PHOBIUS); TRANSMEMBRANE (PHOBIUS); NON_CYTOPLASMIC_DOMAIN (PHOBIUS); NON_CYTOPLASMIC_DOMAIN (PHOBIUS); TRANSMEMBRANE (PHOBIUS); IPR006593 (PROSITE_PROFILES); TMhelix (TMHMM); TMhelix (TMHMM)
G0MWCVW03GWZ9M	mannosyl-oligosaccharide glucosidase gcs1-like	367	20	0.769	2.7e-45	F:mannosyl-oligosaccharide glucosidase activity; P:oligosaccharide metabolic process	2	EC:3.2.1.106; EC:3.2.1	no IPS match
G0MWCVW03HIQQF	nac domain-containing protein 90	446	20	0.756	3.1e-54	C:nucleus; F:DNA binding; P:regulation of transcription, DNA-templated	3	-	IPR003441 (PFAM); PTHR31989 (PANTHER); PTHR31989:SF4 (PANTHER); IPR003441 (PROSITE_PROFILES); IPR003441 (SUPERFAMILY)
G0MWCVW03GSXJ6	vac14-like protein	427	20	0.884	3.4e-58	C:PAS complex; P:regulation of lipid kinase activity; F:hydrolase activity	3	-	no IPS match
G0MWCVW03HGACR	l-type lectin-domain containing receptor kinase -like	501	20	0.7145	2.7e-44	P:phosphorylation; F:binding; F:kinase activity	3	-	PTHR24420:SF610 (PANTHER); PTHR24420 (PANTHER)
G0MWCVW03GH77S	---NA---	158	0	-	-		-	-	TRANSMEMBRANE (PHOBIUS); NON_CYTOPLASMIC_DOMAIN (PHOBIUS); CYTOPLASMIC_DOMAIN (PHOBIUS); TMhelix (TMHMM)
G0MWCVW03HC1RE	zinc finger ccch domain-containing protein zfn-like	155	20	0.819	9.3e-18	F:metal ion binding	1	-	no IPS match
G0MWCVW03HF66X	---NA---	349	0	-	-		-	-	no IPS match
G0MWCVW03HHGL1	actin cross-linking protein	483	15	0.658	9.2e-30	F:actin filament binding; C:nucleus; P:pollen tube growth; C:vacuole	4	-	IPR007679 (PFAM); PTHR31205 (PANTHER); PTHR31205:SF2 (PANTHER)
G0MWCVW03F8C6H	calmodulin-binding isoform 1	390	20	0.773	2.1e-49	P:regulation of multi-organism process; P:salicylic acid mediated signaling pathway; P:regulation of programmed cell death; P:negative regulation of biological process; P:defense response to bacterium; P:single-organism metabolic process; C:intracellular; P:positive regulation of response to stimulus; F:calmodulin binding; P:response to abiotic stimulus; P:systemic acquired resistance; P:response…	15	-	IPR012416 (PFAM); PTHR31713 (PANTHER); PTHR31713:SF1 (PANTHER)
G0MWCVW03FQDIC	PREDICTED: uncharacterized protein LOC100248456	389	1	0.5	0.00017	F:DNA binding; C:nucleus; P:transcription, DNA-templated; F:chromatin binding	4	-	no IPS match
G0MWCVW03F2WW5	---NA---	380	0	-	-		-	-	no IPS match
G0MWCVW03HFGJO	---NA---	466	0	-	-		-	-	no IPS match
G0MWCVW03GQHZ1	reticulon-like protein b6	397	20	0.8455	1.8e-14	C:endoplasmic reticulum membrane; C:plasmodesma; C:integral component of membrane; C:plasma membrane	4	-	IPR003388 (PFAM); PTHR10994:SF27 (PANTHER); PTHR10994 (PANTHER); TRANSMEMBRANE (PHOBIUS); TRANSMEMBRANE (PHOBIUS); NON_CYTOPLASMIC_DOMAIN (PHOBIUS); NON_CYTOPLASMIC_DOMAIN (PHOBIUS); TRANSMEMBRANE (PHOBIUS); CYTOPLASMIC_DOMAIN (PHOBIUS); CYTOPLASMIC_DOMAIN (PHOBIUS); IPR003388 (PROSITE_PROFILES); TMhelix (TMHMM); TMhelix (TMHMM); TMhelix (TMHMM)
G0MWCVW03G1XA2	---NA---	459	0	-	-		-	-	NON_CYTOPLASMIC_DOMAIN (PHOBIUS); CYTOPLASMIC_DOMAIN (PHOBIUS); TRANSMEMBRANE (PHOBIUS); TMhelix (TMHMM)
G0MWCVW03FWJMQ	---NA---	420	0	-	-		-	-	no IPS match
G0MWCVW03HFPEF	uncharacterized protein	328	4	0.7	4e-28	C:chloroplast	1	-	no IPS match
G0MWCVW03GRZA7	protein brassinazole-resistant 2	357	9	0.6756	6.8e-15	P:brassinosteroid mediated signaling pathway; P:seed development; P:regulation of transcription, DNA-templated; C:vacuole; P:defense response to bacterium; F:core promoter sequence-specific DNA binding; C:nucleus; C:transcription factor complex; F:transcription factor activity, sequence-specific DNA binding; F:protein binding; P:negative regulation of transcription, DNA-templated; C:cytosol; P:ov…	13	-	PTHR31506:SF3 (PANTHER); PTHR31506 (PANTHER); SignalP-TM (SIGNALP_GRAM_POSITIVE)
G0MWCVW03FXG8O	---NA---	525	0	-	-		-	-	SIGNAL_PEPTIDE_N_REGION (PHOBIUS); SIGNAL_PEPTIDE_C_REGION (PHOBIUS); SIGNAL_PEPTIDE_H_REGION (PHOBIUS); NON_CYTOPLASMIC_DOMAIN (PHOBIUS); SIGNAL_PEPTIDE (PHOBIUS)
G0MWCVW03FT698	folate transporter chloroplastic isoform x2	438	20	0.7195	1.1e-63	C:membrane; P:single-organism transport	2	-	IPR018108 (PFAM); IPR023395 (G3DSA:1.50.40.GENE3D); PTHR24089:SF62 (PANTHER); PTHR24089 (PANTHER); CYTOPLASMIC_DOMAIN (PHOBIUS); NON_CYTOPLASMIC_DOMAIN (PHOBIUS); TRANSMEMBRANE (PHOBIUS); IPR018108 (PROSITE_PROFILES); IPR023395 (SUPERFAMILY)
G0MWCVW03FQJAE	trafficking protein particle complex subunit 6b	496	20	0.938	5.3e-52	P:response to abscisic acid; P:vesicle-mediated transport; P:pollen tube development	3	-	IPR007194 (PFAM); G3DSA:3.30.1380.20 (GENE3D); PTHR12817 (PANTHER); IPR024096 (SUPERFAMILY)
G0MWCVW03GGLC2	transmembrane 9 superfamily member 3-like	406	20	0.973	8.8e-40	C:trans-Golgi network; C:endosome; C:cis-Golgi network; C:integral component of membrane; C:Golgi medial cisterna	5	-	IPR004240 (PFAM); PTHR10766:SF41 (PANTHER); IPR004240 (PANTHER); SIGNAL_PEPTIDE_C_REGION (PHOBIUS); SIGNAL_PEPTIDE_H_REGION (PHOBIUS); TRANSMEMBRANE (PHOBIUS); SIGNAL_PEPTIDE (PHOBIUS); CYTOPLASMIC_DOMAIN (PHOBIUS); NON_CYTOPLASMIC_DOMAIN (PHOBIUS); SIGNAL_PEPTIDE_N_REGION (PHOBIUS); TMhelix (TMHMM); TMhelix (TMHMM)
G0MWCVW03GN12O	3-phosphoinositide-dependent protein kinase 2-like	258	20	0.747	3.9e-29	F:ATP binding; P:signal transduction; P:serine family amino acid metabolic process; P:protein phosphorylation; F:protein kinase C activity	5	EC:2.7.11; EC:2.7.11.13	IPR011993 (G3DSA:2.30.29.GENE3D); PTHR24352 (PANTHER)
G0MWCVW03G1XEQ	---NA---	227	0	-	-		-	-	no IPS match
G0MWCVW03HD42G	protein smg7l	269	20	0.616	5.3e-21	P:biological_process	1	-	no IPS match
G0MWCVW03F7YJT	---NA---	447	0	-	-		-	-	no IPS match
G0MWCVW03FWYD8	luc7-like protein 3	341	20	0.8185	1.1e-17	P:mRNA splice site selection; F:mRNA binding; C:U1 snRNP	3	-	Coil (COILS)
G0MWCVW03F135D	uncharacterized protein	428	7	0.8757	2.8e-20	C:nucleus; C:chloroplast	2	-	no IPS match
G0MWCVW03HI5BM	probable galacturonosyltransferase 9	388	20	0.9055	5e-51	C:trans-Golgi network; F:polygalacturonate 4-alpha-galacturonosyltransferase activity; C:endosome; C:mitochondrion; C:integral component of membrane; C:Golgi membrane; P:cell adhesion; P:starch metabolic process; P:sucrose metabolic process; P:homogalacturonan biosynthetic process; P:nucleotide metabolic process	11	EC:2.4.1.43	SIGNAL_PEPTIDE (PHOBIUS); SIGNAL_PEPTIDE_N_REGION (PHOBIUS); SIGNAL_PEPTIDE_C_REGION (PHOBIUS); SIGNAL_PEPTIDE_H_REGION (PHOBIUS); NON_CYTOPLASMIC_DOMAIN (PHOBIUS); SignalP-TM (SIGNALP_GRAM_POSITIVE)
G0MWCVW03FPUA2	trna (guanine -n1)-methyltransferase 2	365	20	0.753	6.8e-35	C:nucleus; C:mitochondrial matrix; F:tRNA (guanine(37)-N(1))-methyltransferase activity; P:tRNA methylation; F:hydrolase activity, acting on glycosyl bonds	5	EC:2.1.1.228; EC:2.1.1	SIGNAL_PEPTIDE (PHOBIUS); NON_CYTOPLASMIC_DOMAIN (PHOBIUS); SIGNAL_PEPTIDE_N_REGION (PHOBIUS); SIGNAL_PEPTIDE_C_REGION (PHOBIUS); SIGNAL_PEPTIDE_H_REGION (PHOBIUS)
G0MWCVW03FQVEK	gag-pol polyprotein	368	1	0.82	1.4e-12	F:nucleic acid binding; F:zinc ion binding; P:DNA integration	3	-	no IPS match
G0MWCVW03G9HQV	---NA---	473	0	-	-		-	-	no IPS match
G0MWCVW03GWYSB	paired amphipathic helix protein sin3-like 4 isoform x1	344	20	0.8805	6e-43	P:regulation of transcription, DNA-templated	1	-	PF16879 (PFAM); PTHR12346 (PANTHER)
G0MWCVW03GU87C	monocopper oxidase-like protein sku5	353	20	0.8235	1.1e-35	P:obsolete electron transport; F:copper ion binding; P:L-ascorbic acid metabolic process; P:oxidation-reduction process; F:L-ascorbate oxidase activity	5	EC:1.10.3; EC:1.10.3.3	IPR008972 (G3DSA:2.60.40.GENE3D); IPR011706 (PFAM); PTHR11709 (PANTHER); PTHR11709:SF11 (PANTHER); IPR008972 (SUPERFAMILY)
G0MWCVW03F083E	helicase protein mom1-like isoform x1	524	20	0.661	3.5e-41	P:DNA repair; F:ATP binding; P:chromatin remodeling; P:DNA duplex unwinding; F:ATP-dependent DNA helicase activity	5	-	no IPS match
G0MWCVW03HDAEA	---NA---	287	0	-	-		-	-	no IPS match
G0MWCVW03F1KZ4	lysine-specific demethylase jmj16	279	20	0.684	1.6e-10	C:nucleus	1	-	no IPS match
G0MWCVW03GVISE	histone-lysine n-methyltransferase ashh1	426	20	0.786	2.2e-25	C:nucleus; P:histone lysine methylation; F:histone-lysine N-methyltransferase activity; P:lysine catabolic process	4	EC:2.1.1.43; EC:2.1.1	no IPS match
G0MWCVW03FS9KP	protein trichome birefringence-like 9	280	20	0.7215	2.1e-30	C:nucleus; P:plant-type cell wall modification; C:trans-Golgi network; C:chloroplast; C:endosome; P:reciprocal meiotic recombination; C:integral component of membrane; P:pectin biosynthetic process; P:cellulose biosynthetic process; C:extracellular region; P:synapsis; P:plant-type secondary cell wall biogenesis	12	-	IPR026057 (PFAM); IPR025846 (PFAM); IPR029967 (PTHR32285:PANTHER); IPR029962 (PANTHER)
G0MWCVW03GSUDU	probable protein s-acyltransferase 22	302	20	0.609	4.5e-10	F:transferase activity, transferring acyl groups; F:metal ion binding; C:membrane	3	-	NON_CYTOPLASMIC_DOMAIN (PHOBIUS); TRANSMEMBRANE (PHOBIUS); CYTOPLASMIC_DOMAIN (PHOBIUS); TMhelix (TMHMM)
G0MWCVW03HGJ6S	u-box domain-containing protein 34-like isoform x1	394	20	0.765	2e-21	F:ubiquitin-protein transferase activity; F:ATP binding; P:serine family amino acid metabolic process; F:protein serine/threonine kinase activity; P:protein phosphorylation; F:ligase activity; P:response to stress; P:protein ubiquitination	8	EC:2.7.11	IPR014729 (G3DSA:3.40.50.GENE3D); SignalP-noTM (SIGNALP_EUK)
G0MWCVW03F65M6	---NA---	385	0	-	-		-	-	TRANSMEMBRANE (PHOBIUS); CYTOPLASMIC_DOMAIN (PHOBIUS); NON_CYTOPLASMIC_DOMAIN (PHOBIUS); TMhelix (TMHMM)
G0MWCVW03GB6TB	btb poz and math domain-containing protein 3-like isoform x2	370	20	0.84	2e-48	F:identical protein binding; C:cytosol; P:regulation of protein ubiquitination	3	-	IPR008974 (G3DSA:2.60.210.GENE3D); PTHR24411:SF29 (PANTHER); PTHR24411 (PANTHER); IPR002083 (PROSITE_PROFILES); IPR008974 (SUPERFAMILY)
G0MWCVW03HBJGQ	---NA---	202	0	-	-		-	-	no IPS match
G0MWCVW03GMXC2	pumilio homolog 5	411	20	0.517	1.3e-10	F:RNA binding	1	-	no IPS match
G0MWCVW03G1UVT	duf246 domain-containing protein	424	20	0.949	5.2e-57	F:transferase activity, transferring glycosyl groups; P:metabolic process	2	-	IPR019378 (PFAM); PTHR31288 (PANTHER); PTHR31288:SF2 (PANTHER)
G0MWCVW03GYVZ0	pi-plc x domain-containing protein at5g67130-like	347	20	0.741	8.9e-16	P:lipid metabolic process; F:phosphoric diester hydrolase activity	2	EC:3.1	TRANSMEMBRANE (PHOBIUS); CYTOPLASMIC_DOMAIN (PHOBIUS); NON_CYTOPLASMIC_DOMAIN (PHOBIUS); TMhelix (TMHMM); TMhelix (TMHMM)
G0MWCVW03GFDST	---NA---	500	0	-	-		-	-	no IPS match
G0MWCVW03G6O0Y	---NA---	399	0	-	-		-	-	TRANSMEMBRANE (PHOBIUS); CYTOPLASMIC_DOMAIN (PHOBIUS); NON_CYTOPLASMIC_DOMAIN (PHOBIUS); TMhelix (TMHMM)
G0MWCVW03F5GG1	---NA---	362	0	-	-		-	-	no IPS match
G0MWCVW03FQZNU	---NA---	419	0	-	-		-	-	no IPS match
G0MWCVW03GIWJ9	probable splicing factor 3a subunit 1	209	20	0.8915	2.7e-31	F:RNA binding; P:RNA processing	2	-	IPR000061 (SMART); IPR000061 (PFAM); PTHR15316:SF1 (PANTHER); PTHR15316 (PANTHER); IPR000061 (PROSITE_PROFILES); IPR000061 (SUPERFAMILY)
G0MWCVW04I8FPT	---NA---	399	0	-	-		-	-	CYTOPLASMIC_DOMAIN (PHOBIUS); TRANSMEMBRANE (PHOBIUS); NON_CYTOPLASMIC_DOMAIN (PHOBIUS); TMhelix (TMHMM)
G0MWCVW04JDRLA	cyclin-dependent kinase inhibitor 5-like	512	12	0.665	2.6e-06	P:cell cycle arrest; C:nucleus; C:cytoplasm; P:phosphorylation; F:cyclin-dependent protein serine/threonine kinase inhibitor activity; P:negative regulation of protein serine/threonine kinase activity; P:negative regulation of cyclin-dependent protein serine/threonine kinase activity; F:kinase activity	8	-	no IPS match
G0MWCVW04JOEKK	storage protein	507	20	0.859	1e-108	C:nucleus; C:trans-Golgi network; C:chloroplast; F:transferase activity, transferring glycosyl groups; C:endosome	5	-	IPR007877 (PFAM); PTHR31210 (PANTHER); PTHR31210:SF2 (PANTHER)
G0MWCVW04JUG3D	---NA---	359	0	-	-		-	-	no IPS match
G0MWCVW04JM0YT	---NA---	540	0	-	-		-	-	no IPS match
G0MWCVW04JJF16	---NA---	394	0	-	-		-	-	no IPS match
G0MWCVW04JJRLU	---NA---	115	0	-	-		-	-	no IPS match
G0MWCVW04JPHP3	periodic tryptophan protein 1 homolog	350	20	0.772	6.1e-34	F:transferase activity, transferring acyl groups; P:metabolic process	2	-	no IPS match
G0MWCVW04JNJBX	PH01B001I13.4	466	20	0.7415	3.3e-27	F:nucleic acid binding; P:RNA phosphodiester bond hydrolysis, endonucleolytic; F:RNA-DNA hybrid ribonuclease activity; P:regulation of RNA metabolic process; P:DNA integration	5	EC:3.1.30; EC:3.1; EC:3.1.26; EC:3.1.26.4	no IPS match
G0MWCVW04JKMS6	---NA---	464	0	-	-		-	-	no IPS match
G0MWCVW04JF6B0	---NA---	419	0	-	-		-	-	no IPS match
G0MWCVW04I790X	---NA---	362	0	-	-		-	-	no IPS match
G0MWCVW04JDF1Y	---NA---	532	0	-	-		-	-	NON_CYTOPLASMIC_DOMAIN (PHOBIUS); CYTOPLASMIC_DOMAIN (PHOBIUS); TRANSMEMBRANE (PHOBIUS); TMhelix (TMHMM)
G0MWCVW04I1ZT7	auxin response factor 1	423	20	0.9255	4e-80	C:nucleus; F:DNA binding; P:regulation of transcription, DNA-templated; P:auxin-activated signaling pathway	4	-	IPR015300 (G3DSA:2.40.330.GENE3D); PTHR31384:SF8 (PANTHER); PTHR31384 (PANTHER); IPR015300 (SUPERFAMILY)
G0MWCVW04IK7ZS	vq motif-containing protein	441	3	0.5667	4.9e-11	C:nucleus; P:cellular potassium ion homeostasis; F:protein binding; P:negative regulation of response to salt stress; P:cellular sodium ion homeostasis; P:negative regulation of sequence-specific DNA binding transcription factor activity	6	-	no IPS match
G0MWCVW04I3BPD	serine threonine-protein kinase oxi1	357	13	0.7	3.5e-07	F:transferase activity	1	-	SignalP-noTM (SIGNALP_EUK)
G0MWCVW04I7BHV	---NA---	321	0	-	-		-	-	CYTOPLASMIC_DOMAIN (PHOBIUS); NON_CYTOPLASMIC_DOMAIN (PHOBIUS); TRANSMEMBRANE (PHOBIUS); TMhelix (TMHMM)
G0MWCVW04JGG5C	PREDICTED: uncharacterized protein LOC105115592	426	20	0.6545	4.3e-30	P:metabolic process; F:hydrolase activity	2	-	no IPS match
G0MWCVW04I88M7	cysteine-rich receptor-like protein kinase 42	445	20	0.88	9.9e-69	F:ATP binding; F:protein kinase activity; P:protein phosphorylation	3	-	IPR002290 (SMART); IPR000719 (PFAM); G3DSA:1.10.510.10 (GENE3D); PTHR24420:SF655 (PANTHER); PTHR24420 (PANTHER); IPR008271 (PROSITE_PATTERNS); IPR000719 (PROSITE_PROFILES); IPR011009 (SUPERFAMILY)
G0MWCVW04JYUVO	receptor-like protein kinase hsl1	429	20	0.882	5.6e-22	F:ATP binding; F:oxidoreductase activity; C:integral component of membrane; P:oxidation-reduction process; P:serine family amino acid metabolic process; F:protein serine/threonine kinase activity; P:protein phosphorylation	7	EC:2.7.11	PTHR24420 (PANTHER); PTHR24420:SF720 (PANTHER)
G0MWCVW04JTW7H	xyloglucan galactosyltransferase katamari1	438	20	0.925	1.5e-89	C:trans-Golgi network; F:transferase activity, transferring glycosyl groups; P:unidimensional cell growth; P:xyloglucan biosynthetic process; C:endosome; C:integral component of Golgi membrane; P:salicylic acid mediated signaling pathway; P:fucose biosynthetic process; P:endomembrane system organization	9	-	IPR004263 (PFAM); PTHR11062:SF56 (PANTHER); PTHR11062 (PANTHER)
G0MWCVW04I1KNS	hydroxyproline-rich glycoprotein family protein	401	3	0.7733	7.5e-14	F:DNA binding; C:cytoplasm; P:protein import into nucleus; P:chromatin assembly or disassembly	4	-	no IPS match
G0MWCVW04IAPMS	---NA---	400	0	-	-		-	-	no IPS match
G0MWCVW04I2IUY	lipase-like pad4	419	20	0.7035	4.4e-34	P:positive regulation of response to stimulus; P:defense response to other organism; P:response to organic substance; P:positive regulation of cellular process; P:regulation of defense response; P:regulation of signal transduction; P:response to oxygen-containing compound; P:regulation of cellular metabolic process	8	-	no IPS match
G0MWCVW04JI9UT	PREDICTED: uncharacterized protein LOC105173505	380	20	0.855	5.6e-62	C:Golgi apparatus; C:plasma membrane	2	-	IPR029063 (G3DSA:3.40.50.GENE3D); TRANSMEMBRANE (PHOBIUS); CYTOPLASMIC_DOMAIN (PHOBIUS); NON_CYTOPLASMIC_DOMAIN (PHOBIUS); IPR029063 (SUPERFAMILY); TMhelix (TMHMM)
G0MWCVW04I3SLC	mical c-terminal-like protein isoform x3	480	20	0.5705	1.1e-29	P:cell cycle arrest; F:protein dimerization activity; P:cellular response to DNA damage stimulus	3	-	Coil (COILS)
G0MWCVW04JWEE1	---NA---	428	0	-	-		-	-	no IPS match
G0MWCVW04IBN6A	protein far-red impaired response 1-like	338	20	0.6125	4.1e-25	F:zinc ion binding; P:regulation of transcription, DNA-templated	2	-	no IPS match
G0MWCVW04I2JDY	PREDICTED: uncharacterized protein LOC102627405	239	20	0.712	1.3e-07	F:nucleic acid binding; F:oxidoreductase activity, acting on CH-OH group of donors; F:zinc ion binding; F:flavin adenine dinucleotide binding; P:DNA integration; P:oxidation-reduction process; F:lipid binding	7	-	IPR029472 (PFAM)
G0MWCVW04IRQBO	---NA---	419	0	-	-		-	-	CYTOPLASMIC_DOMAIN (PHOBIUS); TRANSMEMBRANE (PHOBIUS); NON_CYTOPLASMIC_DOMAIN (PHOBIUS); NON_CYTOPLASMIC_DOMAIN (PHOBIUS); CYTOPLASMIC_DOMAIN (PHOBIUS); TRANSMEMBRANE (PHOBIUS); TRANSMEMBRANE (PHOBIUS); TMhelix (TMHMM); TMhelix (TMHMM); TMhelix (TMHMM)
G0MWCVW04IPK0O	mitochondrial substrate carrier family protein	519	3	0.4467	1.8e-05	P:transmembrane transport; C:membrane; C:integral component of membrane; P:transport	4	-	no IPS match
G0MWCVW04IS3AW	monosaccharide-sensing protein 2-like	392	20	0.7435	1.1e-35	F:transmembrane transporter activity; F:oxidoreductase activity; C:membrane; C:vacuole; P:single-organism transport	5	-	no IPS match
G0MWCVW04I1510	---NA---	387	0	-	-		-	-	SIGNAL_PEPTIDE_C_REGION (PHOBIUS); SIGNAL_PEPTIDE_N_REGION (PHOBIUS); SIGNAL_PEPTIDE_H_REGION (PHOBIUS); NON_CYTOPLASMIC_DOMAIN (PHOBIUS); SIGNAL_PEPTIDE (PHOBIUS); SignalP-noTM (SIGNALP_EUK)
G0MWCVW04IFPVM	---NA---	440	0	-	-		-	-	no IPS match
G0MWCVW04IGN6P	---NA---	367	0	-	-		-	-	no IPS match
G0MWCVW04IA2ZF	pentatricopeptide repeat-containing protein	444	20	0.5735	1.3e-17	C:chloroplast; P:system development; P:RNA processing; P:chloroplast RNA modification; P:cytidine to uridine editing; P:mRNA modification	6	-	PTHR24015 (PANTHER); PTHR24015:SF394 (PANTHER)
G0MWCVW04IBLU4	casp-like protein 5a2	277	20	0.66	6.5e-21	P:single-organism cellular process; C:plasma membrane	2	-	IPR006702 (PFAM); PTHR32021 (PANTHER); PTHR32021:SF1 (PANTHER); SIGNAL_PEPTIDE_C_REGION (PHOBIUS); SIGNAL_PEPTIDE (PHOBIUS); NON_CYTOPLASMIC_DOMAIN (PHOBIUS); SIGNAL_PEPTIDE_H_REGION (PHOBIUS); SIGNAL_PEPTIDE_N_REGION (PHOBIUS); SignalP-noTM (SIGNALP_EUK)
G0MWCVW04IIRUX	cdpk-related kinase 5-like	330	20	0.9135	2.2e-38	F:ATP binding; F:calcium ion binding; F:protein kinase activity; P:protein phosphorylation	4	-	PTHR24349:SF104 (PANTHER); PTHR24349 (PANTHER)
G0MWCVW04IP8IQ	---NA---	464	0	-	-		-	-	no IPS match
G0MWCVW04JLQUQ	---NA---	264	0	-	-		-	-	TRANSMEMBRANE (PHOBIUS); NON_CYTOPLASMIC_DOMAIN (PHOBIUS); CYTOPLASMIC_DOMAIN (PHOBIUS)
G0MWCVW04IQ4D6	transferring glycosyl group transferase	271	20	0.624	8.6e-24	P:metabolic process; F:transferase activity	2	-	no IPS match
G0MWCVW04I018L	---NA---	74	0	-	-		-	-	TRANSMEMBRANE (PHOBIUS); NON_CYTOPLASMIC_DOMAIN (PHOBIUS); CYTOPLASMIC_DOMAIN (PHOBIUS); TMhelix (TMHMM)
G0MWCVW04JTV7Q	---NA---	354	0	-	-		-	-	no IPS match
G0MWCVW04INQ0C	---NA---	425	0	-	-		-	-	no IPS match
G0MWCVW04IRZNE	---NA---	240	0	-	-		-	-	no IPS match
G0MWCVW04I2TJR	---NA---	308	0	-	-		-	-	no IPS match
G0MWCVW04IEAF1	---NA---	472	0	-	-		-	-	no IPS match
G0MWCVW04JVTMH	mitochondrial import receptor subunit tom9-2-like	381	4	0.63	6.6e-06	C:mitochondrial outer membrane; P:intracellular protein transport	2	-	no IPS match
G0MWCVW04IBOUR	unknown protein	357	3	0.65	1.8e-12	P:biological_process; C:nucleus; F:molecular_function	3	-	no IPS match
G0MWCVW04ISECN	---NA---	389	0	-	-		-	-	no IPS match
G0MWCVW04JUMGC	gaba transporter 1-like	230	20	0.829	4e-28	C:integral component of membrane	1	-	IPR013057 (PFAM); PTHR22950:SF186 (PANTHER); PTHR22950 (PANTHER); TMhelix (TMHMM)
G0MWCVW04IX2UQ	---NA---	107	0	-	-		-	-	CYTOPLASMIC_DOMAIN (PHOBIUS); NON_CYTOPLASMIC_DOMAIN (PHOBIUS); TRANSMEMBRANE (PHOBIUS); TMhelix (TMHMM)
G0MWCVW04JIXQO	---NA---	433	0	-	-		-	-	CYTOPLASMIC_DOMAIN (PHOBIUS); NON_CYTOPLASMIC_DOMAIN (PHOBIUS); TRANSMEMBRANE (PHOBIUS); TMhelix (TMHMM)
G0MWCVW04JBVX2	---NA---	355	0	-	-		-	-	no IPS match
G0MWCVW04H2L1V	otu domain-containing protein at3g57810	322	20	0.857	6.7e-51	P:biological_process; F:molecular_function	2	-	SIGNAL_PEPTIDE_H_REGION (PHOBIUS); SIGNAL_PEPTIDE (PHOBIUS); NON_CYTOPLASMIC_DOMAIN (PHOBIUS); SIGNAL_PEPTIDE_N_REGION (PHOBIUS); SIGNAL_PEPTIDE_C_REGION (PHOBIUS); SignalP-noTM (SIGNALP_EUK); SignalP-TM (SIGNALP_GRAM_POSITIVE)
G0MWCVW04IXJRE	major facilitator protein	461	6	0.8833	2.6e-18	C:membrane	1	-	PTHR11328 (PANTHER); TRANSMEMBRANE (PHOBIUS); NON_CYTOPLASMIC_DOMAIN (PHOBIUS); CYTOPLASMIC_DOMAIN (PHOBIUS)
G0MWCVW04I8BJN	---NA---	368	0	-	-		-	-	SIGNAL_PEPTIDE_H_REGION (PHOBIUS); NON_CYTOPLASMIC_DOMAIN (PHOBIUS); SIGNAL_PEPTIDE_N_REGION (PHOBIUS); SIGNAL_PEPTIDE_C_REGION (PHOBIUS); SIGNAL_PEPTIDE (PHOBIUS); TMhelix (TMHMM)
G0MWCVW04I7BZU	c2 domain-containing protein at1g53590-like	349	20	0.776	1e-15	C:chloroplast; C:extracellular region	2	-	no IPS match
G0MWCVW04I4QEO	---NA---	325	0	-	-		-	-	TRANSMEMBRANE (PHOBIUS); NON_CYTOPLASMIC_DOMAIN (PHOBIUS); CYTOPLASMIC_DOMAIN (PHOBIUS); TMhelix (TMHMM)
G0MWCVW04JF2B0	---NA---	465	0	-	-		-	-	no IPS match
G0MWCVW04I5THS	---NA---	411	0	-	-		-	-	NON_CYTOPLASMIC_DOMAIN (PHOBIUS); TRANSMEMBRANE (PHOBIUS); CYTOPLASMIC_DOMAIN (PHOBIUS); TMhelix (TMHMM)
G0MWCVW04IYL1J	---NA---	247	0	-	-		-	-	no IPS match
G0MWCVW04IZ5EQ	---NA---	400	0	-	-		-	-	no IPS match
G0MWCVW04IUZUO	holliday junction resolvase	448	20	0.898	2.8e-76	F:nucleic acid binding; P:DNA recombination; P:transcription antitermination; F:hydrolase activity	4	-	IPR006641 (SMART); IPR005227 (PFAM); IPR006641 (G3DSA:3.30.420.GENE3D); IPR012337 (SUPERFAMILY)
G0MWCVW04H8UEH	---NA---	320	0	-	-		-	-	no IPS match
G0MWCVW04I995P	---NA---	361	0	-	-		-	-	no IPS match
G0MWCVW04JUNBZ	multiple c2 and transmembrane domain-containing protein 2	273	20	0.87	4.5e-42	C:chloroplast; C:plasmodesma; F:protein binding; P:glycerolipid metabolic process; C:integral component of membrane; F:phosphatidylserine decarboxylase activity; P:L-serine metabolic process; P:glycine metabolic process; P:threonine metabolic process	9	EC:4.1.1.65	IPR000008 (G3DSA:2.60.40.GENE3D); IPR000008 (SUPERFAMILY)
G0MWCVW04H78T2	---NA---	405	0	-	-		-	-	no IPS match
G0MWCVW04JE7N3	---NA---	368	0	-	-		-	-	no IPS match
G0MWCVW04JBGW8	adenine nucleotide transporter chloroplastic mitochondrial-like	346	20	0.922	1.4e-34	P:regulation of plant-type hypersensitive response; P:ammonium transport; P:nucleotide biosynthetic process; C:chloroplast envelope; P:negative regulation of programmed cell death; P:nucleotide transmembrane transport; P:protein targeting to membrane; P:regulation of ion transport; P:ER to Golgi vesicle-mediated transport; C:mitochondrion; C:integral component of membrane; P:basic amino acid tran…	14	-	no IPS match
G0MWCVW04I3HFM	---NA---	507	0	-	-		-	-	no IPS match
G0MWCVW04JZ4DI	down-regulated in metastasis domain-containing protein	290	3	0.78	2.6e-07	C:nucleus; C:cytosol; C:Golgi apparatus	3	-	no IPS match
G0MWCVW04JPU8F	low quality protein: glucan endo- -beta-glucosidase 13	508	20	0.832	1.3e-48	P:metabolic process; F:hydrolase activity	2	-	no IPS match
G0MWCVW04I1RF0	---NA---	121	0	-	-		-	-	no IPS match
G0MWCVW04I36VY	bahd acyltransferase dcr	381	20	0.7975	4.9e-33	F:transferase activity, transferring acyl groups other than amino-acyl groups; P:metabolic process	2	-	IPR023213 (G3DSA:3.30.559.GENE3D); IPR003480 (PFAM); PTHR31896 (PANTHER); PTHR31896:SF5 (PANTHER)
G0MWCVW04I58AC	---NA---	320	0	-	-		-	-	CYTOPLASMIC_DOMAIN (PHOBIUS); NON_CYTOPLASMIC_DOMAIN (PHOBIUS); TRANSMEMBRANE (PHOBIUS)
G0MWCVW04IFMQB	atp-dependent dna helicase q-like sim	361	20	0.695	4.9e-32	P:metabolic process; F:helicase activity; P:cellular process	3	EC:3.6.1; EC:3.6.1.15	no IPS match
G0MWCVW04JAMA3	---NA---	355	0	-	-		-	-	no IPS match
G0MWCVW04ITVE1	f-box lrr-repeat protein 4 isoform x1	389	20	0.753	2.6e-35	F:protein binding	1	-	G3DSA:1.20.1280.50 (GENE3D); IPR001810 (PFAM); PTHR23125 (PANTHER); PTHR23125:SF102 (PANTHER); IPR001810 (SUPERFAMILY)
G0MWCVW04IDE74	heavy metal-associated isoprenylated plant protein 26-like	360	20	0.893	2.3e-64	C:plasmodesma; F:metal ion binding; P:metal ion transport	3	-	G3DSA:3.30.70.100 (GENE3D); IPR006121 (PFAM); PTHR22814:SF14 (PANTHER); PTHR22814 (PANTHER); IPR006121 (PROSITE_PROFILES); IPR006121 (SUPERFAMILY)
G0MWCVW04JE8FA	at3g50910 f18b3_190	341	4	0.665	1.5e-20	C:nucleus; P:response to cyclopentenone; P:toxin catabolic process; P:response to chitin	4	-	no IPS match
G0MWCVW04H2NMW	methyl esterase 6	322	5	0.544	7.9e-07	F:methyl indole-3-acetate esterase activity; F:methyl jasmonate esterase activity	2	EC:3.1.1; EC:3.1.1.1	SIGNAL_PEPTIDE (PHOBIUS); NON_CYTOPLASMIC_DOMAIN (PHOBIUS); SIGNAL_PEPTIDE_N_REGION (PHOBIUS); SIGNAL_PEPTIDE_H_REGION (PHOBIUS); SIGNAL_PEPTIDE_C_REGION (PHOBIUS)
G0MWCVW04JUM64	---NA---	131	0	-	-		-	-	no IPS match
G0MWCVW04IK126	---NA---	382	0	-	-		-	-	no IPS match
G0MWCVW04J1RFD	---NA---	272	0	-	-		-	-	no IPS match
G0MWCVW04IETMM	nucleolar gtp-binding protein 1-like	330	20	0.7235	3.5e-23	C:nucleus	1	-	no IPS match
G0MWCVW04IKOD6	---NA---	186	0	-	-		-	-	SIGNAL_PEPTIDE (PHOBIUS); SIGNAL_PEPTIDE_N_REGION (PHOBIUS); SIGNAL_PEPTIDE_H_REGION (PHOBIUS); SIGNAL_PEPTIDE_C_REGION (PHOBIUS); NON_CYTOPLASMIC_DOMAIN (PHOBIUS); SignalP-noTM (SIGNALP_EUK)
G0MWCVW04I7XXO	pathogenesis-related genes transcriptional activator pti5-like	422	20	0.863	3e-21	C:nucleus; F:DNA binding; C:transcription factor complex; F:transcription factor activity, sequence-specific DNA binding; P:regulation of transcription, DNA-templated; P:defense response; P:regulation of transcription, DNA-templated	7	-	IPR001471 (SMART); IPR001471 (PFAM); IPR001471 (G3DSA:3.30.730.GENE3D); PTHR31190 (PANTHER); IPR001471 (PROSITE_PROFILES); IPR016177 (SUPERFAMILY)
G0MWCVW04IPPZS	homeodomain-like transcriptional isoform 1	324	20	0.8765	2.4e-35	C:nucleus; F:DNA binding; P:regulation of transcription, DNA-templated; P:vegetative to reproductive phase transition of meristem	4	-	IPR028935 (PFAM); IPR028941 (PFAM)
G0MWCVW04I8736	---NA---	293	0	-	-		-	-	PTHR31808:SF3 (PANTHER); PTHR31808 (PANTHER)
G0MWCVW04H2VH6	---NA---	104	0	-	-		-	-	no IPS match
G0MWCVW04ILPDT	---NA---	315	0	-	-		-	-	no IPS match
G0MWCVW04H23J6	villin-3-like isoform x2	409	20	0.891	3.6e-20	F:actin filament binding; P:actin filament bundle assembly	2	-	TRANSMEMBRANE (PHOBIUS); CYTOPLASMIC_DOMAIN (PHOBIUS); NON_CYTOPLASMIC_DOMAIN (PHOBIUS); TMhelix (TMHMM)
G0MWCVW04JEQ2G	---NA---	180	0	-	-		-	-	no IPS match
G0MWCVW04IAIQK	kelch repeat-containing protein	220	2	0.6	1.8e-05	P:lipid transport; P:biological_process; C:nucleus; C:cytoplasm; C:cytosol	5	-	no IPS match
G0MWCVW04IR2KW	---NA---	378	0	-	-		-	-	no IPS match
G0MWCVW04J1QLY	---NA---	230	0	-	-		-	-	no IPS match
G0MWCVW04ICTVQ	---NA---	260	0	-	-		-	-	no IPS match
G0MWCVW04JVMYD	---NA---	381	0	-	-		-	-	no IPS match
G0MWCVW04JJ3DW	---NA---	504	0	-	-		-	-	no IPS match
G0MWCVW04H3Q5Q	---NA---	156	0	-	-		-	-	no IPS match
G0MWCVW04I93CS	---NA---	411	0	-	-		-	-	no IPS match
G0MWCVW04IQYSD	---NA---	141	0	-	-		-	-	no IPS match
G0MWCVW04H629C	---NA---	341	0	-	-		-	-	no IPS match
G0MWCVW04JFC36	---NA---	336	0	-	-		-	-	no IPS match
G0MWCVW04IN7EP	---NA---	103	0	-	-		-	-	no IPS match
G0MWCVW04IMZ6Z	myosin-17-like isoform x1	247	20	0.888	2.4e-23	C:myosin complex; F:ATP binding; F:actin binding; P:metabolic process; F:motor activity	5	EC:3.6.1; EC:3.6.1.15	no IPS match
G0MWCVW04JDWRD	---NA---	89	0	-	-		-	-	no IPS match
G0MWCVW04JIPNN	---NA---	92	0	-	-		-	-	TRANSMEMBRANE (PHOBIUS); NON_CYTOPLASMIC_DOMAIN (PHOBIUS); CYTOPLASMIC_DOMAIN (PHOBIUS); TMhelix (TMHMM)
G0MWCVW04IBIAZ	sit4 phosphatase-associated family protein	218	8	0.7875	1.3e-09	C:chloroplast; P:protein desumoylation; P:nuclear-transcribed mRNA catabolic process; P:protein N-linked glycosylation; P:vegetative to reproductive phase transition of meristem; P:vernalization response; P:hydrogen peroxide biosynthetic process	7	-	no IPS match
contig04307|(-)-isopiperitenol	---NA---	271	0	-	-	F:oxidoreductase activity; P:metabolic process	2	-	IPR002198 (PRINTS); IPR002347 (PRINTS); IPR002198 (PFAM); IPR016040 (G3DSA:3.40.50.GENE3D); PTHR24322 (PANTHER); PTHR24322:SF289 (PANTHER); SSF51735 (SUPERFAMILY)

## Sheet: B
Table B. List and annotation of the overexpressed genes (FDR: <0.05; log2Ratio >1) between attacked drupes of the Ruveia and the attacked drupes of the Ortice cultivar.
For each sequence, the table reports its name, its description based on the BLAST Description Annotator (BDA) algorithm, its lenght in bp, the numner of Blast Hit used for the annotation, the mean similarity value, the e-value, the number of GO terms retained, the EC number and the InterPRO IDs.
SeqName	Description	Length	#Hits	sim mean	e-Value	GO Names list	#GO	Enzyme Codes list	InterPro IDs
contig00025	large proline-rich protein bag6 isoform x1	2955	20	0.653	0	F:protein binding	1	-	IPR019956 (PRINTS); IPR000626 (SMART); IPR000626 (PFAM); G3DSA:3.10.20.90 (GENE3D); PTHR15204:SF1 (PANTHER); PTHR15204 (PANTHER); IPR019954 (PROSITE_PATTERNS); IPR000626 (PROSITE_PROFILES); IPR029071 (SUPERFAMILY)
contig00046	copper amine oxidase 1-like	2797	20	0.9135	0	C:peroxisome; P:amine metabolic process; F:copper ion binding; F:quinone binding; F:primary amine oxidase activity; P:oxidation-reduction process	6	EC:1.4.3.21	IPR015800 (PFAM); IPR015798 (PFAM); G3DSA:3.10.450.40 (GENE3D); IPR015798 (G3DSA:2.70.98.GENE3D); G3DSA:3.10.450.40 (GENE3D); IPR015802 (PFAM); PTHR10638:SF30 (PANTHER); IPR000269 (PANTHER); PTHR10638:SF30 (PANTHER); IPR000269 (PANTHER); IPR016182 (SUPERFAMILY); IPR016182 (SUPERFAMILY); IPR015798 (SUPERFAMILY)
contig00213	probable methylenetetrahydrofolate reductase	2254	20	0.9235	0	P:tetrahydrofolate interconversion; P:oxidation-reduction process; F:methylenetetrahydrofolate reductase (NAD(P)H) activity; P:methionine metabolic process	4	EC:1.5.1.20	IPR004621 (TIGRFAM); IPR003171 (PFAM); IPR029041 (G3DSA:3.20.20.GENE3D); PTHR21091 (PANTHER); PTHR21091:SF31 (PANTHER); IPR029041 (SUPERFAMILY)
contig00246	protein nrt1 ptr family	2191	20	0.9235	0	P:oligopeptide transport; C:integral component of membrane; F:transporter activity	3	-	G3DSA:1.20.1250.20 (GENE3D); IPR000109 (PFAM); PTHR11654:SF83 (PANTHER); IPR000109 (PANTHER); IPR018456 (PROSITE_PATTERNS); TRANSMEMBRANE (PHOBIUS); TRANSMEMBRANE (PHOBIUS); TRANSMEMBRANE (PHOBIUS); TRANSMEMBRANE (PHOBIUS); CYTOPLASMIC_DOMAIN (PHOBIUS); CYTOPLASMIC_DOMAIN (PHOBIUS); NON_CYTOPLASMIC_DOMAIN (PHOBIUS); CYTOPLASMIC_DOMAIN (PHOBIUS); TRANSMEMBRANE (PHOBIUS); NON_CYTOPLASMIC_DOMAIN (PH…
contig00292	leucine aminopeptidase chloroplastic-like	2135	20	0.8965	0	C:chloroplast; P:proteolysis; F:metalloexopeptidase activity; F:aminopeptidase activity; F:manganese ion binding	5	EC:3.4.11	IPR011356 (PRINTS); G3DSA:3.40.220.10 (GENE3D); IPR000819 (PFAM); G3DSA:3.40.630.10 (GENE3D); IPR008283 (PFAM); PTHR11963:SF11 (PANTHER); PTHR11963 (PANTHER); IPR000819 (PROSITE_PATTERNS); SIGNAL_PEPTIDE_N_REGION (PHOBIUS); SIGNAL_PEPTIDE (PHOBIUS); SIGNAL_PEPTIDE_C_REGION (PHOBIUS); SIGNAL_PEPTIDE_H_REGION (PHOBIUS); NON_CYTOPLASMIC_DOMAIN (PHOBIUS); IPR023042 (HAMAP); SignalP-noTM (SIGNALP_EUK)…
contig00350	cell division cycle protein 48 homolog	2080	20	0.986	0	P:cell division; F:ATP binding; P:metabolic process; P:cell cycle; F:hydrolase activity	5	-	IPR004201 (SMART); IPR003593 (SMART); IPR027417 (G3DSA:3.40.50.GENE3D); IPR029067 (G3DSA:3.10.330.GENE3D); G3DSA:2.40.40.20 (GENE3D); G3DSA:1.10.8.60 (GENE3D); IPR005938 (TIGRFAM); IPR004201 (PFAM); IPR003338 (PFAM); IPR027417 (G3DSA:3.40.50.GENE3D); IPR003959 (PFAM); PTHR23077:SF69 (PANTHER); PTHR23077 (PANTHER); IPR003960 (PROSITE_PATTERNS); IPR003960 (PROSITE_PATTERNS); IPR027417 (SUPERFAMILY)…
contig00506	ubiquitin carboxyl-terminal hydrolase 12 isoform x3	1935	20	0.934	0	F:double-stranded DNA binding; F:cysteine-type peptidase activity; P:DNA topological change; F:ubiquitinyl hydrolase activity; P:ubiquitin-dependent protein catabolic process	5	EC:3.4	Coil (COILS); IPR024729 (PFAM); PTHR24619:SF121 (PANTHER); PTHR24619:SF121 (PANTHER); PTHR24619 (PANTHER); NON_CYTOPLASMIC_DOMAIN (PHOBIUS); TRANSMEMBRANE (PHOBIUS); CYTOPLASMIC_DOMAIN (PHOBIUS); TMhelix (TMHMM)
contig00549	zinc finger ccch domain-containing protein 29-like	1910	20	0.8075	0	F:protein binding; F:metal ion binding	2	-	IPR000571 (SMART); IPR002110 (SMART); IPR000571 (PFAM); IPR000571 (G3DSA:4.10.1000.GENE3D); IPR020683 (G3DSA:1.25.40.GENE3D); PF13637 (PFAM); PTHR14493 (PANTHER); IPR000571 (PROSITE_PROFILES); IPR000571 (PROSITE_PROFILES); IPR020683 (PROSITE_PROFILES); IPR002110 (PROSITE_PROFILES); IPR020683 (SUPERFAMILY)
contig00554	auxin efflux carrier family protein isoform 1	1899	20	0.8905	0	P:transmembrane transport; C:integral component of membrane	2	-	IPR004776 (PFAM); PTHR31419 (PANTHER); PTHR31419:SF1 (PANTHER); TRANSMEMBRANE (PHOBIUS); CYTOPLASMIC_DOMAIN (PHOBIUS); TRANSMEMBRANE (PHOBIUS); TRANSMEMBRANE (PHOBIUS); NON_CYTOPLASMIC_DOMAIN (PHOBIUS); CYTOPLASMIC_DOMAIN (PHOBIUS); TRANSMEMBRANE (PHOBIUS); TRANSMEMBRANE (PHOBIUS); NON_CYTOPLASMIC_DOMAIN (PHOBIUS); TRANSMEMBRANE (PHOBIUS); CYTOPLASMIC_DOMAIN (PHOBIUS); NON_CYTOPLASMIC_DOMAIN (PHO…
contig00649	f-box protein skip14	1847	20	0.614	3.4e-114	P:biological_process; F:molecular_function	2	-	no IPS match
contig00669	3-ketoacyl- synthase 19-like	1837	20	0.9215	0	F:transferase activity, transferring acyl groups other than amino-acyl groups; C:membrane; P:fatty acid biosynthetic process	3	-	TRANSMEMBRANE (PHOBIUS); CYTOPLASMIC_DOMAIN (PHOBIUS); NON_CYTOPLASMIC_DOMAIN (PHOBIUS)
contig00705	cop1-interacting protein isoform 1	1824	20	0.705	7.7e-173	P:organic substance biosynthetic process; C:cell part; P:pigment biosynthetic process	3	-	PTHR31008 (PANTHER); PTHR31008:SF0 (PANTHER)
contig00771	atp synthase subunit mitochondrial-like	1793	20	0.954	0	C:mitochondrial proton-transporting ATP synthase complex, catalytic core F(1); F:ATP binding; F:protein binding; P:ATP hydrolysis coupled proton transport; P:ATP synthesis coupled proton transport; F:proton-transporting ATP synthase activity, rotational mechanism	6	EC:3.6.1; EC:3.6.1.3; EC:3.6.1.15	no IPS match
contig00982	geraniol 8-hydroxylase-like	1704	20	0.762	0	F:oxidoreductase activity; F:metal ion binding	2	-	SIGNAL_PEPTIDE (PHOBIUS); NON_CYTOPLASMIC_DOMAIN (PHOBIUS); SIGNAL_PEPTIDE_C_REGION (PHOBIUS); SIGNAL_PEPTIDE_H_REGION (PHOBIUS); SIGNAL_PEPTIDE_N_REGION (PHOBIUS); TMhelix (TMHMM)
contig01060	binding isoform partial	1678	20	0.7165	1.6e-129	C:nucleus; F:DNA binding; F:protein binding; P:histone modification; P:DNA-templated transcription, initiation	5	-	IPR018144 (SMART); IPR003121 (PFAM); IPR004343 (PFAM); IPR003121 (G3DSA:1.10.245.GENE3D); IPR004343 (PROSITE_PROFILES); SSF159042 (SUPERFAMILY); IPR003121 (SUPERFAMILY)
contig01124	glucose-6-phosphate phosphate translocator chloroplastic-like	1652	20	0.864	0	C:integral component of membrane; P:transport; F:transporter activity	3	-	IPR004696 (TIGRFAM); IPR004853 (PFAM); PTHR11132:SF30 (PANTHER); PTHR11132 (PANTHER); NON_CYTOPLASMIC_DOMAIN (PHOBIUS); TRANSMEMBRANE (PHOBIUS); TRANSMEMBRANE (PHOBIUS); CYTOPLASMIC_DOMAIN (PHOBIUS); NON_CYTOPLASMIC_DOMAIN (PHOBIUS); CYTOPLASMIC_DOMAIN (PHOBIUS); TRANSMEMBRANE (PHOBIUS); TRANSMEMBRANE (PHOBIUS); CYTOPLASMIC_DOMAIN (PHOBIUS); NON_CYTOPLASMIC_DOMAIN (PHOBIUS); NON_CYTOPLASMIC_DOMAI…
contig01285	cbl-interacting serine threonine-protein kinase 12-like	1600	20	0.9085	0	F:ATP binding; P:signal transduction; P:serine family amino acid metabolic process; F:protein serine/threonine kinase activity; P:protein phosphorylation	5	EC:2.7.11	NON_CYTOPLASMIC_DOMAIN (PHOBIUS); SIGNAL_PEPTIDE (PHOBIUS); SIGNAL_PEPTIDE_H_REGION (PHOBIUS); SIGNAL_PEPTIDE_C_REGION (PHOBIUS); SIGNAL_PEPTIDE_N_REGION (PHOBIUS); SignalP-noTM (SIGNALP_EUK)
contig01339	katanin p80 wd40 repeat-containing subunit b1 homolog	1589	20	0.6125	1.3e-112	C:cytoskeleton	1	-	no IPS match
contig01427	condensin complex subunit 1	1554	20	0.842	0	P:cell division; C:nucleus; P:mitotic chromosome condensation; P:signal transduction; C:extracellular region; F:hormone activity	6	-	CYTOPLASMIC_DOMAIN (PHOBIUS); TRANSMEMBRANE (PHOBIUS); TRANSMEMBRANE (PHOBIUS); NON_CYTOPLASMIC_DOMAIN (PHOBIUS); NON_CYTOPLASMIC_DOMAIN (PHOBIUS); TMhelix (TMHMM); TMhelix (TMHMM)
contig01439	protein dj-1 homolog b-like	1547	20	0.8615	0	P:glutamine metabolic process; F:transferase activity	2	-	IPR002818 (PFAM); IPR029062 (G3DSA:3.40.50.GENE3D); IPR006287 (TIGRFAM); PTHR11019 (PANTHER); PTHR11019:SF4 (PANTHER); IPR029062 (SUPERFAMILY); IPR029062 (SUPERFAMILY)
contig01470	ribulose bisphosphate carboxylase oxygenase chloroplastic	1538	20	0.896	0	P:carotenoid biosynthetic process; F:ATP binding; P:thylakoid membrane organization; C:chloroplast thylakoid membrane; F:hydrolase activity	5	-	IPR003959 (PFAM); IPR027417 (G3DSA:3.40.50.GENE3D); PTHR32429 (PANTHER); PTHR32429:SF10 (PANTHER); IPR027417 (SUPERFAMILY)
contig01645	glyceraldehyde-3-phosphate cytosolic	1494	20	0.9645	0	F:NADP binding; F:NAD binding; P:oxidation-reduction process; P:glucose metabolic process; F:oxidoreductase activity, acting on the aldehyde or oxo group of donors, NAD or NADP as acceptor	5	-	no IPS match
contig01709	peptide-n4-(n-acetyl-beta-glucosaminyl)asparagine amidase a protein	1471	2	0.645	9.1e-121	C:nucleus; C:vacuolar membrane; C:plant-type cell wall	3	-	IPR021102 (PFAM); PTHR31104:SF2 (PANTHER); PTHR31104 (PANTHER)
contig01917	---NA---	1428	0	-	-		-	-	no IPS match
contig02035	cytoplasmic trna 2-thiolation protein 1	1409	20	0.9405	0	F:nucleotidyltransferase activity; C:cytoplasm; P:tRNA wobble uridine modification; F:tRNA binding; P:protein urmylation; P:tRNA thio-modification	6	-	SIGNAL_PEPTIDE_N_REGION (PHOBIUS); SIGNAL_PEPTIDE_H_REGION (PHOBIUS); NON_CYTOPLASMIC_DOMAIN (PHOBIUS); SIGNAL_PEPTIDE_C_REGION (PHOBIUS); SIGNAL_PEPTIDE (PHOBIUS); SignalP-TM (SIGNALP_GRAM_POSITIVE); SignalP-noTM (SIGNALP_GRAM_NEGATIVE)
contig02161	glutamine synthetase	1385	20	0.9545	0	F:ATP binding; C:cytoplasm; P:peptidoglycan biosynthetic process; P:glutamine biosynthetic process; P:nitrogen fixation; F:glutamate-ammonia ligase activity	6	EC:6.3.1; EC:6.3.1.2	IPR008146 (PFAM); IPR014746 (G3DSA:3.30.590.GENE3D); IPR008147 (PFAM); PTHR20852:SF50 (PANTHER); PTHR20852 (PANTHER); IPR027303 (PROSITE_PATTERNS); IPR027302 (PROSITE_PATTERNS); IPR008147 (SUPERFAMILY); SSF55931 (SUPERFAMILY)
contig02231	adenylosuccinate lyase-like	1373	20	0.917	0	F:N6-(1,2-dicarboxyethyl)AMP AMP-lyase (fumarate-forming) activity; P:'de novo' AMP biosynthetic process; P:'de novo' IMP biosynthetic process; P:aspartate metabolic process; P:purine nucleobase metabolic process; F:(S)-2-(5-amino-1-(5-phospho-D-ribosyl)imidazole-4-carboxamido)succinate AMP-lyase (fumarate-forming) activity; P:alanine metabolic process	7	EC:4.3.2.2	IPR013539 (PFAM); G3DSA:1.10.40.30 (GENE3D); G3DSA:1.20.200.10 (GENE3D); IPR022761 (PFAM); PTHR11444:SF17 (PANTHER); IPR000362 (PANTHER); IPR020557 (PROSITE_PATTERNS); IPR008948 (SUPERFAMILY)
contig02447	PREDICTED: uncharacterized protein LOC105161105	1333	20	0.8105	4.9e-157	P:regulation of plant-type hypersensitive response; P:hyperosmotic salinity response; P:response to wounding; P:response to jasmonic acid; P:negative regulation of programmed cell death; P:protein targeting to membrane; C:intracellular; P:response to ethylene; P:response to water deprivation; P:response to auxin; P:coumarin biosynthetic process; P:abscisic acid-activated signaling pathway; P:endo…	14	-	SignalP-TM (SIGNALP_GRAM_POSITIVE)
contig02543	duf21 domain-containing protein chloroplastic-like	1322	20	0.97	0	F:oxidoreductase activity, acting on CH-OH group of donors; F:flavin adenine dinucleotide binding; P:oxidation-reduction process	3	-	IPR005170 (SMART); IPR005170 (PFAM); IPR000644 (PFAM); IPR016169 (G3DSA:3.30.465.GENE3D); G3DSA:3.10.580.10 (GENE3D); PTHR22777 (PANTHER); PTHR22777:SF3 (PANTHER); IPR000644 (PROSITE_PROFILES); IPR016166 (SUPERFAMILY); SSF54631 (SUPERFAMILY)
contig02720	PREDICTED: uncharacterized protein LOC104117763	1292	20	0.897	3.5e-100	F:zinc ion binding; F:protein binding	2	-	IPR001841 (SMART); IPR027370 (PFAM); IPR013083 (G3DSA:3.30.40.GENE3D); PTHR13139 (PANTHER); IPR017907 (PROSITE_PATTERNS); TRANSMEMBRANE (PHOBIUS); CYTOPLASMIC_DOMAIN (PHOBIUS); NON_CYTOPLASMIC_DOMAIN (PHOBIUS); IPR001841 (PROSITE_PROFILES); SSF57850 (SUPERFAMILY)
contig02784	cbl-interacting serine threonine-protein kinase 14-like	1284	20	0.811	0	F:ATP binding; P:signal transduction; P:serine family amino acid metabolic process; F:protein serine/threonine kinase activity; P:protein phosphorylation	5	EC:2.7.11	IPR002290 (SMART); IPR004041 (PFAM); IPR000719 (PFAM); G3DSA:1.10.510.10 (GENE3D); G3DSA:3.30.200.20 (GENE3D); IPR020636 (PANTHER); PTHR24347:SF168 (PANTHER); IPR017441 (PROSITE_PATTERNS); IPR008271 (PROSITE_PATTERNS); IPR018451 (PROSITE_PROFILES); IPR000719 (PROSITE_PROFILES); IPR011009 (SUPERFAMILY)
contig02824	phenylalanine--trna chloroplastic mitochondrial	1281	20	0.9545	0	P:L-phenylalanine biosynthetic process; P:tyrosine biosynthetic process; P:tRNA processing; P:phenylalanyl-tRNA aminoacylation; F:tRNA binding; C:phenylalanine-tRNA ligase complex; P:chloroplast organization; F:magnesium ion binding; F:ATP binding; P:tryptophan biosynthetic process; C:membrane; F:phenylalanine-tRNA ligase activity; P:isopentenyl diphosphate biosynthetic process, methylerythritol …	14	EC:6.1.1.20; EC:6.1.1	G3DSA:3.30.930.10 (GENE3D); IPR002319 (PFAM); PTHR11538:SF40 (PANTHER); PTHR11538 (PANTHER); SSF55681 (SUPERFAMILY)
contig02958	ubiquitin domain-containing protein dsk2b-like isoform x1	1255	20	0.789	1.1e-110	C:cytoplasm	1	-	PTHR10677:SF3 (PANTHER); IPR015496 (PANTHER)
contig03012	mitochondrial dicarboxylate tricarboxylate transporter dtc	1253	20	0.9395	0	P:dicarboxylic acid transport; C:plasmodesma; P:tricarboxylic acid transmembrane transport; F:tricarboxylic acid transmembrane transporter activity; C:cell wall; C:mitochondrion; C:chloroplast envelope; C:integral component of membrane; F:dicarboxylic acid transmembrane transporter activity; C:vacuolar membrane	10	-	IPR002067 (PRINTS); IPR023395 (G3DSA:1.50.40.GENE3D); IPR018108 (PFAM); PTHR24089 (PANTHER); PTHR24089:SF86 (PANTHER); IPR018108 (PROSITE_PROFILES); IPR018108 (PROSITE_PROFILES); IPR018108 (PROSITE_PROFILES); IPR023395 (SUPERFAMILY); TMhelix (TMHMM)
contig03271	probable wrky transcription factor 17	1224	20	0.654	1e-118	C:nucleus; C:transcription factor complex; F:transcription factor activity, sequence-specific DNA binding; F:calmodulin binding; P:regulation of transcription, DNA-templated; F:sequence-specific DNA binding; P:response to chitin; P:regulation of transcription, DNA-templated; P:defense response to bacterium	9	-	IPR003657 (SMART); IPR003657 (G3DSA:2.20.25.GENE3D); IPR003657 (PFAM); IPR018872 (PFAM); PTHR31282:SF3 (PANTHER); PTHR31282:SF3 (PANTHER); PTHR31282 (PANTHER); PTHR31282 (PANTHER); IPR003657 (PROSITE_PROFILES); IPR003657 (SUPERFAMILY)
contig03460	signal peptide peptidase-like 4	1190	20	0.916	0	F:aspartic-type endopeptidase activity; P:proteolysis; C:integral component of membrane	3	EC:3.4.23	no IPS match
contig03583	splicing factor u2af-associated protein 2 isoform x1	1182	20	0.7635	4.7e-165	F:nucleotide binding; F:nucleic acid binding; F:protein binding	3	-	Coil (COILS); IPR000504 (SMART); IPR003169 (G3DSA:3.30.1490.GENE3D); IPR000504 (PFAM); IPR012677 (G3DSA:3.30.70.GENE3D); IPR025640 (PFAM); PTHR15608 (PANTHER); IPR000504 (PROSITE_PROFILES); SSF54928 (SUPERFAMILY); IPR003169 (SUPERFAMILY)
contig03623	glycine-rich family protein	1175	20	0.7035	1.6e-76	P:biological_process; C:cytosol; P:glucose catabolic process; F:molecular_function	4	-	no IPS match
contig03641	protein cotton golgi-related 3	1169	5	0.808	6.9e-110	P:homogalacturonan metabolic process; C:trans-Golgi network; C:endosome; C:integral component of membrane; C:Golgi membrane; P:pectin metabolic process; C:vacuolar membrane; C:plasma membrane; C:chloroplast thylakoid membrane	9	-	IPR029063 (G3DSA:3.40.50.GENE3D); TRANSMEMBRANE (PHOBIUS); NON_CYTOPLASMIC_DOMAIN (PHOBIUS); CYTOPLASMIC_DOMAIN (PHOBIUS); IPR029063 (SUPERFAMILY); TMhelix (TMHMM)
contig03771	at4g30620 f17i23_40	1162	4	0.92	7.4e-49	C:chloroplast stroma; P:methylglyoxal catabolic process to D-lactate via S-lactoyl-glutathione; C:chloroplast envelope; C:chloroplast thylakoid membrane	4	-	IPR004401 (PFAM); IPR004401 (G3DSA:3.30.1310.GENE3D); IPR004401 (PIRSF); IPR004401 (SUPERFAMILY)
contig03818	26s proteasome non-atpase regulatory subunit 13 homolog b	1154	20	0.9495	0	C:proteasome complex	1	-	no IPS match
contig03824	transcription factor tcp20-like	1150	20	0.8085	2.5e-90	C:nucleus; C:transcription factor complex; F:transcription factor activity, sequence-specific DNA binding; P:negative regulation of leaf senescence; P:regulation of cell size; F:core promoter proximal region sequence-specific DNA binding; P:regulation of transcription, DNA-templated; P:anatomical structure morphogenesis; P:regulation of transcription, DNA-templated	9	-	no IPS match
contig03869	mitochondrial adenine nucleotide transporter adnt1-like	1150	20	0.9265	3.2e-144	P:transmembrane transport; C:integral component of membrane	2	-	IPR002067 (PRINTS); IPR023395 (G3DSA:1.50.40.GENE3D); IPR018108 (PFAM); PTHR24089:SF92 (PANTHER); PTHR24089 (PANTHER); IPR018108 (PROSITE_PROFILES); IPR018108 (PROSITE_PROFILES); IPR023395 (SUPERFAMILY)
contig03947	f-box protein at2g26850-like isoform x1	1138	20	0.715	6.5e-135	F:protein binding	1	-	IPR001810 (SMART); G3DSA:1.20.1280.50 (GENE3D); IPR001810 (PFAM); PTHR31482 (PANTHER); IPR001810 (PROSITE_PROFILES); IPR001810 (SUPERFAMILY)
contig04011	af439849_1 at2g31130	1135	1	0.77	6.2e-13	C:nucleus	1	-	no IPS match
contig04024	photosystem ii 22 kda chloroplastic	1133	20	0.8315	2.1e-92	P:nonphotochemical quenching; C:photosystem II; P:rRNA processing; P:maltose metabolic process; C:PSII associated light-harvesting complex II; P:starch biosynthetic process; P:photosystem II assembly; P:positive regulation of catalytic activity; C:integral component of membrane; F:xanthophyll binding; P:cysteine biosynthetic process; P:thylakoid membrane organization; F:chlorophyll binding; P:sto…	14	-	IPR022796 (PFAM); IPR023329 (G3DSA:1.10.3460.GENE3D); SIGNAL_PEPTIDE (PHOBIUS); SIGNAL_PEPTIDE_H_REGION (PHOBIUS); NON_CYTOPLASMIC_DOMAIN (PHOBIUS); SIGNAL_PEPTIDE_C_REGION (PHOBIUS); SIGNAL_PEPTIDE_N_REGION (PHOBIUS); IPR023329 (SUPERFAMILY)
contig04057	protein bobber 1	1126	5	0.782	1.5e-72	P:inflorescence meristem growth; P:embryonic pattern specification; P:response to high light intensity; P:pollen development; P:stamen morphogenesis; P:specification of floral organ number; P:response to hydrogen peroxide; P:protein folding; P:response to cytokinin; P:leaf morphogenesis; P:response to heat; C:cytosol; P:response to endoplasmic reticulum stress	13	-	Coil (COILS); IPR007052 (PFAM); IPR008978 (G3DSA:2.60.40.GENE3D); PTHR12356 (PANTHER); IPR008978 (SUPERFAMILY)
contig04233	phosphatidylcholine:diacylglycerol cholinephosphotransferase	1113	3	0.8333	1.6e-104	P:phosphatidylcholine metabolic process; C:integral component of membrane; F:diacylglycerol cholinephosphotransferase activity	3	EC:2.7.8.2	PF14378 (PFAM); TRANSMEMBRANE (PHOBIUS); TRANSMEMBRANE (PHOBIUS); CYTOPLASMIC_DOMAIN (PHOBIUS); CYTOPLASMIC_DOMAIN (PHOBIUS); NON_CYTOPLASMIC_DOMAIN (PHOBIUS); TRANSMEMBRANE (PHOBIUS); NON_CYTOPLASMIC_DOMAIN (PHOBIUS); TRANSMEMBRANE (PHOBIUS); CYTOPLASMIC_DOMAIN (PHOBIUS); TMhelix (TMHMM); TMhelix (TMHMM); TMhelix (TMHMM); TMhelix (TMHMM)
contig04535	heterogeneous nuclear ribonucleoprotein 1	1077	20	0.6275	2.4e-14	F:organic cyclic compound binding; F:heterocyclic compound binding	2	-	TRANSMEMBRANE (PHOBIUS); NON_CYTOPLASMIC_DOMAIN (PHOBIUS); CYTOPLASMIC_DOMAIN (PHOBIUS); TRANSMEMBRANE (PHOBIUS); CYTOPLASMIC_DOMAIN (PHOBIUS); TMhelix (TMHMM); TMhelix (TMHMM)
contig04664	cdk5rap3-like protein	1061	20	0.7685	4.2e-135	P:biological_process; C:cellular_component; F:molecular_function; P:regulation of cyclin-dependent protein serine/threonine kinase activity	4	-	IPR008491 (PFAM); IPR008491 (PANTHER)
contig04715	alpha beta-hydrolases superfamily protein	1047	14	0.7343	3.2e-119	C:nucleus; C:peroxisome; C:cytosol; F:hydrolase activity	4	-	IPR029058 (G3DSA:3.40.50.GENE3D); IPR029059 (PFAM); PTHR10992 (PANTHER); PTHR10992:SF755 (PANTHER); IPR029058 (SUPERFAMILY)
contig04908	flavonol synthase	1040	20	0.8775	0	F:L-ascorbic acid binding; P:flavonol biosynthetic process; C:cytoplasm; F:iron ion binding; F:flavonol synthase activity; F:naringenin 3-dioxygenase activity; P:oxidation-reduction process	7	EC:1.14.11; EC:1.14.11.9; EC:1.14.11.23	IPR027443 (G3DSA:2.60.120.GENE3D); IPR026992 (PFAM); IPR005123 (PFAM); PTHR10209 (PANTHER); IPR005123 (PROSITE_PROFILES); SSF51197 (SUPERFAMILY)
contig05068	peptidyl-trna hydrolase mitochondrial isoform x1	1017	20	0.863	6.9e-95	P:metabolic process; F:aminoacyl-tRNA hydrolase activity	2	EC:3.1.1.29; EC:3.1.1.1	IPR002833 (TIGRFAM); IPR023476 (G3DSA:3.40.1490.GENE3D); IPR002833 (PFAM); PTHR12649 (PANTHER); PTHR12649:SF10 (PANTHER); CYTOPLASMIC_DOMAIN (PHOBIUS); NON_CYTOPLASMIC_DOMAIN (PHOBIUS); NON_CYTOPLASMIC_DOMAIN (PHOBIUS); TRANSMEMBRANE (PHOBIUS); TRANSMEMBRANE (PHOBIUS); CYTOPLASMIC_DOMAIN (PHOBIUS); TRANSMEMBRANE (PHOBIUS); IPR023476 (SUPERFAMILY); TMhelix (TMHMM); TMhelix (TMHMM); TMhelix (TMHMM)
contig05089	zinc finger protein zat10-like	1021	20	0.5935	1.2e-70	F:metal ion binding	1	-	IPR015880 (SMART); PF13912 (PFAM); PTHR26374 (PANTHER); PTHR26374:SF149 (PANTHER); IPR007087 (PROSITE_PATTERNS); IPR007087 (PROSITE_PATTERNS); IPR007087 (PROSITE_PROFILES); IPR007087 (PROSITE_PROFILES); SSF57667 (SUPERFAMILY)
contig05229	serine threonine-protein kinase afc2 isoform x2	1005	20	0.9455	2.9e-109	F:ATP binding; F:protein serine/threonine/tyrosine kinase activity; P:positive regulation of translation; P:protein autophosphorylation; P:mRNA processing	5	EC:2.7.12.1	IPR000719 (PFAM); G3DSA:1.10.510.10 (GENE3D); PTHR24058 (PANTHER); PTHR24058:SF44 (PANTHER); PTHR24058 (PANTHER); PTHR24058:SF44 (PANTHER); IPR008271 (PROSITE_PATTERNS); IPR000719 (PROSITE_PROFILES); IPR011009 (SUPERFAMILY)
contig05404	sphinganine c -monooxygenase 1-like	985	20	0.906	7.5e-170	F:iron ion binding; F:oxidoreductase activity; C:integral component of membrane; P:oxidation-reduction process; P:fatty acid biosynthetic process	5	-	IPR006694 (PFAM); PTHR11863:SF3 (PANTHER); PTHR11863 (PANTHER); TRANSMEMBRANE (PHOBIUS); TRANSMEMBRANE (PHOBIUS); NON_CYTOPLASMIC_DOMAIN (PHOBIUS); NON_CYTOPLASMIC_DOMAIN (PHOBIUS); TRANSMEMBRANE (PHOBIUS); CYTOPLASMIC_DOMAIN (PHOBIUS); CYTOPLASMIC_DOMAIN (PHOBIUS); TMhelix (TMHMM); TMhelix (TMHMM); TMhelix (TMHMM)
contig05470	ethylene-responsive transcription factor 3-like	986	20	0.659	4.2e-49	C:nucleus; F:DNA binding; C:transcription factor complex; F:transcription factor activity, sequence-specific DNA binding; P:regulation of transcription, DNA-templated; P:regulation of transcription, DNA-templated	6	-	IPR001471 (PRINTS); IPR001471 (SMART); IPR001471 (PFAM); IPR001471 (G3DSA:3.30.730.GENE3D); PTHR31677 (PANTHER); SIGNAL_PEPTIDE_N_REGION (PHOBIUS); SIGNAL_PEPTIDE_H_REGION (PHOBIUS); NON_CYTOPLASMIC_DOMAIN (PHOBIUS); SIGNAL_PEPTIDE (PHOBIUS); SIGNAL_PEPTIDE_C_REGION (PHOBIUS); IPR001471 (PROSITE_PROFILES); IPR016177 (SUPERFAMILY)
contig05566	biotin carboxyl carrier protein of acetyl- carboxylase chloroplastic-like isoform x2	975	20	0.7655	5.5e-68	F:acetyl-CoA carboxylase activity; C:chloroplast part; P:fatty acid biosynthetic process; C:acetyl-CoA carboxylase complex; P:pyruvate metabolic process	5	EC:6.4.1; EC:6.4.1.2	IPR001249 (PRINTS); G3DSA:2.40.50.100 (GENE3D); IPR001249 (TIGRFAM); IPR000089 (PFAM); PTHR23151 (PANTHER); IPR001882 (PROSITE_PATTERNS); IPR000089 (PROSITE_PROFILES); SignalP-TM (SIGNALP_GRAM_POSITIVE); IPR011053 (SUPERFAMILY)
contig05908	ethylene-responsive transcription factor rap2-4-like	935	20	0.758	7.4e-66	C:nucleus; F:DNA binding; C:transcription factor complex; F:transcription factor activity, sequence-specific DNA binding; P:regulation of transcription, DNA-templated; P:regulation of transcription, DNA-templated	6	-	IPR001471 (PRINTS); IPR001471 (SMART); IPR001471 (G3DSA:3.30.730.GENE3D); IPR001471 (PFAM); PTHR31657:SF0 (PANTHER); PTHR31657 (PANTHER); IPR001471 (PROSITE_PROFILES); IPR016177 (SUPERFAMILY)
contig05936	poly(adp-ribose) glycohydrolase 1-like isoform x1	935	20	0.64	3e-49	P:carbohydrate metabolic process; F:poly(ADP-ribose) glycohydrolase activity	2	EC:3.2.1.143	IPR007724 (PFAM); IPR007724 (PANTHER)
contig06084	membrane steroid-binding protein 2-like	923	20	0.8465	5.9e-104	C:nucleus; F:2-alkenal reductase [NAD(P)] activity; C:endoplasmic reticulum; P:oxidation-reduction process; C:chloroplast thylakoid membrane	5	EC:1.3.1.74	IPR001199 (PFAM); IPR001199 (G3DSA:3.10.120.GENE3D); PTHR10281 (PANTHER); PTHR10281:SF37 (PANTHER); NON_CYTOPLASMIC_DOMAIN (PHOBIUS); TRANSMEMBRANE (PHOBIUS); CYTOPLASMIC_DOMAIN (PHOBIUS); IPR001199 (SUPERFAMILY); TMhelix (TMHMM)
contig06118	serine threonine-protein kinase cdl1-like	921	20	0.941	1.1e-131	F:ATP binding; P:serine family amino acid metabolic process; F:protein serine/threonine kinase activity; P:protein phosphorylation	4	EC:2.7.11	IPR002290 (SMART); IPR001245 (PFAM); G3DSA:1.10.510.10 (GENE3D); G3DSA:3.30.200.20 (GENE3D); PTHR24420 (PANTHER); PTHR24420:SF341 (PANTHER); IPR008271 (PROSITE_PATTERNS); IPR000719 (PROSITE_PROFILES); IPR011009 (SUPERFAMILY)
contig06235	lsh10_arath ame: full=protein light-dependent short hypocotyls 10 ame: full=protein organ boundary 10	909	13	0.8685	3.7e-77	P:cytokinin biosynthetic process; P:regulation of meristem growth; P:maintenance of shoot apical meristem identity; P:specification of petal number; P:regulation of transcription, DNA-templated; P:response to blue light; P:polarity specification of adaxial/abaxial axis; P:determination of bilateral symmetry; P:flower morphogenesis; P:xylan biosynthetic process; P:petal development; C:nucleus; F:D…	20	-	IPR006936 (PFAM); PTHR31165 (PANTHER); PTHR31165:SF3 (PANTHER); IPR006936 (PROSITE_PROFILES)
contig06341	ras-related protein raba1f	888	20	0.9435	3.3e-111	F:GTP binding; P:nucleocytoplasmic transport; P:vesicle-mediated transport; P:small GTPase mediated signal transduction; F:GTPase activity; C:membrane; P:metabolic process; P:intracellular protein transport; C:intracellular	9	EC:3.6.1; EC:3.6.1.15	PR00449 (PRINTS); IPR003579 (SMART); IPR020849 (SMART); IPR003578 (SMART); IPR027417 (G3DSA:3.40.50.GENE3D); IPR001806 (PFAM); IPR005225 (TIGRFAM); PTHR24073:SF346 (PANTHER); PTHR24073 (PANTHER); PS51419 (PROSITE_PROFILES); IPR027417 (SUPERFAMILY)
contig06480	probable protein s-acyltransferase 22	886	20	0.803	1.5e-115	P:regulation of meristem growth; F:zinc ion binding; F:protein-cysteine S-palmitoyltransferase activity; P:acyl-carrier-protein biosynthetic process; P:microtubule nucleation; C:integral component of membrane; P:plant-type cell wall organization; P:plant-type cell wall biogenesis	8	EC:2.3.1.225; EC:2.3.1	IPR001594 (PFAM); PTHR22883 (PANTHER); PTHR22883:SF50 (PANTHER); TRANSMEMBRANE (PHOBIUS); CYTOPLASMIC_DOMAIN (PHOBIUS); NON_CYTOPLASMIC_DOMAIN (PHOBIUS); CYTOPLASMIC_DOMAIN (PHOBIUS); TRANSMEMBRANE (PHOBIUS); TRANSMEMBRANE (PHOBIUS); NON_CYTOPLASMIC_DOMAIN (PHOBIUS); IPR001594 (PROSITE_PROFILES); TMhelix (TMHMM); TMhelix (TMHMM); TMhelix (TMHMM)
contig06693	atp-dependent clp protease proteolytic subunit mitochondrial-like	863	20	0.913	1.8e-112	F:zinc ion binding; P:methylglyoxal catabolic process to D-lactate via S-lactoyl-glutathione; C:mitochondrion; P:proteolysis; F:serine-type endopeptidase activity; C:chloroplastic endopeptidase Clp complex; C:chloroplast thylakoid membrane; F:cobalt ion binding	8	EC:3.4.21	IPR001907 (PRINTS); IPR023562 (PFAM); IPR029045 (G3DSA:3.90.226.GENE3D); IPR023562 (PANTHER); PTHR10381:SF11 (PANTHER); IPR018215 (PROSITE_PATTERNS); IPR018215 (PROSITE_PATTERNS); IPR029045 (SUPERFAMILY)
contig06740	upf0160 protein	860	20	0.9155	2.5e-178	P:protein targeting to mitochondrion; C:mitochondrion; C:cytosol	3	-	IPR003226 (PFAM); IPR003226 (PANTHER); PTHR11215:SF0 (PANTHER)
contig06794	dna-binding storekeeper	851	20	0.713	1.8e-103	C:integral component of membrane	1	-	IPR006634 (SMART); IPR006634 (PFAM); PTHR31766:SF2 (PANTHER); PTHR31766 (PANTHER); CYTOPLASMIC_DOMAIN (PHOBIUS); TRANSMEMBRANE (PHOBIUS); NON_CYTOPLASMIC_DOMAIN (PHOBIUS); TRANSMEMBRANE (PHOBIUS); TRANSMEMBRANE (PHOBIUS); TRANSMEMBRANE (PHOBIUS); CYTOPLASMIC_DOMAIN (PHOBIUS); CYTOPLASMIC_DOMAIN (PHOBIUS); NON_CYTOPLASMIC_DOMAIN (PHOBIUS); NON_CYTOPLASMIC_DOMAIN (PHOBIUS); NON_CYTOPLASMIC_DOMAIN (…
contig06811	homeobox-leucine zipper protein athb-54	851	20	0.666	7.6e-87	F:nucleic acid binding	1	-	no IPS match
contig06863	atp synthase subunit mitochondrial-like	824	20	0.885	2.1e-62	C:mitochondrial proton-transporting ATP synthase complex, coupling factor F(o); F:zinc ion binding; C:cytosolic ribosome; F:copper ion binding; F:hydrogen ion transmembrane transporter activity; C:nucleolus; C:vacuolar membrane; P:ATP synthesis coupled proton transport; C:chloroplast thylakoid membrane	9	-	Coil (COILS); PF05873 (PFAM); IPR008689 (PANTHER); PD968187 (PRODOM); IPR008689 (SUPERFAMILY)
contig06992	autophagy-related protein 18b isoform x1	838	20	0.892	3.6e-73	F:protein binding	1	-	IPR015943 (G3DSA:2.130.10.GENE3D); PTHR11227 (PANTHER); IPR017986 (SUPERFAMILY)
contig07114	hyaluronan mrna binding domain-containing protein	829	9	0.6256	2.8e-16	C:nucleus; C:peroxisome; P:nucleotide biosynthetic process; C:cytosol; P:organonitrogen compound biosynthetic process; P:response to cytokinin; C:plasma membrane	7	-	TRANSMEMBRANE (PHOBIUS); CYTOPLASMIC_DOMAIN (PHOBIUS); CYTOPLASMIC_DOMAIN (PHOBIUS); TRANSMEMBRANE (PHOBIUS); NON_CYTOPLASMIC_DOMAIN (PHOBIUS); TRANSMEMBRANE (PHOBIUS); NON_CYTOPLASMIC_DOMAIN (PHOBIUS); TRANSMEMBRANE (PHOBIUS); CYTOPLASMIC_DOMAIN (PHOBIUS); TMhelix (TMHMM); TMhelix (TMHMM); TMhelix (TMHMM)
contig07186	protein oberon 3	811	20	0.7585	1.1e-85	P:embryonic meristem initiation; P:embryonic pattern specification; P:cell fate specification	3	-	no IPS match
contig07443	60s ribosomal protein mitochondrial	805	20	0.863	2.1e-66	F:RNA binding; F:structural constituent of ribosome; P:DNA-templated transcription, elongation; P:photorespiration; P:ribosome biogenesis; C:large ribosomal subunit; F:transferase activity; P:proteasome core complex assembly; P:translation; P:ubiquitin-dependent protein catabolic process; P:response to misfolded protein	11	-	IPR014722 (G3DSA:2.30.30.GENE3D); IPR022669 (PFAM); IPR005880 (TIGRFAM); IPR014726 (G3DSA:4.10.950.GENE3D); IPR005880 (PTHR13691:PANTHER); IPR002171 (PANTHER); IPR022671 (PROSITE_PATTERNS); SignalP-TM (SIGNALP_GRAM_POSITIVE); IPR008991 (SUPERFAMILY)
contig07474	monothiol glutaredoxin- chloroplastic	795	20	0.9105	2.9e-69	C:chloroplast stroma; P:obsolete electron transport; F:protein disulfide oxidoreductase activity; P:cation transport; P:transmembrane transport; F:antiporter activity; F:electron carrier activity; C:chloroplast envelope; P:cell redox homeostasis; P:oxidation-reduction process	10	-	CYTOPLASMIC_DOMAIN (PHOBIUS); NON_CYTOPLASMIC_DOMAIN (PHOBIUS); TRANSMEMBRANE (PHOBIUS); TMhelix (TMHMM)
contig07583	plant f3o9-12 protein	786	20	0.8925	1.1e-117	C:chloroplast	1	-	IPR018790 (PFAM)
contig07687	at1g67700 f12a21_30	781	20	0.844	6.4e-110	P:chlorophyll biosynthetic process; P:carotenoid biosynthetic process; P:chloroplast relocation; P:photosystem II assembly; C:chloroplast envelope; C:integral component of membrane; P:thylakoid membrane organization; P:isopentenyl diphosphate biosynthetic process, methylerythritol 4-phosphate pathway; P:transcription from plastid promoter; P:rRNA processing; C:chloroplast thylakoid membrane	11	-	PTHR11804 (PANTHER); PTHR11804:SF42 (PANTHER); TMhelix (TMHMM)
contig07732	e3 ubiquitin-protein ligase ring1-like	779	20	0.6005	1e-67	F:zinc ion binding; F:protein binding	2	-	IPR001841 (SMART); IPR013083 (G3DSA:3.30.40.GENE3D); IPR001841 (PFAM); PTHR22763 (PANTHER); IPR001841 (PROSITE_PROFILES); SSF57850 (SUPERFAMILY)
contig07747	nad-dependent aldehyde dehydrogenase family protein	779	20	0.886	9e-146	P:gluconeogenesis; P:histidine metabolic process; P:L-phenylalanine metabolic process; P:cellular aldehyde metabolic process; P:tyrosine metabolic process; F:aldehyde dehydrogenase [NAD(P)+] activity; P:glycolytic process; P:oxidation-reduction process	8	EC:1.2.1.5	IPR016163 (G3DSA:3.40.309.GENE3D); IPR016162 (G3DSA:3.40.605.GENE3D); IPR015590 (PFAM); PTHR11699:SF15 (PANTHER); PTHR11699 (PANTHER); IPR016161 (SUPERFAMILY)
contig07862	transcription initiation factor tfiid subunit 6-like isoform x1	768	20	0.918	4.7e-112	C:nucleus; F:protein heterodimerization activity; P:DNA-templated transcription, initiation; P:regulation of sequence-specific DNA binding transcription factor activity	4	-	IPR004823 (SMART); IPR004823 (PFAM); IPR009072 (G3DSA:1.10.20.GENE3D); PTHR10221:SF9 (PANTHER); PTHR10221 (PANTHER); IPR009072 (SUPERFAMILY)
contig07872	PREDICTED: uncharacterized protein LOC105160266 isoform X1	765	20	0.4685	7.9e-37	P:cellular process	1	-	no IPS match
contig07934	mitochondrial rho gtpase 1	762	20	0.875	9.6e-124	C:integral component of mitochondrial outer membrane; F:GTP binding; P:small GTPase mediated signal transduction; F:GTPase activity; F:calcium ion binding; P:metabolic process; P:protein transport; P:mitochondrion organization	8	EC:3.6.1; EC:3.6.1.15	PR00449 (PRINTS); IPR001806 (PFAM); IPR027417 (G3DSA:3.40.50.GENE3D); NON_CYTOPLASMIC_DOMAIN (PHOBIUS); TRANSMEMBRANE (PHOBIUS); CYTOPLASMIC_DOMAIN (PHOBIUS); IPR020860 (PROSITE_PROFILES); IPR027417 (SUPERFAMILY); TMhelix (TMHMM)
contig08143	probable potassium transporter 17	735	20	0.7745	1.9e-63	F:potassium ion transmembrane transporter activity; P:potassium ion transmembrane transport; C:integral component of membrane	3	-	IPR003855 (PFAM); PTHR30540 (PANTHER); PTHR30540:SF5 (PANTHER); TRANSMEMBRANE (PHOBIUS); TRANSMEMBRANE (PHOBIUS); CYTOPLASMIC_DOMAIN (PHOBIUS); NON_CYTOPLASMIC_DOMAIN (PHOBIUS); CYTOPLASMIC_DOMAIN (PHOBIUS); TMhelix (TMHMM); TMhelix (TMHMM)
contig08144	glucan endo- -beta-glucosidase 4-like	740	20	0.818	4.3e-41	C:protein histidine kinase complex; F:protein histidine kinase activity; P:peptidyl-histidine phosphorylation	3	EC:2.7.13.3	IPR012946 (SMART); IPR012946 (PFAM); PTHR32227 (PANTHER); SIGNAL_PEPTIDE_C_REGION (PHOBIUS); SIGNAL_PEPTIDE_H_REGION (PHOBIUS); SIGNAL_PEPTIDE (PHOBIUS); SIGNAL_PEPTIDE_N_REGION (PHOBIUS); NON_CYTOPLASMIC_DOMAIN (PHOBIUS); SignalP-noTM (SIGNALP_EUK); SignalP-TM (SIGNALP_GRAM_POSITIVE); SignalP-noTM (SIGNALP_GRAM_NEGATIVE)
contig08219	feruloyl ortho-hydroxylase 1-like	738	20	0.757	1.3e-69	F:metal ion binding; F:oxidoreductase activity, acting on paired donors, with incorporation or reduction of molecular oxygen, 2-oxoglutarate as one donor, and incorporation of one atom each of oxygen into both donors; P:oxidation-reduction process	3	EC:1.14.11	no IPS match
contig08228	beta- -mannosyl-glycoprotein 4-beta-n-acetylglucosaminyltransferase	741	20	0.966	4e-86	F:beta-1,4-mannosylglycoprotein 4-beta-N-acetylglucosaminyltransferase activity; C:membrane; P:protein N-linked glycosylation	3	EC:2.4.1.144; EC:2.4.1	IPR006813 (PFAM); IPR006813 (PANTHER); PTHR12224:SF1 (PANTHER)
contig08244	pif ping-pong family of plant transposase	709	3	0.6167	1e-54	C:nucleus	1	-	NON_CYTOPLASMIC_DOMAIN (PHOBIUS); TRANSMEMBRANE (PHOBIUS); CYTOPLASMIC_DOMAIN (PHOBIUS); CYTOPLASMIC_DOMAIN (PHOBIUS); TRANSMEMBRANE (PHOBIUS); TMhelix (TMHMM); TMhelix (TMHMM)
contig08310	dna-directed rna polymerases ii and v subunit 8a-like	731	20	0.8535	2.2e-82	F:RNA polymerase III activity; C:DNA-directed RNA polymerase I complex; F:RNA polymerase II activity; F:RNA polymerase I activity; P:transcription from RNA polymerase III promoter; P:transcription from RNA polymerase I promoter; P:transcription from RNA polymerase II promoter; C:DNA-directed RNA polymerase III complex; C:plastid; C:DNA-directed RNA polymerase II, core complex	10	EC:2.7.7.6	IPR005570 (SMART); IPR005570 (PIRSF); IPR012340 (G3DSA:2.40.50.GENE3D); IPR005570 (PFAM); PTHR10917:SF0 (PANTHER); IPR005570 (PANTHER); IPR012340 (SUPERFAMILY)
contig08335	protein curvature thylakoid chloroplastic	731	20	0.868	6.6e-61	C:chloroplast envelope; C:chloroplast thylakoid membrane	2	-	IPR025564 (PFAM); TRANSMEMBRANE (PHOBIUS); CYTOPLASMIC_DOMAIN (PHOBIUS); CYTOPLASMIC_DOMAIN (PHOBIUS); TRANSMEMBRANE (PHOBIUS); NON_CYTOPLASMIC_DOMAIN (PHOBIUS); SignalP-TM (SIGNALP_GRAM_POSITIVE); TMhelix (TMHMM); TMhelix (TMHMM)
contig08430	crocetin glucoside glucosyltransferase-like	726	20	0.693	1.7e-71	F:transferase activity, transferring hexosyl groups; P:metabolic process	2	-	PTHR11926:SF145 (PANTHER); IPR002213 (PANTHER); SSF53756 (SUPERFAMILY)
contig08438	peptidyl-prolyl cis-trans isomerase fkbp53	723	20	0.8885	5.7e-73	P:RNA methylation; F:peptidyl-prolyl cis-trans isomerase activity; F:FK506 binding; F:histone binding; C:membrane; C:cytosol; C:nucleolus; P:histone peptidyl-prolyl isomerization; P:protein folding; P:nucleosome assembly; P:response to endoplasmic reticulum stress	11	EC:5.2.1.8	TRANSMEMBRANE (PHOBIUS); CYTOPLASMIC_DOMAIN (PHOBIUS); NON_CYTOPLASMIC_DOMAIN (PHOBIUS); TMhelix (TMHMM)
contig08540	heterogeneous nuclear ribonucleoprotein f-like	717	20	0.8095	7.5e-84	F:nucleotide binding; F:nucleic acid binding; C:ribonucleoprotein complex; C:viral nucleocapsid	4	-	IPR012677 (G3DSA:3.30.70.GENE3D); PF14259 (PFAM); PTHR13976 (PANTHER); SSF54928 (SUPERFAMILY); SSF54928 (SUPERFAMILY)
contig08669	major facilitator superfamily protein isoform 2	707	20	0.872	1.4e-48	F:substrate-specific transmembrane transporter activity; P:transmembrane transport; F:2-alkenal reductase [NAD(P)] activity; C:integral component of membrane; P:carbohydrate transport; P:oxidation-reduction process	6	EC:1.3.1.74	G3DSA:1.20.1250.20 (GENE3D); IPR005828 (PFAM); PTHR24063 (PANTHER); PTHR24063:SF283 (PANTHER); TRANSMEMBRANE (PHOBIUS); CYTOPLASMIC_DOMAIN (PHOBIUS); CYTOPLASMIC_DOMAIN (PHOBIUS); TRANSMEMBRANE (PHOBIUS); NON_CYTOPLASMIC_DOMAIN (PHOBIUS); NON_CYTOPLASMIC_DOMAIN (PHOBIUS); TRANSMEMBRANE (PHOBIUS); TRANSMEMBRANE (PHOBIUS); CYTOPLASMIC_DOMAIN (PHOBIUS); IPR020846 (PROSITE_PROFILES); IPR020846 (SUPER…
contig08732	---NA---	701	0	-	-		-	-	no IPS match
contig08799	ubiquitin-like protein	698	4	0.73	7.2e-47	C:nucleus	1	-	IPR019387 (PFAM); PTHR13527 (PANTHER); PTHR13527:SF0 (PANTHER); CYTOPLASMIC_DOMAIN (PHOBIUS); CYTOPLASMIC_DOMAIN (PHOBIUS); TRANSMEMBRANE (PHOBIUS); NON_CYTOPLASMIC_DOMAIN (PHOBIUS); TRANSMEMBRANE (PHOBIUS); TMhelix (TMHMM); TMhelix (TMHMM)
contig08862	zeaxanthin chloroplastic-like	692	20	0.717	4.5e-102	P:cellular component biogenesis; F:protein binding; P:cellular macromolecule metabolic process; P:cellular carbohydrate metabolic process; P:cellular component organization; C:chloroplast part; P:single-organism cellular process; P:nucleobase-containing compound metabolic process; P:single-organism carbohydrate metabolic process	9	-	IPR000253 (SMART); IPR000253 (PFAM); IPR000253 (G3DSA:2.60.200.GENE3D); PTHR23308:SF29 (PANTHER); PTHR23308 (PANTHER); IPR000253 (PROSITE_PROFILES); IPR008984 (SUPERFAMILY)
contig09116	cyclin-dependent kinase 12-like	672	20	0.743	1.4e-98	P:amino acid transmembrane transport	1	-	Coil (COILS)
contig09196	---NA---	663	0	-	-		-	-	NON_CYTOPLASMIC_DOMAIN (PHOBIUS); SIGNAL_PEPTIDE_N_REGION (PHOBIUS); SIGNAL_PEPTIDE_C_REGION (PHOBIUS); SIGNAL_PEPTIDE_H_REGION (PHOBIUS); SIGNAL_PEPTIDE (PHOBIUS); SignalP-noTM (SIGNALP_EUK)
contig09301	dna polymerase epsilon catalytic subunit	669	20	0.66	1.1e-43	P:anaerobic respiration	1	-	no IPS match
contig09531	nucleoside diphosphate kinase	650	20	0.963	1.4e-99	F:ATP binding; P:UTP biosynthetic process; P:pyrimidine nucleobase metabolic process; F:metal ion binding; P:CTP biosynthetic process; P:GTP biosynthetic process; P:nucleoside diphosphate phosphorylation; F:nucleoside diphosphate kinase activity; P:purine nucleobase metabolic process	9	EC:2.7.4.6	TMhelix (TMHMM)
contig09578	adagio protein 3	643	20	0.945	6.5e-119	F:protein binding; P:regulation of transcription, DNA-templated; P:response to blue light; P:regulation of circadian rhythm; P:positive regulation of flower development; F:core promoter binding	6	-	PF13415 (PFAM); IPR011498 (PFAM); IPR015915 (G3DSA:2.120.10.GENE3D); IPR031118 (PTHR23244:PANTHER); PTHR23244 (PANTHER); SSF117281 (SUPERFAMILY)
contig09779	importin-5-like	631	20	0.9655	2.3e-38	C:cell wall; C:membrane; C:cytosol; P:intracellular protein transport; F:Ran GTPase binding	5	-	NON_CYTOPLASMIC_DOMAIN (PHOBIUS); TRANSMEMBRANE (PHOBIUS); CYTOPLASMIC_DOMAIN (PHOBIUS); TMhelix (TMHMM)
contig09837	60s ribosomal protein l27-3-like	629	20	0.948	9.1e-73	F:structural constituent of ribosome; P:ribosome biogenesis; C:ribosome; P:translation	4	-	no IPS match
contig09865	splicing factor 3b subunit 6-like protein	627	20	0.959	8.7e-84	F:nucleotide binding; F:nucleic acid binding	2	-	IPR000504 (SMART); IPR012677 (G3DSA:3.30.70.GENE3D); IPR000504 (PFAM); PTHR22630 (PANTHER); PTHR22630:SF0 (PANTHER); IPR000504 (PROSITE_PROFILES); SSF54928 (SUPERFAMILY)
contig09895	---NA---	620	0	-	-		-	-	no IPS match
contig09953	monodehydroascorbate reductase	621	20	0.9635	1.6e-84	F:monodehydroascorbate reductase (NADH) activity; P:obsolete electron transport; C:cytoplasm; F:flavin adenine dinucleotide binding; P:L-ascorbic acid metabolic process; P:cell redox homeostasis; P:oxidation-reduction process	7	EC:1.6.5.4	PR00368 (PRINTS); PR00411 (PRINTS); G3DSA:3.50.50.60 (GENE3D); IPR023753 (PFAM); G3DSA:3.50.50.60 (GENE3D); PTHR22912 (PANTHER); PTHR22912:SF144 (PANTHER); SSF51905 (SUPERFAMILY)
contig09955	fcf2 pre-rrna processing protein	620	3	0.7167	1.2e-52	P:protein targeting to mitochondrion; C:nucleus	2	-	IPR014810 (PFAM); PTHR21686 (PANTHER); PTHR21686:SF12 (PANTHER)
contig10129	chaperone protein mitochondrial	608	20	0.859	1.5e-78	C:chloroplast stroma; F:ATP binding; P:response to heat; C:mitochondrion; C:chloroplast envelope; P:protein processing	6	-	no IPS match
contig10143	polyadenylate-binding protein-interacting protein 8-like isoform x2	604	20	0.7425	4.7e-66	F:nucleotide binding; F:nucleic acid binding	2	-	IPR000504 (PFAM); IPR012677 (G3DSA:3.30.70.GENE3D); IPR009818 (PFAM); PTHR24011:SF198 (PANTHER); PTHR24011 (PANTHER); IPR000504 (PROSITE_PROFILES); SSF54928 (SUPERFAMILY)
contig10205	alpha-expansin 5	600	20	0.9105	6.5e-93	C:cell wall; C:membrane; P:plant-type cell wall organization; C:extracellular region	4	-	IPR002963 (PRINTS); IPR007118 (PRINTS); IPR007112 (SMART); IPR009009 (G3DSA:2.40.40.GENE3D); IPR007117 (G3DSA:2.60.40.GENE3D); IPR007117 (PFAM); IPR009009 (PFAM); PTHR31867 (PANTHER); PTHR31867:SF6 (PANTHER); IPR007112 (PROSITE_PROFILES); IPR009009 (SUPERFAMILY)
contig10389	probable serine threonine-protein kinase at4g35230	591	20	0.952	1.4e-74	F:ATP binding; F:protein binding; F:protein kinase activity; P:protein phosphorylation	4	-	PF13414 (PFAM); IPR011990 (G3DSA:1.25.40.GENE3D); PTHR24420 (PANTHER); PTHR24420:SF674 (PANTHER); SSF48452 (SUPERFAMILY)
contig10639	fiber protein fb15	573	20	0.8995	1.2e-46	P:glycolytic process; P:photorespiration; P:response to cadmium ion; P:aerobic respiration; C:plastid; P:proteasome core complex assembly; C:mitochondrial proton-transporting ATP synthase complex; P:ubiquitin-dependent protein catabolic process; P:response to misfolded protein	9	-	TRANSMEMBRANE (PHOBIUS); SIGNAL_PEPTIDE_H_REGION (PHOBIUS); SIGNAL_PEPTIDE (PHOBIUS); NON_CYTOPLASMIC_DOMAIN (PHOBIUS); CYTOPLASMIC_DOMAIN (PHOBIUS); SIGNAL_PEPTIDE_C_REGION (PHOBIUS); SIGNAL_PEPTIDE_N_REGION (PHOBIUS); TMhelix (TMHMM); TMhelix (TMHMM)
contig10759	duf1005 family protein	567	20	0.8245	7.4e-47	P:biological_process	1	-	IPR010410 (PFAM); PTHR31317:SF3 (PANTHER); PTHR31317 (PANTHER)
contig10774	---NA---	563	0	-	-		-	-	no IPS match
contig10916	prostatic spermine-binding protein	552	19	0.8026	2.2e-12	C:cytosol	1	-	no IPS match
contig10995	cytochrome p450 77a3-like	544	20	0.912	1.7e-82	F:iron ion binding; F:oxidoreductase activity, acting on paired donors, with incorporation or reduction of molecular oxygen; P:oxidation-reduction process; F:monooxygenase activity; F:heme binding	5	-	IPR001128 (G3DSA:1.10.630.GENE3D); IPR001128 (PFAM); PTHR24298:SF47 (PANTHER); PTHR24298 (PANTHER); IPR001128 (SUPERFAMILY)
contig11096	polyol transporter 5-like	540	20	0.934	1.6e-110	F:substrate-specific transmembrane transporter activity; P:transmembrane transport; F:2-alkenal reductase [NAD(P)] activity; C:integral component of membrane; P:carbohydrate transport; P:oxidation-reduction process	6	EC:1.3.1.74	Coil (COILS); IPR005828 (PFAM); G3DSA:1.20.1250.20 (GENE3D); PTHR24063:SF327 (PANTHER); PTHR24063 (PANTHER); IPR005829 (PROSITE_PATTERNS); SIGNAL_PEPTIDE_H_REGION (PHOBIUS); SIGNAL_PEPTIDE_C_REGION (PHOBIUS); TRANSMEMBRANE (PHOBIUS); SIGNAL_PEPTIDE_N_REGION (PHOBIUS); TRANSMEMBRANE (PHOBIUS); CYTOPLASMIC_DOMAIN (PHOBIUS); NON_CYTOPLASMIC_DOMAIN (PHOBIUS); NON_CYTOPLASMIC_DOMAIN (PHOBIUS); SIGNAL_…
contig11317	at3g15630 msj11_3	516	2	0.595	1.1e-22	C:plastid	1	-	no IPS match
contig11425	e3 ubiquitin-protein ligase rlim	514	20	0.637	3.1e-47	F:zinc ion binding; F:protein binding	2	-	IPR001841 (SMART); IPR001841 (PFAM); IPR013083 (G3DSA:3.30.40.GENE3D); PTHR14155 (PANTHER); IPR001841 (PROSITE_PROFILES); SSF57850 (SUPERFAMILY)
contig11547	---NA---	502	0	-	-		-	-	no IPS match
contig11855	---NA---	490	0	-	-		-	-	no IPS match
contig12178	bri1 suppressor 1 -like 2 isoform 1	462	20	0.967	1.1e-12	F:phosphoprotein phosphatase activity; P:protein dephosphorylation; P:brassinosteroid mediated signaling pathway	3	EC:3.1.3.16; EC:3.1; EC:3.1.3.41	no IPS match
contig12300	probable protein s-acyltransferase 22	459	20	0.8555	5e-68	P:regulation of meristem growth; F:zinc ion binding; F:protein-cysteine S-palmitoyltransferase activity; P:acyl-carrier-protein biosynthetic process; P:microtubule nucleation; C:integral component of membrane; P:plant-type cell wall organization; P:plant-type cell wall biogenesis	8	EC:2.3.1.225; EC:2.3.1	PTHR22883:SF15 (PANTHER); PTHR22883 (PANTHER)
contig12401	---NA---	451	0	-	-		-	-	Coil (COILS)
contig12437	receptor-like cytosolic serine threonine-protein kinase rbk2	448	20	0.8905	1.8e-79	F:ATP binding; P:serine family amino acid metabolic process; F:protein serine/threonine kinase activity; P:protein phosphorylation	4	EC:2.7.11	IPR001245 (PFAM); G3DSA:1.10.510.10 (GENE3D); PTHR24420 (PANTHER); PTHR24420:SF726 (PANTHER); IPR000719 (PROSITE_PROFILES); IPR011009 (SUPERFAMILY)
contig12711	aldo-keto reductase family 4 member c9-like	428	20	0.9025	6.5e-54	P:glycerolipid metabolic process; F:alditol:NADP+ 1-oxidoreductase activity; P:mannose metabolic process; P:fructose metabolic process; P:oxidation-reduction process; P:galactose metabolic process; P:pyruvate metabolic process	7	EC:1.1.1.21; EC:1.1.1; EC:1.1.1.2	IPR020471 (PRINTS); IPR023210 (PFAM); IPR023210 (G3DSA:3.20.20.GENE3D); IPR001395 (PANTHER); PTHR11732:SF173 (PANTHER); IPR018170 (PROSITE_PATTERNS); IPR023210 (SUPERFAMILY)
contig12777	---NA---	417	0	-	-		-	-	CYTOPLASMIC_DOMAIN (PHOBIUS); NON_CYTOPLASMIC_DOMAIN (PHOBIUS); TRANSMEMBRANE (PHOBIUS); TMhelix (TMHMM)
contig12940	---NA---	400	0	-	-		-	-	no IPS match
contig13030	sucrose-phosphate synthase	385	20	0.9135	6.2e-54	P:sucrose biosynthetic process; C:plasmodesma; C:cytosol; F:sucrose-phosphate synthase activity; P:starch metabolic process; C:plasma membrane	6	EC:2.4.1.14; EC:2.4.1	G3DSA:3.40.50.2000 (GENE3D); PTHR12526:SF334 (PANTHER); PTHR12526 (PANTHER); SSF53756 (SUPERFAMILY)
contig13074	peptidyl-prolyl cis-trans isomerase cyp23 isoform x1	390	20	0.9455	6.7e-42	C:trans-Golgi network; F:peptidyl-prolyl cis-trans isomerase activity; C:endosome; P:protein peptidyl-prolyl isomerization; P:protein folding	5	EC:5.2.1.8	IPR029000 (G3DSA:2.40.100.GENE3D); PTHR11071:SF17 (PANTHER); IPR024936 (PANTHER); IPR029000 (SUPERFAMILY)
contig13184	fruitfull-like partial	381	20	1	1.9e-33	C:nucleus; F:DNA binding; C:transcription factor complex; F:transcription factor activity, sequence-specific DNA binding; P:regulation of transcription, DNA-templated; F:protein dimerization activity; P:regulation of transcription, DNA-templated	7	-	TRANSMEMBRANE (PHOBIUS); NON_CYTOPLASMIC_DOMAIN (PHOBIUS); CYTOPLASMIC_DOMAIN (PHOBIUS); TMhelix (TMHMM)
contig13252	2-oxoglutarate mitochondrial-like	375	20	0.905	8.8e-67	F:thiamine pyrophosphate binding; C:oxoglutarate dehydrogenase complex; F:oxoglutarate dehydrogenase (succinyl-transferring) activity; P:tricarboxylic acid cycle; P:tryptophan metabolic process; P:lysine catabolic process	6	EC:1.2.4.2	PF16078 (PFAM); IPR011603 (PANTHER); PTHR23152:SF6 (PANTHER)
contig13292	protein cwc15 homolog a	365	20	0.923	6.5e-50	C:spliceosomal complex; P:mRNA splicing, via spliceosome	2	-	Coil (COILS); IPR006973 (PFAM); IPR006973 (PANTHER)
contig13317	---NA---	368	0	-	-		-	-	no IPS match
contig13461	---NA---	341	0	-	-		-	-	no IPS match
contig13494	novel plant snare 11	345	20	0.93	3.5e-19	P:membrane fusion; P:vesicle-mediated transport; C:integral component of membrane; F:SNAP receptor activity; P:cytokinesis by cell plate formation; C:cell plate; C:plasma membrane	7	-	NON_CYTOPLASMIC_DOMAIN (PHOBIUS); CYTOPLASMIC_DOMAIN (PHOBIUS); TRANSMEMBRANE (PHOBIUS); TMhelix (TMHMM)
contig13614	---NA---	325	0	-	-		-	-	no IPS match
contig13663	---NA---	317	0	-	-		-	-	NON_CYTOPLASMIC_DOMAIN (PHOBIUS); SIGNAL_PEPTIDE (PHOBIUS); SIGNAL_PEPTIDE_H_REGION (PHOBIUS); SIGNAL_PEPTIDE_N_REGION (PHOBIUS); SIGNAL_PEPTIDE_C_REGION (PHOBIUS)
contig13674	---NA---	315	0	-	-		-	-	no IPS match
contig13781	---NA---	301	0	-	-		-	-	no IPS match
contig13804	---NA---	291	0	-	-		-	-	CYTOPLASMIC_DOMAIN (PHOBIUS); NON_CYTOPLASMIC_DOMAIN (PHOBIUS); TRANSMEMBRANE (PHOBIUS); TMhelix (TMHMM)
contig13866	thioredoxin h-type	289	20	0.902	1.5e-38	P:obsolete electron transport; F:protein disulfide oxidoreductase activity; C:cytoplasm; P:positive regulation of catalytic activity; C:apoplast; P:glycerol ether metabolic process; F:enzyme activator activity; P:cell redox homeostasis; P:oxidation-reduction process; F:adenylyl-sulfate reductase (thioredoxin) activity	10	EC:1.8.4.10	IPR012336 (G3DSA:3.40.30.GENE3D); IPR013766 (PFAM); IPR005746 (PANTHER); IPR017937 (PROSITE_PATTERNS); IPR012336 (PROSITE_PROFILES); IPR012336 (SUPERFAMILY)
contig14041	---NA---	252	0	-	-		-	-	TRANSMEMBRANE (PHOBIUS); NON_CYTOPLASMIC_DOMAIN (PHOBIUS); CYTOPLASMIC_DOMAIN (PHOBIUS)
contig14055	---NA---	260	0	-	-		-	-	no IPS match
contig14074	---NA---	260	0	-	-		-	-	no IPS match
contig14131	transmembrane protein	253	20	0.6935	2.4e-15	C:integral component of membrane	1	-	no IPS match
contig14143	---NA---	252	0	-	-		-	-	no IPS match
contig14168	plac8 family protein	246	1	0.85	4.4e-10	C:plasma membrane	1	-	TRANSMEMBRANE (PHOBIUS); CYTOPLASMIC_DOMAIN (PHOBIUS); NON_CYTOPLASMIC_DOMAIN (PHOBIUS); TMhelix (TMHMM)
contig14196	atp synthase subunit delta mitochondrial-like	245	20	0.737	4e-16	C:proton-transporting ATP synthase complex, catalytic core F(1); P:oxidative phosphorylation; C:mitochondrion; F:proton-transporting ATPase activity, rotational mechanism; P:ATP synthesis coupled proton transport; F:proton-transporting ATP synthase activity, rotational mechanism	6	EC:3.6.1; EC:3.6.1.3; EC:3.6.1.15	no IPS match
contig14240	s-adenosylmethionine decarboxylase proenzyme	229	20	0.9145	1e-25	P:arginine metabolic process; F:arginine decarboxylase activity; P:proline metabolic process; P:spermidine biosynthetic process; P:spermine biosynthetic process; F:adenosylmethionine decarboxylase activity; P:S-adenosylmethioninamine biosynthetic process	7	EC:4.1.1.50; EC:4.1.1.19	IPR016067 (G3DSA:3.60.90.GENE3D); IPR001985 (PFAM); IPR001985 (PANTHER); IPR016067 (SUPERFAMILY)
contig14316	---NA---	225	0	-	-		-	-	no IPS match
contig14439	---NA---	204	0	-	-		-	-	no IPS match
contig14444	---NA---	210	0	-	-		-	-	no IPS match
contig14714	plasma membrane atp adp transporter tlc1	165	2	0.82	0.00037	F:ATP binding; F:ATP:ADP antiporter activity; C:integral component of membrane; P:ATP transport; P:transport; P:ADP transport	6	-	NON_CYTOPLASMIC_DOMAIN (PHOBIUS); CYTOPLASMIC_DOMAIN (PHOBIUS); TRANSMEMBRANE (PHOBIUS); TMhelix (TMHMM)
contig14761	---NA---	157	0	-	-		-	-	no IPS match
contig14838	---NA---	142	0	-	-		-	-	no IPS match
contig15015	---NA---	109	0	-	-		-	-	SIGNAL_PEPTIDE_C_REGION (PHOBIUS); NON_CYTOPLASMIC_DOMAIN (PHOBIUS); SIGNAL_PEPTIDE_H_REGION (PHOBIUS); SIGNAL_PEPTIDE_N_REGION (PHOBIUS); SIGNAL_PEPTIDE (PHOBIUS)
G0MWCVW01BLCM0	serine arginine-rich splicing factor rs2z33-like isoform x1	345	20	0.9435	2.3e-35	F:nucleotide binding; F:nucleic acid binding; F:zinc ion binding; P:positive regulation of transcription, DNA-templated; P:production of miRNAs involved in gene silencing by miRNA; C:spliceosomal complex; P:production of siRNA involved in RNA interference; P:post-translational protein modification; P:mRNA splicing, via spliceosome	9	-	IPR000504 (SMART); IPR012677 (G3DSA:3.30.70.GENE3D); IPR000504 (PFAM); PTHR10548 (PANTHER); IPR000504 (PROSITE_PROFILES); SSF54928 (SUPERFAMILY)
G0MWCVW01B0TVR	tetratricopeptide repeat protein 33	510	20	0.868	3.4e-42	F:DNA binding; C:transcription factor complex; F:transcription coactivator activity; P:positive regulation of transcription, DNA-templated	4	-	no IPS match
G0MWCVW01A2NK6	---NA---	313	0	-	-		-	-	no IPS match
G0MWCVW01AQSQY	cbl-interacting protein kinase 18-like	473	20	0.8745	1.2e-28	F:ATP binding; P:signal transduction; P:serine family amino acid metabolic process; F:protein serine/threonine kinase activity; P:protein phosphorylation	5	EC:2.7.11	IPR000719 (PFAM); G3DSA:3.30.200.20 (GENE3D); IPR020636 (PANTHER); PTHR24347:SF168 (PANTHER); IPR017441 (PROSITE_PATTERNS); IPR000719 (PROSITE_PROFILES); IPR011009 (SUPERFAMILY)
G0MWCVW01ARHXP	sand family protein	400	2	0.84	2.9e-31	C:nucleus; P:calcium ion transport; P:cellular zinc ion homeostasis; P:response to nematode	4	-	IPR004353 (PRINTS); IPR004353 (PFAM); PTHR13027:SF7 (PANTHER); IPR004353 (PANTHER)
G0MWCVW01BC8BK	pol-like polyprotein	325	20	0.8455	2e-44	F:nucleic acid binding; P:DNA integration	2	-	no IPS match
G0MWCVW01AUI7G	---NA---	203	0	-	-		-	-	no IPS match
G0MWCVW01A4DTN	---NA---	401	0	-	-		-	-	no IPS match
G0MWCVW01A162I	---NA---	463	0	-	-		-	-	TRANSMEMBRANE (PHOBIUS); CYTOPLASMIC_DOMAIN (PHOBIUS); NON_CYTOPLASMIC_DOMAIN (PHOBIUS); TMhelix (TMHMM)
G0MWCVW01CB281	4-hydroxy-tetrahydrodipicolinate chloroplastic	424	20	0.8895	1.9e-47	P:lysine biosynthetic process via diaminopimelate; F:4-hydroxy-tetrahydrodipicolinate synthase	2	EC:4.3.3.7	IPR013785 (G3DSA:3.20.20.GENE3D); IPR002220 (PFAM); IPR002220 (PANTHER); PTHR12128:SF15 (PANTHER); IPR020624 (PROSITE_PATTERNS); SSF51569 (SUPERFAMILY)
G0MWCVW01AR7YB	peroxiredoxin-2e- chloroplastic	516	20	0.8325	7.8e-51	C:chloroplast stroma; F:peroxidase activity; P:response to oxidative stress; P:obsolete peroxidase reaction; C:chloroplast envelope; P:oxidation-reduction process; C:plant-type cell wall; C:thylakoid; F:peroxiredoxin activity	9	EC:1.11.1.15; EC:1.11.1.7	IPR012336 (G3DSA:3.40.30.GENE3D); IPR013740 (PFAM); PTHR10430:SF10 (PANTHER); PTHR10430 (PANTHER); IPR012336 (PROSITE_PROFILES); IPR012336 (SUPERFAMILY)
G0MWCVW01B1JN2	charged multivesicular body protein 1-like	448	20	0.9205	1.8e-71	P:vacuolar transport; C:intracellular	2	-	Coil (COILS); Coil (COILS); PTHR10476:SF2 (PANTHER); PTHR10476 (PANTHER)
G0MWCVW01A6YA0	e3 ubiquitin-protein ligase rnf168-like	492	20	0.709	3e-44	F:metal ion binding	1	-	IPR013083 (G3DSA:3.30.40.GENE3D); SSF57850 (SUPERFAMILY)
G0MWCVW01A1J4P	---NA---	376	0	-	-		-	-	no IPS match
G0MWCVW01A3987	floral homeotic protein apetala 2-like isoform x1	518	20	0.718	9.1e-11	F:nucleic acid binding; P:cellular nitrogen compound biosynthetic process; P:gene expression; P:floral organ development; P:primary metabolic process; P:tissue development; P:cellular macromolecule biosynthetic process	7	-	no IPS match
G0MWCVW01ATTBO	---NA---	478	0	-	-		-	-	TRANSMEMBRANE (PHOBIUS); CYTOPLASMIC_DOMAIN (PHOBIUS); NON_CYTOPLASMIC_DOMAIN (PHOBIUS)
G0MWCVW01BBL8W	---NA---	508	0	-	-		-	-	no IPS match
G0MWCVW01CGQD2	protein trichome birefringence-like 5	298	20	0.73	1.4e-41	C:nucleus; P:plant-type cell wall modification; C:trans-Golgi network; C:endosome; P:reciprocal meiotic recombination; C:integral component of membrane; P:pectin biosynthetic process; P:cellulose biosynthetic process; P:synapsis; P:plant-type secondary cell wall biogenesis	10	-	IPR026057 (PFAM); IPR029989 (PTHR32285:PANTHER); IPR029962 (PANTHER)
G0MWCVW01BRY7J	apoptosis inhibitor 5	472	20	0.9045	2.3e-99	F:binding	1	-	IPR008383 (PFAM); IPR011989 (G3DSA:1.25.10.GENE3D); PTHR12758 (PANTHER); IPR016024 (SUPERFAMILY)
G0MWCVW01B8T4P	---NA---	549	0	-	-		-	-	no IPS match
G0MWCVW01A47ZP	---NA---	388	0	-	-		-	-	SIGNAL_PEPTIDE_N_REGION (PHOBIUS); SIGNAL_PEPTIDE (PHOBIUS); SIGNAL_PEPTIDE_H_REGION (PHOBIUS); SIGNAL_PEPTIDE_C_REGION (PHOBIUS); NON_CYTOPLASMIC_DOMAIN (PHOBIUS)
G0MWCVW01B73R7	---NA---	526	0	-	-		-	-	no IPS match
G0MWCVW01BUUU5	nicotinate phosphoribosyltransferase	383	20	0.9575	4.9e-16	F:nicotinate-nucleotide diphosphorylase (carboxylating) activity; F:nicotinate phosphoribosyltransferase activity; P:NAD biosynthetic process; P:nicotinate nucleotide salvage; F:ligase activity	5	EC:2.4.2.19; EC:2.4.2.11	IPR013785 (G3DSA:3.20.20.GENE3D); PTHR11098:SF1 (PANTHER); IPR007229 (PANTHER); IPR002638 (SUPERFAMILY)
G0MWCVW01A0EPD	PREDICTED: uncharacterized protein LOC104879113	473	20	0.8175	8.7e-64	F:nucleic acid binding; F:zinc ion binding; P:cellular glucan metabolic process; C:cell wall; C:apoplast; P:DNA integration; F:hydrolase activity, hydrolyzing O-glycosyl compounds; F:xyloglucan:xyloglucosyl transferase activity	8	EC:2.4.1.207	no IPS match
G0MWCVW01BF3H4	---NA---	425	0	-	-		-	-	no IPS match
G0MWCVW01A83OM	protein eskimo 1-like	539	4	0.8075	4.4e-06	P:response to freezing	1	-	no IPS match
G0MWCVW01CEJ9S	transferring glycosyl	459	20	0.765	6.6e-22	P:metabolic process; F:transferase activity	2	-	NON_CYTOPLASMIC_DOMAIN (PHOBIUS); CYTOPLASMIC_DOMAIN (PHOBIUS); TRANSMEMBRANE (PHOBIUS)
G0MWCVW01A362I	---NA---	437	0	-	-		-	-	no IPS match
G0MWCVW01CIKHQ	protein sec13 homolog	445	20	0.8795	1.2e-97	P:negative regulation of gene expression; C:nuclear pore outer ring; F:protein binding; C:Seh1-associated complex; P:chitin-based larval cuticle pattern formation; P:COPII-coated vesicle budding; P:SMAD protein import into nucleus; P:NLS-bearing protein import into nucleus; F:structural molecule activity; C:COPII vesicle coat	10	-	IPR001680 (SMART); IPR001680 (PFAM); IPR015943 (G3DSA:2.130.10.GENE3D); PTHR11024 (PANTHER); IPR001680 (PROSITE_PROFILES); IPR001680 (PROSITE_PROFILES); IPR017986 (PROSITE_PROFILES); IPR017986 (SUPERFAMILY)
G0MWCVW01AU14G	---NA---	556	0	-	-		-	-	no IPS match
G0MWCVW01ASUZI	e3 ubiquitin-protein ligase ubr1	453	20	0.8535	1.7e-71	F:ubiquitin-protein transferase activity; P:regulation of lipid catabolic process; F:zinc ion binding; P:response to abscisic acid; P:regulation of seed germination; P:ubiquitin-dependent protein catabolic process; P:protein ubiquitination	7	-	PTHR21497:SF24 (PANTHER); PTHR21497 (PANTHER)
G0MWCVW01BXRFT	zinc knuckle family protein	404	20	0.601	2.2e-12	F:nucleic acid binding; F:zinc ion binding	2	-	IPR001878 (SMART); IPR001878 (G3DSA:4.10.60.GENE3D); IPR025829 (PFAM); IPR001878 (G3DSA:4.10.60.GENE3D); IPR001878 (PROSITE_PROFILES); IPR001878 (SUPERFAMILY); IPR001878 (SUPERFAMILY)
G0MWCVW01CD0TO	nad kinase 1	501	20	0.888	9.3e-93	F:NAD+ kinase activity; P:nicotinamide metabolic process; F:NADH kinase activity; P:nicotinate nucleotide metabolic process; P:NAD metabolic process; P:phosphorylation; P:NADP biosynthetic process	7	EC:2.7.1.86; EC:2.7.1.23	IPR002504 (PFAM); IPR017438 (G3DSA:3.40.50.GENE3D); PTHR20275:SF0 (PANTHER); IPR002504 (PANTHER); IPR016064 (SUPERFAMILY)
G0MWCVW01CATPG	---NA---	503	0	-	-		-	-	no IPS match
G0MWCVW01BSF4K	---NA---	481	0	-	-		-	-	no IPS match
G0MWCVW01BABIW	---NA---	259	0	-	-		-	-	no IPS match
G0MWCVW01APUP1	---NA---	380	0	-	-		-	-	no IPS match
G0MWCVW01CAQD8	---NA---	105	0	-	-		-	-	no IPS match
G0MWCVW01A09B3	zinc finger mym-type protein 1-like	304	20	0.7565	1.9e-27	F:binding	1	-	IPR025398 (PFAM); PTHR11697:SF74 (PANTHER); PTHR11697 (PANTHER)
G0MWCVW01BHZR6	asparagine synthetase domain-containing protein 1 isoform x1	440	20	0.73	4e-35	P:metabolic process	1	-	no IPS match
G0MWCVW01BK0OX	---NA---	428	0	-	-		-	-	no IPS match
G0MWCVW01BLALZ	ethylene-responsive transcription factor crf2-like	466	20	0.682	7.1e-41	F:DNA binding; C:transcription factor complex; F:transcription factor activity, sequence-specific DNA binding; P:regulation of transcription, DNA-templated; P:regulation of transcription, DNA-templated	5	-	IPR001471 (PRINTS); IPR001471 (SMART); IPR001471 (PFAM); IPR017392 (PIRSF); IPR001471 (G3DSA:3.30.730.GENE3D); PTHR31190 (PANTHER); PTHR31190:SF5 (PANTHER); IPR001471 (PROSITE_PROFILES); IPR016177 (SUPERFAMILY)
G0MWCVW01BV1FU	vacuolar acid trehalase	510	20	0.852	8.1e-50	P:pollen development	1	-	no IPS match
G0MWCVW01BQ3UP	brassinosteroid insensitive 1-associated receptor kinase 1-like	523	20	0.88	3.9e-50	F:ATP binding; P:peptidyl-tyrosine phosphorylation; F:transmembrane receptor protein tyrosine kinase activity; F:2-alkenal reductase [NAD(P)] activity; C:integral component of membrane; P:transmembrane receptor protein tyrosine kinase signaling pathway; P:oxidation-reduction process; P:serine family amino acid metabolic process; F:protein serine/threonine kinase activity	9	EC:2.7.10; EC:2.7.10.1; EC:2.7.11; EC:1.3.1.74	G3DSA:3.80.10.10 (GENE3D); IPR013210 (PFAM); IPR031048 (PTHR24420:PANTHER); PTHR24420 (PANTHER); CYTOPLASMIC_DOMAIN (PHOBIUS); TRANSMEMBRANE (PHOBIUS); NON_CYTOPLASMIC_DOMAIN (PHOBIUS); SSF52058 (SUPERFAMILY); TMhelix (TMHMM)
G0MWCVW01CAEQL	cyclic phosphodiesterase-like	480	20	0.713	5.9e-25	P:metabolic process; F:cyclic-nucleotide phosphodiesterase activity; F:ligase activity	3	-	IPR009097 (G3DSA:3.90.1140.GENE3D); NON_CYTOPLASMIC_DOMAIN (PHOBIUS); TRANSMEMBRANE (PHOBIUS); CYTOPLASMIC_DOMAIN (PHOBIUS); IPR009097 (SUPERFAMILY); TMhelix (TMHMM); TMhelix (TMHMM)
G0MWCVW01BVXIG	abc transporter c family member 4-like	472	20	0.9165	8.9e-76	F:ATP binding; F:ATPase activity, coupled to transmembrane movement of substances; P:transmembrane transport; P:metabolic process; C:integral component of membrane	5	EC:3.6.1; EC:3.6.1.3; EC:3.6.1.15	SIGNAL_PEPTIDE_C_REGION (PHOBIUS); SIGNAL_PEPTIDE_H_REGION (PHOBIUS); SIGNAL_PEPTIDE_N_REGION (PHOBIUS); NON_CYTOPLASMIC_DOMAIN (PHOBIUS); SIGNAL_PEPTIDE (PHOBIUS)
G0MWCVW01AUDB7	impaired sucrose induction 1-like protein	390	20	0.662	2.2e-13	P:regulation of carbohydrate metabolic process	1	-	no IPS match
G0MWCVW01A4HS0	---NA---	378	0	-	-		-	-	no IPS match
G0MWCVW01B09LB	coatomer subunit gamma	439	20	0.8535	1.4e-10	P:gluconeogenesis; P:cytoskeleton organization; F:structural molecule activity; P:protein N-linked glycosylation; P:intracellular protein transport; C:plasma membrane; C:chloroplast; C:plasmodesma; P:vesicle-mediated transport; C:cytosol; C:viral capsid; C:COPI vesicle coat; F:hydrolase activity; P:proteasomal protein catabolic process	14	-	no IPS match
G0MWCVW01BMSR4	---NA---	59	0	-	-		-	-	no IPS match
G0MWCVW01BGMX3	isoform b	406	20	0.7275	4.7e-65	P:biological_process; C:cellular_component; F:molecular_function	3	-	IPR006616 (SMART); IPR024518 (PFAM); PTHR31649 (PANTHER); PTHR31649:SF2 (PANTHER)
G0MWCVW01AZ85Y	abc transporter g family member 11	448	20	0.6775	1.6e-46	C:membrane; F:binding; P:single-organism transport; P:response to stimulus; F:hydrolase activity; P:organic substance transport	6	-	PTHR19241:SF186 (PANTHER); PTHR19241 (PANTHER)
G0MWCVW01ANRL0	external alternative nad h-ubiquinone oxidoreductase mitochondrial-like	387	20	0.715	1.4e-14	P:sodium ion transport; F:disulfide oxidoreductase activity; P:obsolete electron transport; P:proton transport; F:flavin adenine dinucleotide binding; P:mitochondrial electron transport, NADH to ubiquinone; F:calcium ion binding; F:NADH dehydrogenase (ubiquinone) activity; C:extrinsic component of mitochondrial inner membrane; P:ubiquinone biosynthetic process	10	EC:1.6.99.5; EC:1.6.99.3; EC:1.6.5.3	NON_CYTOPLASMIC_DOMAIN (PHOBIUS); SIGNAL_PEPTIDE_C_REGION (PHOBIUS); SIGNAL_PEPTIDE (PHOBIUS); SIGNAL_PEPTIDE_H_REGION (PHOBIUS); SIGNAL_PEPTIDE_N_REGION (PHOBIUS)
G0MWCVW01APJYG	protein hira isoform x1	396	20	0.7725	1.1e-28	P:chromatin modification; C:nucleus; P:regulation of transcription, DNA-templated	3	-	no IPS match
G0MWCVW01AWAEJ	tetratricopeptide repeat domain protein	463	2	0.57	1.3e-16	P:response to abscisic acid; P:primary metabolic process; P:cellular metabolic process; P:single-organism process; P:organic substance metabolic process	5	-	no IPS match
G0MWCVW01A7DH4	haloacid dehalogenase-like hydrolase domain-containing protein at3g48420	494	20	0.918	1.2e-15	C:chloroplast stroma; P:metabolic process; F:hydrolase activity	3	-	no IPS match
G0MWCVW01BV46T	probable transcription factor 21	355	20	0.857	3.7e-12	C:transcription factor complex; F:transcription factor activity, sequence-specific DNA binding; P:regulation of transcription, DNA-templated; F:sequence-specific DNA binding; P:regulation of transcription, DNA-templated	5	-	no IPS match
G0MWCVW01BJ6MQ	---NA---	401	0	-	-		-	-	NON_CYTOPLASMIC_DOMAIN (PHOBIUS); SIGNAL_PEPTIDE_C_REGION (PHOBIUS); SIGNAL_PEPTIDE_N_REGION (PHOBIUS); SIGNAL_PEPTIDE_H_REGION (PHOBIUS); SIGNAL_PEPTIDE (PHOBIUS); TMhelix (TMHMM); TMhelix (TMHMM)
G0MWCVW01B0FGZ	myb-related protein 3r-1 isoform x1	492	20	0.4825	6.8e-19	F:DNA binding	1	-	no IPS match
G0MWCVW01AKYVN	aquaporin sip1-1-like	349	20	0.86	1e-16	C:integral component of membrane; P:transport; F:transporter activity	3	-	no IPS match
G0MWCVW01BBM08	---NA---	65	0	-	-		-	-	no IPS match
G0MWCVW01CBACJ	wd and tetratricopeptide repeats protein 1 isoform x1	416	20	0.9675	2.3e-44	C:plasmodesma; F:protein binding; C:plasma membrane	3	-	IPR015943 (G3DSA:2.130.10.GENE3D); PTHR15574:SF21 (PANTHER); PTHR15574 (PANTHER); IPR017986 (SUPERFAMILY)
G0MWCVW01B2K46	---NA---	558	0	-	-		-	-	no IPS match
G0MWCVW01A9F6O	---NA---	372	0	-	-		-	-	no IPS match
G0MWCVW01AMI26	acyl- -binding domain-containing protein 4	397	20	0.482	4.3e-10	F:N-acylglucosamine 2-epimerase activity; P:metabolic process; F:isomerase activity	3	-	no IPS match
G0MWCVW01AMDX4	prolycopene chloroplastic	416	20	0.832	1.8e-47	P:carotenoid biosynthetic process; F:oxidoreductase activity; P:oxidation-reduction process; F:isomerase activity	4	-	PTHR10668 (PANTHER); PTHR10668:SF53 (PANTHER)
G0MWCVW01BUDB5	PREDICTED: uncharacterized protein LOC105161749	303	20	0.898	5.7e-37	P:biological_process; F:molecular_function	2	-	no IPS match
G0MWCVW01AQAOW	transcription repressor kan1 isoform x2	194	19	0.7684	2.2e-08	F:DNA binding; P:carpel development; F:transcription factor activity, sequence-specific DNA binding; P:xylem and phloem pattern formation; P:regulation of transcription, DNA-templated; P:ovule development; P:radial pattern formation; P:polarity specification of adaxial/abaxial axis; P:abaxial cell fate specification; P:adaxial/abaxial axis specification; P:organ morphogenesis	11	-	no IPS match
G0MWCVW01A4LV2	dnaj heat shock n-terminal domain-containing protein	314	1	0.71	2e-30	C:cytoplasm; P:protein folding	2	-	IPR007872 (PFAM); IPR001623 (G3DSA:1.10.287.GENE3D); IPR007872 (PROSITE_PROFILES); SSF144217 (SUPERFAMILY)
G0MWCVW01CIP82	---NA---	184	0	-	-		-	-	CYTOPLASMIC_DOMAIN (PHOBIUS); NON_CYTOPLASMIC_DOMAIN (PHOBIUS); SIGNAL_PEPTIDE_C_REGION (PHOBIUS); SIGNAL_PEPTIDE (PHOBIUS); SIGNAL_PEPTIDE_N_REGION (PHOBIUS); TRANSMEMBRANE (PHOBIUS); SIGNAL_PEPTIDE_H_REGION (PHOBIUS); TMhelix (TMHMM)
G0MWCVW01BPOMD	---NA---	402	0	-	-		-	-	no IPS match
G0MWCVW01B07SE	---NA---	423	0	-	-		-	-	Coil (COILS); Coil (COILS)
G0MWCVW01A54IM	reverse transcriptase	546	20	0.4665	2e-16	P:biological_process; C:nucleus; F:RNA-directed DNA polymerase activity	3	-	PTHR19446:SF315 (PANTHER); PTHR19446 (PANTHER)
G0MWCVW01AW49O	---NA---	429	0	-	-		-	-	no IPS match
G0MWCVW01BZ4BM	---NA---	451	0	-	-		-	-	no IPS match
G0MWCVW01ASR74	partial	380	20	0.982	1.3e-66	F:calcium ion binding; C:endoplasmic reticulum; F:unfolded protein binding; P:protein folding	4	-	TRANSMEMBRANE (PHOBIUS); TRANSMEMBRANE (PHOBIUS); CYTOPLASMIC_DOMAIN (PHOBIUS); NON_CYTOPLASMIC_DOMAIN (PHOBIUS); CYTOPLASMIC_DOMAIN (PHOBIUS); TMhelix (TMHMM); TMhelix (TMHMM); TMhelix (TMHMM)
G0MWCVW01BVHLK	at1g18740 f6a14_15	386	10	0.678	2.4e-43	C:nucleus; P:plant-type cell wall modification; C:chloroplast; P:regulation of plant-type hypersensitive response; P:pollen tube growth; P:mucilage biosynthetic process involved in seed coat development; P:response to wounding; P:positive regulation of flavonoid biosynthetic process; P:response to chitin; P:actin filament-based movement; P:protein targeting to membrane; P:response to mechanical s…	12	-	IPR008511 (PFAM); PTHR31509 (PANTHER); PTHR31509:SF0 (PANTHER)
G0MWCVW01BP7CJ	gag-pol polyprotein	435	20	0.668	2.7e-38	F:binding	1	-	no IPS match
G0MWCVW01BNOM4	---NA---	507	0	-	-		-	-	no IPS match
G0MWCVW01BIKYX	---NA---	228	0	-	-		-	-	TRANSMEMBRANE (PHOBIUS); CYTOPLASMIC_DOMAIN (PHOBIUS); NON_CYTOPLASMIC_DOMAIN (PHOBIUS); TMhelix (TMHMM)
G0MWCVW01CCCFC	yos1-like protein	521	4	0.75	3.7e-17	C:mitochondrion	1	-	no IPS match
G0MWCVW01B736Y	---NA---	292	0	-	-		-	-	CYTOPLASMIC_DOMAIN (PHOBIUS); NON_CYTOPLASMIC_DOMAIN (PHOBIUS); TRANSMEMBRANE (PHOBIUS); TMhelix (TMHMM)
G0MWCVW01ARXUP	---NA---	367	0	-	-		-	-	no IPS match
G0MWCVW01B5KO7	ap3-complex subunit beta-a	376	20	0.7175	1.7e-32	P:vesicle-mediated transport; C:AP-3 adaptor complex; P:intracellular protein transport	3	-	CYTOPLASMIC_DOMAIN (PHOBIUS); TRANSMEMBRANE (PHOBIUS); NON_CYTOPLASMIC_DOMAIN (PHOBIUS); TMhelix (TMHMM)
G0MWCVW01CITP4	---NA---	408	0	-	-		-	-	no IPS match
G0MWCVW01CESZH	PREDICTED: uncharacterized protein LOC105636529 isoform X1	474	20	0.9595	1.9e-25	P:biological_process	1	-	PTHR21068 (PANTHER); PTHR21068:SF3 (PANTHER)
G0MWCVW01B7WZU	dynamin-related protein 3a-like	305	20	0.988	1.5e-55	F:GTP binding; F:GTPase activity; P:metabolic process	3	EC:3.6.1; EC:3.6.1.15	IPR000375 (PFAM); IPR022812 (PANTHER); PTHR11566:SF21 (PANTHER)
G0MWCVW01BWIQQ	protein mor1-like	211	20	0.786	6.7e-20	P:intracellular protein transport; C:intracellular	2	-	no IPS match
G0MWCVW01BJMSI	---NA---	59	0	-	-		-	-	no IPS match
G0MWCVW01ALGRL	manganese-dependent adp-ribose cdp-alcohol diphosphatase-like	424	20	0.649	6.4e-36	F:hydrolase activity	1	-	no IPS match
G0MWCVW01B6TPH	transformation transcription domain-associated isoform x2	416	20	0.925	3.6e-48	P:metabolic process; F:phosphotransferase activity, alcohol group as acceptor	2	-	PTHR11139:SF1 (PANTHER); PTHR11139 (PANTHER)
G0MWCVW01BKTOK	---NA---	508	0	-	-		-	-	TRANSMEMBRANE (PHOBIUS); NON_CYTOPLASMIC_DOMAIN (PHOBIUS); CYTOPLASMIC_DOMAIN (PHOBIUS); TMhelix (TMHMM)
G0MWCVW01BBBJT	beta-galactosidase precursor	411	20	0.888	3.1e-53	P:glycerolipid metabolic process; C:beta-galactosidase complex; P:galactose metabolic process; F:carbohydrate binding; F:beta-galactosidase activity; P:glycosaminoglycan catabolic process; P:glycosphingolipid metabolic process	7	EC:3.2.1.23; EC:3.2.1	IPR001944 (PANTHER); PTHR23421:SF55 (PANTHER)
G0MWCVW01A5BE5	elongation factor mitochondrial	395	20	0.833	2.9e-37	P:regulation of translational elongation; F:translation elongation factor activity; C:mitochondrion; C:ribosome	4	-	no IPS match
G0MWCVW01ARVS2	ests gb	449	6	0.67	1.3e-34	C:plasmodesma; C:mitochondrion; C:anchored component of plasma membrane	3	-	no IPS match
G0MWCVW01BM71Y	nadh dehydrogenase	373	3	0.7733	2.3e-32	C:mitochondrial respiratory chain complex I; C:chloroplast; P:photorespiration	3	-	no IPS match
G0MWCVW01BFSUJ	---NA---	364	0	-	-		-	-	no IPS match
G0MWCVW01BZ1Z5	---NA---	417	0	-	-		-	-	no IPS match
G0MWCVW01AQ27G	---NA---	402	0	-	-		-	-	no IPS match
G0MWCVW01AP2OE	---NA---	303	0	-	-		-	-	no IPS match
G0MWCVW01BXTXP	---NA---	189	0	-	-		-	-	no IPS match
G0MWCVW01BYJ2Z	---NA---	338	0	-	-		-	-	no IPS match
G0MWCVW01CDGLV	serine threonine-protein kinase wnk8-like	418	20	0.871	3.9e-40	F:ATP binding; P:activation of MAPKK activity; F:MAP kinase kinase kinase activity; P:transmembrane receptor protein serine/threonine kinase signaling pathway; P:serine family amino acid metabolic process; C:intracellular	6	EC:2.7.11.25; EC:2.7.11	IPR001245 (PFAM); G3DSA:1.10.510.10 (GENE3D); PTHR13902 (PANTHER); IPR000719 (PROSITE_PROFILES); IPR011009 (SUPERFAMILY)
G0MWCVW01AM1FJ	---NA---	247	0	-	-		-	-	no IPS match
G0MWCVW01CAXJU	peroxisomal nicotinamide adenine dinucleotide carrier-like	336	20	0.9155	3e-54	C:integral component of membrane; P:transport	2	-	IPR023395 (G3DSA:1.50.40.GENE3D); IPR018108 (PFAM); PTHR24089:SF61 (PANTHER); PTHR24089 (PANTHER); TRANSMEMBRANE (PHOBIUS); NON_CYTOPLASMIC_DOMAIN (PHOBIUS); CYTOPLASMIC_DOMAIN (PHOBIUS); IPR018108 (PROSITE_PROFILES); IPR023395 (SUPERFAMILY)
G0MWCVW01B9JAF	retrotransposon ty1-copia subclass	302	20	0.7245	2.3e-26	F:DNA binding; F:catalytic activity; P:DNA recombination; P:single-organism metabolic process	4	-	no IPS match
G0MWCVW01B3N80	l-lactate dehydrogenase a-like	343	20	0.922	5e-22	P:gluconeogenesis; F:L-lactate dehydrogenase activity; P:glycolytic process; C:cytosol; P:oxidation-reduction process; P:cysteine metabolic process; C:plasma membrane	7	EC:1.1.1.27	CYTOPLASMIC_DOMAIN (PHOBIUS); NON_CYTOPLASMIC_DOMAIN (PHOBIUS); TRANSMEMBRANE (PHOBIUS); TMhelix (TMHMM)
G0MWCVW01APYY6	late blight resistance protein homolog r1a-10	453	20	0.746	2.8e-15	F:ADP binding	1	-	no IPS match
G0MWCVW01BWVNA	---NA---	229	0	-	-		-	-	no IPS match
G0MWCVW01BZ1RN	---NA---	259	0	-	-		-	-	no IPS match
G0MWCVW01BSBA7	probable glycosyltransferase at3g07620	224	20	0.9495	6.6e-28	P:metabolic process; F:transferase activity	2	-	TRANSMEMBRANE (PHOBIUS); CYTOPLASMIC_DOMAIN (PHOBIUS); NON_CYTOPLASMIC_DOMAIN (PHOBIUS); TMhelix (TMHMM)
G0MWCVW01BUNVU	bifunctional aspartate aminotransferase and glutamate aspartate-prephenate aminotransferase	275	20	0.955	1.4e-20	C:chloroplast stroma; F:pyridoxal phosphate binding; P:L-phenylalanine biosynthetic process; P:proline metabolic process; P:tyrosine biosynthetic process; P:embryo development ending in seed dormancy; P:aspartate metabolic process; F:L-aspartate:2-oxoglutarate aminotransferase activity; P:cysteine metabolic process; P:alanine metabolic process; P:alkaloid biosynthetic process; P:oxaloacetate meta…	18	EC:2.6.1.78; EC:2.6.1.79; EC:2.6.1.1	IPR004839 (PFAM); IPR015422 (G3DSA:3.90.1150.GENE3D); PTHR11751 (PANTHER); PTHR11751:SF306 (PANTHER); IPR015424 (SUPERFAMILY)
G0MWCVW01B4IIP	---NA---	119	0	-	-		-	-	NON_CYTOPLASMIC_DOMAIN (PHOBIUS); CYTOPLASMIC_DOMAIN (PHOBIUS); TRANSMEMBRANE (PHOBIUS)
G0MWCVW01A0W4W	protein transport protein sec24-like at3g07100	268	20	0.867	3.4e-22	P:male gamete generation; F:zinc ion binding; P:ER to Golgi vesicle-mediated transport; P:Golgi organization; P:regulation of cell size; P:intracellular protein transport; P:endoplasmic reticulum organization; P:negative regulation of DNA endoreduplication; C:COPII vesicle coat; P:cell growth; P:ER body organization	11	-	IPR012990 (PFAM); PTHR13803:SF4 (PANTHER); PTHR13803 (PANTHER); SSF81995 (SUPERFAMILY)
G0MWCVW01B4026	---NA---	262	0	-	-		-	-	SIGNAL_PEPTIDE_C_REGION (PHOBIUS); SIGNAL_PEPTIDE_H_REGION (PHOBIUS); SIGNAL_PEPTIDE (PHOBIUS); NON_CYTOPLASMIC_DOMAIN (PHOBIUS); SIGNAL_PEPTIDE_N_REGION (PHOBIUS); SignalP-noTM (SIGNALP_EUK)
G0MWCVW01CA7FM	---NA---	143	0	-	-		-	-	no IPS match
G0MWCVW01CD1JD	non-canonical poly rna polymerase papd5	365	20	0.7495	3.8e-19	F:nucleotidyltransferase activity; P:embryo sac egg cell differentiation; P:abscisic acid biosynthetic process; P:mitotic recombination	4	-	no IPS match
G0MWCVW01BR1C8	---NA---	229	0	-	-		-	-	no IPS match
G0MWCVW01BN0WM	---NA---	307	0	-	-		-	-	no IPS match
G0MWCVW02C86J0	---NA---	366	0	-	-		-	-	no IPS match
G0MWCVW02DWHE6	---NA---	119	0	-	-		-	-	no IPS match
G0MWCVW02C588B	---NA---	89	0	-	-		-	-	no IPS match
G0MWCVW02DNHNN	---NA---	476	0	-	-		-	-	no IPS match
G0MWCVW02D6E2U	PREDICTED: uncharacterized protein LOC105166324 isoform X2	491	20	0.734	1.6e-45	F:oxidoreductase activity; P:oxidation-reduction process	2	-	no IPS match
G0MWCVW02DKHK8	---NA---	118	0	-	-		-	-	no IPS match
G0MWCVW02D12OQ	---NA---	412	0	-	-		-	-	no IPS match
G0MWCVW02DSV0Q	40s ribosomal protein s3a	489	20	0.8825	3e-65	F:structural constituent of ribosome; C:cytosolic small ribosomal subunit; P:ribosome biogenesis; P:translation	4	-	IPR001593 (PFAM); PTHR11830 (PANTHER); IPR018281 (PROSITE_PATTERNS); TRANSMEMBRANE (PHOBIUS); NON_CYTOPLASMIC_DOMAIN (PHOBIUS); CYTOPLASMIC_DOMAIN (PHOBIUS); TMhelix (TMHMM)
G0MWCVW02ECDLS	---NA---	99	0	-	-		-	-	no IPS match
G0MWCVW02C5HPB	---NA---	582	0	-	-		-	-	no IPS match
G0MWCVW02DJH53	PREDICTED: uncharacterized protein LOC105958003 isoform X1	444	20	0.7915	1.5e-37	F:protein binding	1	-	IPR003169 (PFAM); IPR003169 (G3DSA:3.30.1490.GENE3D); PTHR14445:SF36 (PANTHER); PTHR14445 (PANTHER); NON_CYTOPLASMIC_DOMAIN (PHOBIUS); CYTOPLASMIC_DOMAIN (PHOBIUS); TRANSMEMBRANE (PHOBIUS); IPR003169 (PROSITE_PROFILES); IPR003169 (SUPERFAMILY)
G0MWCVW02DTIVD	alpha beta-hydrolase-like partial	392	20	0.868	2e-19	P:myo-inositol hexakisphosphate biosynthetic process; P:photosystem II assembly; P:positive regulation of catalytic activity; C:chloroplast thylakoid; C:chloroplast envelope; C:integral component of membrane; P:glucosinolate biosynthetic process; P:rRNA processing; P:transport; F:transporter activity; P:plastid organization; F:hydrolase activity	12	-	no IPS match
G0MWCVW02DSECB	---NA---	524	0	-	-		-	-	TRANSMEMBRANE (PHOBIUS); CYTOPLASMIC_DOMAIN (PHOBIUS); TRANSMEMBRANE (PHOBIUS); NON_CYTOPLASMIC_DOMAIN (PHOBIUS); CYTOPLASMIC_DOMAIN (PHOBIUS); TMhelix (TMHMM); TMhelix (TMHMM)
G0MWCVW02DA03U	---NA---	389	0	-	-		-	-	no IPS match
G0MWCVW02DP6QZ	gamma carbonic anhydrase 1	414	7	0.8643	6.2e-17	F:identical protein binding; P:response to salt stress; P:photorespiration; F:carbonate dehydratase activity; P:anther dehiscence; P:one-carbon metabolic process; C:mitochondrial respiratory chain complex I; C:chloroplast; P:starch biosynthetic process; F:metal ion binding; P:nitrogen compound metabolic process; P:regulation of reactive oxygen species metabolic process; P:protein homotrimerization	13	EC:4.2.1.1	no IPS match
G0MWCVW02ELFFF	---NA---	472	0	-	-		-	-	SIGNAL_PEPTIDE_C_REGION (PHOBIUS); SIGNAL_PEPTIDE_H_REGION (PHOBIUS); SIGNAL_PEPTIDE_N_REGION (PHOBIUS); NON_CYTOPLASMIC_DOMAIN (PHOBIUS); SIGNAL_PEPTIDE (PHOBIUS); SignalP-TM (SIGNALP_GRAM_POSITIVE)
G0MWCVW02D630D	probable ubiquitin-like-specific protease 2a	498	20	0.6475	3.3e-37	F:peptidase activity	1	-	no IPS match
G0MWCVW02DSZKQ	---NA---	470	0	-	-		-	-	TRANSMEMBRANE (PHOBIUS); NON_CYTOPLASMIC_DOMAIN (PHOBIUS); CYTOPLASMIC_DOMAIN (PHOBIUS); TMhelix (TMHMM)
G0MWCVW02EATOM	---NA---	349	0	-	-		-	-	no IPS match
G0MWCVW02C8PFW	platz transcription factor family protein	422	20	0.7755	1.8e-42	C:nucleus; P:heat acclimation; C:mitochondrion	3	-	IPR006734 (PFAM); PTHR31065 (PANTHER); PTHR31065:SF2 (PANTHER)
G0MWCVW02C8MSR	ring-h2 finger protein atl56-like	485	20	0.6255	2.6e-27	F:zinc ion binding; F:protein binding	2	-	IPR001841 (SMART); IPR013083 (G3DSA:3.30.40.GENE3D); IPR001841 (PFAM); PTHR14155 (PANTHER); IPR001841 (PROSITE_PROFILES); SSF57850 (SUPERFAMILY)
G0MWCVW02D3FX8	---NA---	490	0	-	-		-	-	no IPS match
G0MWCVW02D25QK	---NA---	145	0	-	-		-	-	SIGNAL_PEPTIDE_H_REGION (PHOBIUS); SIGNAL_PEPTIDE_C_REGION (PHOBIUS); SIGNAL_PEPTIDE (PHOBIUS); SIGNAL_PEPTIDE_N_REGION (PHOBIUS); NON_CYTOPLASMIC_DOMAIN (PHOBIUS)
G0MWCVW02EADK4	unnamed protein product	494	20	0.7455	1.2e-69	P:metabolic process; F:transferase activity	2	-	no IPS match
G0MWCVW02DXP39	myc-like anthocyanin regulatory protein	429	20	0.891	2.3e-62	F:DNA binding; F:protein dimerization activity	2	-	IPR025610 (PFAM); PTHR11514 (PANTHER); PTHR11514:SF9 (PANTHER)
G0MWCVW02EPM7W	---NA---	466	0	-	-		-	-	no IPS match
G0MWCVW02DL2T7	---NA---	534	0	-	-		-	-	no IPS match
G0MWCVW02EVV4T	---NA---	575	0	-	-		-	-	no IPS match
G0MWCVW02C10Z7	nudix hydrolase 2-like isoform x2	180	20	0.8465	1.2e-19	F:NAD+ diphosphatase activity; P:nicotinamide metabolic process; P:nicotinate nucleotide metabolic process	3	EC:3.6.1.22; EC:3.6.1; EC:3.6.1.9	IPR015797 (G3DSA:3.90.79.GENE3D); PTHR13994:SF6 (PANTHER); PTHR13994 (PANTHER); IPR015797 (SUPERFAMILY)
G0MWCVW02DUL28	f-box-like wd repeat-containing protein tbl1x isoform x2	460	20	0.8675	1.7e-67	P:protein deubiquitination; P:photomorphogenesis; P:nuclear-transcribed mRNA catabolic process; P:chromatin silencing; C:Cul4-RING E3 ubiquitin ligase complex; C:nucleus; P:response to cold; F:protein binding; P:positive regulation of transcription, DNA-templated; P:histone phosphorylation; P:histone deacetylation; P:histone H3-K9 methylation; P:cullin deneddylation; P:protein ubiquitination	14	-	IPR020472 (PRINTS); IPR001680 (SMART); IPR015943 (G3DSA:2.130.10.GENE3D); IPR001680 (PFAM); PTHR22846:SF2 (PANTHER); PTHR22846 (PANTHER); IPR019775 (PROSITE_PATTERNS); IPR001680 (PROSITE_PROFILES); IPR017986 (PROSITE_PROFILES); IPR001680 (PROSITE_PROFILES); IPR017986 (SUPERFAMILY)
G0MWCVW02C7W1S	---NA---	173	0	-	-		-	-	no IPS match
G0MWCVW02DW2GF	serine threonine-protein kinase ctr1-like	501	17	0.7188	8.1e-07	F:ATP binding; F:protein kinase activity; P:protein phosphorylation	3	-	no IPS match
G0MWCVW02DO00H	---NA---	192	0	-	-		-	-	TRANSMEMBRANE (PHOBIUS); NON_CYTOPLASMIC_DOMAIN (PHOBIUS); CYTOPLASMIC_DOMAIN (PHOBIUS); TMhelix (TMHMM)
G0MWCVW02DO2FL	k(+) efflux antiporter chloroplastic	398	8	0.5975	5.6e-13	P:single-organism transport	1	-	no IPS match
G0MWCVW02EGMWT	membrane-bound transcription factor site 2 protease	395	20	0.687	6.2e-35	C:membrane; P:proteolysis; F:metalloendopeptidase activity	3	EC:3.4.24	IPR008915 (PFAM); TMhelix (TMHMM)
G0MWCVW02DH7EN	---NA---	271	0	-	-		-	-	no IPS match
G0MWCVW02DZFWP	---NA---	454	0	-	-		-	-	no IPS match
G0MWCVW02EEC7M	zinc phosphodiesterase elac protein 2-like	364	20	0.668	1.2e-24	P:RNA metabolic process	1	-	G3DSA:3.60.15.10 (GENE3D)
G0MWCVW02D740K	---NA---	114	0	-	-		-	-	no IPS match
G0MWCVW02D6SGR	---NA---	406	0	-	-		-	-	no IPS match
G0MWCVW02DQOH0	transcription elongation factor family isoform 1	433	20	0.809	6.5e-17	C:nucleus; F:DNA binding; P:regulation of translational elongation; F:translation elongation factor activity; P:transcription, DNA-templated; C:mitochondrion; C:ribosome	7	-	no IPS match
G0MWCVW02C79T7	---NA---	502	0	-	-		-	-	no IPS match
G0MWCVW02ECU1T	60s ribosomal protein l18a-like protein	472	20	0.768	6.5e-32	C:ribosome	1	-	PTHR10052:SF5 (PANTHER); PTHR10052 (PANTHER); NON_CYTOPLASMIC_DOMAIN (PHOBIUS); CYTOPLASMIC_DOMAIN (PHOBIUS); TRANSMEMBRANE (PHOBIUS); TMhelix (TMHMM)
G0MWCVW02C6YS8	pentatricopeptide repeat-containing protein	436	6	0.6933	2.8e-22	C:chloroplast; P:embryo development ending in seed dormancy; C:mitochondrion	3	-	IPR002885 (TIGRFAM); PTHR24015 (PANTHER); PTHR24015:SF262 (PANTHER); IPR002885 (PROSITE_PROFILES)
G0MWCVW02DAUOY	---NA---	69	0	-	-		-	-	no IPS match
G0MWCVW02EY2PA	---NA---	416	0	-	-		-	-	no IPS match
G0MWCVW02D9C28	---NA---	76	0	-	-		-	-	no IPS match
G0MWCVW02EI23J	---NA---	438	0	-	-		-	-	TMhelix (TMHMM)
G0MWCVW02EU66K	---NA---	506	0	-	-		-	-	no IPS match
G0MWCVW02C6IM0	---NA---	406	0	-	-		-	-	no IPS match
G0MWCVW02EOBLD	---NA---	485	0	-	-		-	-	no IPS match
G0MWCVW02DJRBN	---NA---	106	0	-	-		-	-	TRANSMEMBRANE (PHOBIUS); NON_CYTOPLASMIC_DOMAIN (PHOBIUS); CYTOPLASMIC_DOMAIN (PHOBIUS); TMhelix (TMHMM)
G0MWCVW02C5Z8K	---NA---	389	0	-	-		-	-	no IPS match
G0MWCVW02ELA8R	vacuolar cation proton exchanger 3-like	349	20	0.859	1.8e-37	C:integral component of membrane; P:calcium ion transmembrane transport; F:calcium:proton antiporter activity; P:regulation of pH	4	-	IPR004837 (PFAM); PTHR31503 (PANTHER); PTHR31503:SF3 (PANTHER); NON_CYTOPLASMIC_DOMAIN (PHOBIUS); TRANSMEMBRANE (PHOBIUS); TRANSMEMBRANE (PHOBIUS); TRANSMEMBRANE (PHOBIUS); CYTOPLASMIC_DOMAIN (PHOBIUS); CYTOPLASMIC_DOMAIN (PHOBIUS); NON_CYTOPLASMIC_DOMAIN (PHOBIUS); TMhelix (TMHMM); TMhelix (TMHMM); TMhelix (TMHMM)
G0MWCVW02ENWN9	---NA---	239	0	-	-		-	-	Coil (COILS)
G0MWCVW02DZMK3	---NA---	83	0	-	-		-	-	SIGNAL_PEPTIDE_C_REGION (PHOBIUS); SIGNAL_PEPTIDE (PHOBIUS); SIGNAL_PEPTIDE_N_REGION (PHOBIUS); NON_CYTOPLASMIC_DOMAIN (PHOBIUS); SIGNAL_PEPTIDE_H_REGION (PHOBIUS)
G0MWCVW02EAM50	cbl-interacting serine threonine-protein kinase 1-like	421	20	0.8345	4.6e-23	F:ATP binding; P:signal transduction; P:serine family amino acid metabolic process; F:protein serine/threonine kinase activity; P:protein phosphorylation	5	EC:2.7.11	IPR001772 (PFAM)
G0MWCVW02DOS2M	---NA---	551	0	-	-		-	-	no IPS match
G0MWCVW02DT6S5	---NA---	219	0	-	-		-	-	no IPS match
G0MWCVW02DV2T6	---NA---	297	0	-	-		-	-	CYTOPLASMIC_DOMAIN (PHOBIUS); CYTOPLASMIC_DOMAIN (PHOBIUS); TRANSMEMBRANE (PHOBIUS); TRANSMEMBRANE (PHOBIUS); NON_CYTOPLASMIC_DOMAIN (PHOBIUS)
G0MWCVW02DB7VR	calcium-transporting atpase plasma membrane-type	452	20	0.937	4.5e-80	F:ATP binding; F:calmodulin binding; C:sarcoplasmic reticulum; F:metal ion binding; P:metabolic process; C:integral component of membrane; P:calcium ion transmembrane transport; F:calcium-transporting ATPase activity	8	EC:3.6.1; EC:3.6.1.3; EC:3.6.3.8; EC:3.6.1.15	IPR008250 (PFAM); IPR001757 (TIGRFAM); IPR008250 (G3DSA:2.70.150.GENE3D); PTHR24093 (PANTHER); PTHR24093:SF221 (PANTHER); SIGNAL_PEPTIDE_H_REGION (PHOBIUS); SIGNAL_PEPTIDE_C_REGION (PHOBIUS); SIGNAL_PEPTIDE (PHOBIUS); SIGNAL_PEPTIDE_N_REGION (PHOBIUS); NON_CYTOPLASMIC_DOMAIN (PHOBIUS); SignalP-TM (SIGNALP_EUK); SSF81653 (SUPERFAMILY); TMhelix (TMHMM)
G0MWCVW02DY0EB	poly -binding protein	468	20	0.9935	2.5e-31	F:nucleotide binding; F:RNA binding; C:cytosol	3	-	no IPS match
G0MWCVW02DBBV0	ring-h2 finger protein atl56-like	474	20	0.541	5.3e-19	F:zinc ion binding; F:metal ion binding; P:metabolic process; F:ligase activity	4	-	NON_CYTOPLASMIC_DOMAIN (PHOBIUS); TRANSMEMBRANE (PHOBIUS); CYTOPLASMIC_DOMAIN (PHOBIUS); TMhelix (TMHMM)
G0MWCVW02D4XKJ	---NA---	428	0	-	-		-	-	no IPS match
G0MWCVW02DIHYB	---NA---	76	0	-	-		-	-	no IPS match
G0MWCVW02C5DHE	two-component response regulator arr13	389	20	0.5195	3.3e-13	F:DNA binding; F:transcription factor activity, sequence-specific DNA binding; P:regulation of transcription, DNA-templated	3	-	no IPS match
G0MWCVW02EIFSW	---NA---	385	0	-	-		-	-	no IPS match
G0MWCVW02EDJY6	phosphatidylinositol 4-phosphate 5-kinase 9-like	406	20	0.8565	2.1e-36	F:ATP binding; F:1-phosphatidylinositol-4-phosphate 5-kinase activity; P:phosphatidylinositol phosphorylation	3	EC:2.7.1; EC:2.7.1.68	no IPS match
G0MWCVW02DGGJV	uncharacterized protein	416	3	0.7533	1.1e-20	C:nucleus; P:protein glycosylation	2	-	IPR019515 (PFAM)
G0MWCVW02DZA41	disease resistance response protein	445	5	0.596	6.8e-16	F:guiding stereospecific synthesis activity; F:protein homodimerization activity; P:alcohol biosynthetic process; P:regulation of catalytic activity; P:steroid biosynthetic process; P:(-)-pinoresinol biosynthetic process; C:extracellular region; P:response to stimulus	8	-	IPR004265 (PFAM); PTHR21495 (PANTHER); PTHR21495:SF40 (PANTHER); SignalP-noTM (SIGNALP_EUK); TMhelix (TMHMM)
G0MWCVW02C2IR3	---NA---	432	0	-	-		-	-	SIGNAL_PEPTIDE_C_REGION (PHOBIUS); SIGNAL_PEPTIDE (PHOBIUS); SIGNAL_PEPTIDE_H_REGION (PHOBIUS); SIGNAL_PEPTIDE_N_REGION (PHOBIUS); NON_CYTOPLASMIC_DOMAIN (PHOBIUS); TMhelix (TMHMM)
G0MWCVW02ESKD7	eukaryotic translation initiation factor 3	482	20	0.616	1.9e-34	F:translation initiation factor activity; C:cytosol; P:translational initiation	3	-	no IPS match
G0MWCVW02DW101	protein gpr107-like	420	20	0.8655	6.9e-73	C:integral component of membrane	1	-	IPR009637 (PANTHER); PTHR21229:SF13 (PANTHER); SIGNAL_PEPTIDE_H_REGION (PHOBIUS); SIGNAL_PEPTIDE_N_REGION (PHOBIUS); CYTOPLASMIC_DOMAIN (PHOBIUS); SIGNAL_PEPTIDE_C_REGION (PHOBIUS); TRANSMEMBRANE (PHOBIUS); SIGNAL_PEPTIDE (PHOBIUS); NON_CYTOPLASMIC_DOMAIN (PHOBIUS); TMhelix (TMHMM); TMhelix (TMHMM)
G0MWCVW02D5GS8	Uncharacterized protein F383_01940	428	20	0.879	3e-49	F:oxidoreductase activity, acting on the CH-CH group of donors; C:cytoplasm; P:lipid metabolic process; C:integral component of membrane; P:oxidation-reduction process	5	-	IPR010721 (PFAM); PTHR32251:SF14 (PANTHER); PTHR32251 (PANTHER); CYTOPLASMIC_DOMAIN (PHOBIUS); NON_CYTOPLASMIC_DOMAIN (PHOBIUS); TRANSMEMBRANE (PHOBIUS); IPR001104 (PROSITE_PROFILES); TMhelix (TMHMM)
G0MWCVW02DN1OO	---NA---	431	0	-	-		-	-	no IPS match
G0MWCVW02EE8KM	subunit 7 of mitochondrial complex ii	379	4	0.775	2.2e-19	C:chloroplast; C:mitochondrial respiratory chain complex II, succinate dehydrogenase complex (ubiquinone); C:apoplast; P:phosphatidylinositol biosynthetic process	4	-	no IPS match
G0MWCVW02DIUOO	atp-dependent zinc metalloprotease	298	20	0.871	8.7e-24	F:ATP binding; C:plasmodesma; P:proteolysis; C:chloroplast envelope; P:regulation of apoptotic process; F:metalloendopeptidase activity	6	EC:3.4.24	no IPS match
G0MWCVW02D31IS	math and lrr domain-containing protein pfe0570w isoform x1	463	20	0.817	1e-45	F:nucleotide binding; F:chromatin binding; C:chromatin	3	-	IPR001025 (PFAM); PTHR12505 (PANTHER); PTHR12505:SF19 (PANTHER); IPR001025 (PROSITE_PROFILES)
G0MWCVW02DL534	snare associated golgi protein	487	1	0.8	0.0009	P:biological_process; F:molecular_function; C:plasma membrane	3	-	G3DSA:1.20.5.100 (GENE3D); NON_CYTOPLASMIC_DOMAIN (PHOBIUS); CYTOPLASMIC_DOMAIN (PHOBIUS); TRANSMEMBRANE (PHOBIUS); TMhelix (TMHMM)
G0MWCVW02DNZCV	---NA---	386	0	-	-		-	-	no IPS match
G0MWCVW02DTE6I	---NA---	110	0	-	-		-	-	no IPS match
G0MWCVW02EOAWQ	---NA---	350	0	-	-	F:protein binding	1	-	IPR001627 (PROSITE_PROFILES)
G0MWCVW02DT3JV	---NA---	414	0	-	-		-	-	TRANSMEMBRANE (PHOBIUS); CYTOPLASMIC_DOMAIN (PHOBIUS); NON_CYTOPLASMIC_DOMAIN (PHOBIUS); TMhelix (TMHMM)
G0MWCVW02EJMWA	dna-binding escarola -like protein	334	20	0.735	3.2e-38	F:DNA binding	1	-	IPR005175 (PFAM); G3DSA:3.30.1330.80 (GENE3D); PTHR31500:SF0 (PANTHER); PTHR31500 (PANTHER); IPR005175 (PROSITE_PROFILES); SSF117856 (SUPERFAMILY)
G0MWCVW02EKH1A	o-acyltransferase wsd1-like	157	20	0.8945	1.3e-10	P:acyl-carrier-protein biosynthetic process; P:glycerolipid biosynthetic process; F:diacylglycerol O-acyltransferase activity	3	EC:2.3.1.20; EC:2.3.1	IPR009721 (PFAM)
G0MWCVW02D7RTW	protein kinase chloroplastic	375	20	0.645	1.9e-37	P:defense response to insect; F:ATP binding; P:defense response to fungus; F:kinase activity	4	-	G3DSA:3.30.200.20 (GENE3D); PTHR24420:SF701 (PANTHER); PTHR24420 (PANTHER); IPR017441 (PROSITE_PATTERNS); IPR011009 (SUPERFAMILY)
G0MWCVW02DULQG	coatomer subunit alpha-1-like	434	20	0.902	2.9e-18	P:vesicle-mediated transport; P:metabolic process; F:structural molecule activity; F:transferase activity; P:intracellular protein transport; C:COPI vesicle coat	6	-	no IPS match
G0MWCVW02D4PZ8	---NA---	427	0	-	-		-	-	no IPS match
G0MWCVW02ELRZW	mo25-like protein	297	7	0.8	3.1e-38	P:membrane fusion; C:cytoplasm; P:photorespiration; C:plasma membrane; P:proteasome core complex assembly; P:ubiquitin-dependent protein catabolic process; P:response to misfolded protein	7	-	no IPS match
G0MWCVW02DXI2B	---NA---	107	0	-	-		-	-	no IPS match
G0MWCVW02EB28H	nadh dehydrogenase subunit 2	466	19	0.9211	4.5e-52	P:sodium ion transport; P:proton transport; P:mitochondrial electron transport, NADH to ubiquinone; C:integral component of membrane; F:NADH dehydrogenase (ubiquinone) activity; P:ubiquinone biosynthetic process; C:mitochondrial inner membrane; C:respiratory chain	8	EC:1.6.99.5; EC:1.6.99.3; EC:1.6.5.3	NON_CYTOPLASMIC_DOMAIN (PHOBIUS); CYTOPLASMIC_DOMAIN (PHOBIUS); TRANSMEMBRANE (PHOBIUS); TMhelix (TMHMM)
G0MWCVW02DZLNJ	cullin-3a-like isoform x1	350	20	0.897	9.1e-15	F:ubiquitin protein ligase binding; C:cullin-RING ubiquitin ligase complex; P:ubiquitin-dependent protein catabolic process	3	-	no IPS match
G0MWCVW02D3ZTS	serine threonine-protein kinase d6pkl1-like	431	20	0.7655	3.9e-53	F:ATP binding; F:protein kinase activity; P:protein phosphorylation	3	-	no IPS match
G0MWCVW02DGGRF	---NA---	506	0	-	-		-	-	no IPS match
G0MWCVW02DL7O3	---NA---	451	0	-	-		-	-	no IPS match
G0MWCVW02EH6PX	---NA---	334	0	-	-		-	-	no IPS match
G0MWCVW02EI9VH	AC009176_11unknown protein	463	2	0.56	2.3e-16	P:biological_process; C:nucleus; F:molecular_function	3	-	no IPS match
G0MWCVW02EZBGX	xylosyltransferase 1	462	20	0.938	9.8e-93	P:chondroitin sulfate biosynthetic process; F:acetylglucosaminyltransferase activity; C:membrane; F:protein xylosyltransferase activity	4	EC:2.4.2.26; EC:2.4.1	IPR003406 (PFAM); PTHR19297:SF84 (PANTHER); PTHR19297 (PANTHER)
G0MWCVW02DWOEN	suppressor of gene silencing	386	20	0.5375	1.3e-17	P:gene silencing by RNA	1	-	no IPS match
G0MWCVW02EXH06	expansin protein	413	20	0.8495	4.1e-47	C:cell wall; C:membrane; P:plant-type cell wall organization; C:extracellular region	4	-	no IPS match
G0MWCVW02D1I2A	---NA---	91	0	-	-		-	-	no IPS match
G0MWCVW02DL4S5	---NA---	547	0	-	-		-	-	no IPS match
G0MWCVW02C36HI	---NA---	366	0	-	-		-	-	no IPS match
G0MWCVW02D56K9	---NA---	348	0	-	-		-	-	no IPS match
G0MWCVW02EVKS6	lysm domain-containing gpi-anchored protein 2	342	20	0.654	5.5e-15	F:chitin binding; C:plasmodesma; C:plasma membrane; C:anchored component of plasma membrane	4	-	no IPS match
G0MWCVW02EZ9AI	---NA---	384	0	-	-		-	-	no IPS match
G0MWCVW02DU22A	glycerol-3-phosphate acyltransferase 5-like	379	20	0.9015	3.7e-53	F:transferase activity, transferring acyl groups; P:metabolic process	2	-	PTHR15486 (PANTHER); PTHR15486:SF0 (PANTHER); SSF69593 (SUPERFAMILY)
G0MWCVW02C7YQ6	---NA---	83	0	-	-		-	-	no IPS match
G0MWCVW02D9SVR	hypothetical protein MIMGU_mgv1a018030mg	166	20	0.836	3e-14	P:RNA phosphodiester bond hydrolysis, exonucleolytic; F:3'-5'-exoribonuclease activity; P:regulation of RNA metabolic process; P:nuclear-transcribed mRNA catabolic process, exonucleolytic, 3'-5'	4	EC:3.1; EC:3.1.13; EC:3.1.15	no IPS match
G0MWCVW02C8QAI	---NA---	467	0	-	-		-	-	no IPS match
G0MWCVW02C5N6Q	abc transporter b family member 25	436	20	0.9105	4.4e-59	F:ATP binding; F:ATPase activity, coupled to transmembrane movement of substances; P:response to aluminum ion; P:transmembrane transport; P:metabolic process; C:integral component of membrane; C:plant-type vacuole	7	EC:3.6.1; EC:3.6.1.3; EC:3.6.1.15	G3DSA:1.20.1560.10 (GENE3D); IPR011527 (PFAM); PTHR24221:SF127 (PANTHER); PTHR24221 (PANTHER); SIGNAL_PEPTIDE_C_REGION (PHOBIUS); SIGNAL_PEPTIDE_H_REGION (PHOBIUS); NON_CYTOPLASMIC_DOMAIN (PHOBIUS); SIGNAL_PEPTIDE_N_REGION (PHOBIUS); SIGNAL_PEPTIDE (PHOBIUS); IPR011527 (PROSITE_PROFILES); IPR011527 (SUPERFAMILY); TMhelix (TMHMM); TMhelix (TMHMM)
G0MWCVW02C4QV5	---NA---	473	0	-	-		-	-	no IPS match
G0MWCVW02EOCAP	nadph--cytochrome p450 reductase	339	20	0.737	4.1e-11	F:oxidoreductase activity; C:membrane; F:ion binding; C:endoplasmic reticulum; P:single-organism metabolic process	5	-	no IPS match
G0MWCVW02D1TUJ	---NA---	399	0	-	-		-	-	no IPS match
G0MWCVW02EFFK0	structural constituent of cell wall	378	20	0.891	6.6e-43	C:nucleus	1	-	no IPS match
G0MWCVW02DA315	signal recognition particle subunit srp68	423	20	0.9255	1.6e-46	F:endoplasmic reticulum signal peptide binding; P:SRP-dependent cotranslational protein targeting to membrane; C:cytosol; F:7S RNA binding; F:signal recognition particle binding; C:signal recognition particle, endoplasmic reticulum targeting	6	-	no IPS match
G0MWCVW02DIEZV	iaa-amino acid hydrolase ilr1-like 6	416	20	0.847	1.6e-40	P:jasmonic acid metabolic process; F:jasmonyl-Ile conjugate hydrolase activity; P:response to jasmonic acid	3	-	no IPS match
G0MWCVW02DSZB5	uncharacterized protein	335	4	0.7975	3.3e-30	C:chloroplast	1	-	SignalP-noTM (SIGNALP_EUK)
G0MWCVW02EGISM	---NA---	448	0	-	-		-	-	NON_CYTOPLASMIC_DOMAIN (PHOBIUS); TRANSMEMBRANE (PHOBIUS); CYTOPLASMIC_DOMAIN (PHOBIUS); TMhelix (TMHMM)
G0MWCVW02DCN0Q	ubiquitin-conjugating enzyme e2 30-like	436	20	0.9775	3.9e-53	P:protein deubiquitination; P:regulation of unidimensional cell growth; F:ubiquitin-protein transferase activity; F:ATP binding; P:proteasome-mediated ubiquitin-dependent protein catabolic process; P:DNA endoreduplication; P:proteasome assembly; F:ligase activity; P:protein ubiquitination; P:response to misfolded protein	10	-	no IPS match
G0MWCVW02DPFU5	protein sweetie	346	4	0.7725	9.9e-38	P:protein desumoylation; P:production of miRNAs involved in gene silencing by miRNA; P:vegetative phase change; P:cytokinesis by cell plate formation; P:microtubule cytoskeleton organization; P:trehalose metabolic process; P:gravitropism; P:starch metabolic process; C:nucleus; P:virus induced gene silencing; C:cytosol; P:vegetative to reproductive phase transition of meristem; P:hydrogen peroxide…	14	-	NON_CYTOPLASMIC_DOMAIN (PHOBIUS); CYTOPLASMIC_DOMAIN (PHOBIUS); TRANSMEMBRANE (PHOBIUS); TRANSMEMBRANE (PHOBIUS); CYTOPLASMIC_DOMAIN (PHOBIUS)
G0MWCVW02EJ217	transcription factor bhlh113	425	20	0.8525	6.9e-54	F:DNA binding; F:protein dimerization activity	2	-	IPR011598 (SMART); IPR011598 (G3DSA:4.10.280.GENE3D); PTHR16223:SF11 (PANTHER); PTHR16223 (PANTHER); IPR011598 (PROSITE_PROFILES); IPR011598 (SUPERFAMILY)
G0MWCVW02EDFRK	arginine decarboxylase	437	20	0.7865	5.1e-45	P:arginine catabolic process; F:arginine decarboxylase activity; P:proline metabolic process; P:spermidine biosynthetic process	4	EC:4.1.1.19	IPR002985 (PTHR11482:PANTHER); PTHR11482 (PANTHER)
G0MWCVW02D92RR	---NA---	230	0	-	-		-	-	no IPS match
G0MWCVW02DJ37M	protein altered phosphate starvation response 1	534	18	0.6433	2.9e-21	P:nucleic acid metabolic process; P:covalent chromatin modification; P:posttranscriptional gene silencing by RNA; P:post-embryonic morphogenesis; P:floral whorl development; P:single-organism organelle organization; P:floral organ development; P:phyllome development; P:single-organism metabolic process; C:plasma membrane; P:macromolecule methylation; C:nucleus; P:regulation of cellular process; P…	14	-	IPR006868 (PFAM); PTHR21450 (PANTHER); PTHR21450:SF2 (PANTHER); TRANSMEMBRANE (PHOBIUS); CYTOPLASMIC_DOMAIN (PHOBIUS); NON_CYTOPLASMIC_DOMAIN (PHOBIUS)
G0MWCVW02DVYL1	---NA---	374	0	-	-		-	-	IPR011989 (G3DSA:1.25.10.GENE3D)
G0MWCVW02ENQUC	---NA---	400	0	-	-		-	-	CYTOPLASMIC_DOMAIN (PHOBIUS); TRANSMEMBRANE (PHOBIUS); TRANSMEMBRANE (PHOBIUS); NON_CYTOPLASMIC_DOMAIN (PHOBIUS); CYTOPLASMIC_DOMAIN (PHOBIUS)
G0MWCVW02DOK4P	---NA---	485	0	-	-		-	-	no IPS match
G0MWCVW02E0P6X	---NA---	169	0	-	-		-	-	NON_CYTOPLASMIC_DOMAIN (PHOBIUS); TRANSMEMBRANE (PHOBIUS); CYTOPLASMIC_DOMAIN (PHOBIUS); TMhelix (TMHMM)
G0MWCVW02EQVEK	primase homolog protein isoform x1	357	20	0.842	3.8e-53	C:replication fork; P:DNA duplex unwinding; F:single-stranded DNA binding; F:5'-3' DNA helicase activity	4	EC:3.6.1; EC:3.6.1.15	IPR006171 (PFAM); G3DSA:3.40.1360.10 (GENE3D); IPR027032 (PANTHER); SSF56731 (SUPERFAMILY)
G0MWCVW02DAD9U	---NA---	396	0	-	-		-	-	NON_CYTOPLASMIC_DOMAIN (PHOBIUS); TRANSMEMBRANE (PHOBIUS); CYTOPLASMIC_DOMAIN (PHOBIUS); TMhelix (TMHMM)
G0MWCVW02DR2AM	---NA---	340	0	-	-		-	-	no IPS match
G0MWCVW02DKKTT	---NA---	333	0	-	-		-	-	no IPS match
G0MWCVW02ECD34	ras-related protein raba5a-like	293	20	0.872	6e-45	F:GTP binding; P:nucleocytoplasmic transport; P:small GTPase mediated signal transduction; F:GTPase activity; C:membrane; P:metabolic process; P:intracellular protein transport; C:intracellular	8	EC:3.6.1; EC:3.6.1.15	SignalP-TM (SIGNALP_GRAM_POSITIVE)
G0MWCVW02DZ5LW	e3 ubiquitin-protein ligase upl4 isoform x1	246	20	0.764	1.2e-18	F:catalytic activity; P:metabolic process	2	-	no IPS match
G0MWCVW02EV350	transducin wd-40 repeat-containing protein	285	6	0.89	2.8e-17	F:nucleotide binding; C:chloroplast; P:sugar mediated signaling pathway; P:protein N-linked glycosylation; P:cotyledon development; P:hormone-mediated signaling pathway	6	-	TRANSMEMBRANE (PHOBIUS); CYTOPLASMIC_DOMAIN (PHOBIUS); NON_CYTOPLASMIC_DOMAIN (PHOBIUS)
G0MWCVW02ENVWI	---NA---	455	0	-	-		-	-	no IPS match
G0MWCVW02EIUB0	---NA---	360	0	-	-		-	-	SIGNAL_PEPTIDE (PHOBIUS); NON_CYTOPLASMIC_DOMAIN (PHOBIUS); SIGNAL_PEPTIDE_H_REGION (PHOBIUS); SIGNAL_PEPTIDE_N_REGION (PHOBIUS); SIGNAL_PEPTIDE_C_REGION (PHOBIUS); SignalP-noTM (SIGNALP_EUK)
G0MWCVW02D7VHJ	---NA---	475	0	-	-		-	-	no IPS match
G0MWCVW02EGWEZ	eri1 exoribonuclease 2-like isoform x1	370	20	0.861	4.3e-67	F:nucleic acid binding; P:nucleic acid phosphodiester bond hydrolysis; F:zinc ion binding; F:exonuclease activity	4	EC:3.1	IPR013520 (PFAM); IPR012337 (G3DSA:3.30.420.GENE3D); PTHR23044:SF30 (PANTHER); PTHR23044 (PANTHER); IPR012337 (SUPERFAMILY)
G0MWCVW02E0X0D	---NA---	132	0	-	-		-	-	no IPS match
G0MWCVW02D29CY	nbs domain resistance protein	286	20	0.7055	5.3e-06	F:ADP binding	1	-	no IPS match
G0MWCVW02C6W3U	---NA---	277	0	-	-		-	-	no IPS match
G0MWCVW02DY52G	---NA---	105	0	-	-		-	-	no IPS match
G0MWCVW02E033L	---NA---	476	0	-	-		-	-	SIGNAL_PEPTIDE_C_REGION (PHOBIUS); SIGNAL_PEPTIDE (PHOBIUS); SIGNAL_PEPTIDE_N_REGION (PHOBIUS); NON_CYTOPLASMIC_DOMAIN (PHOBIUS); SIGNAL_PEPTIDE_H_REGION (PHOBIUS)
G0MWCVW02DSOKK	---NA---	404	0	-	-		-	-	no IPS match
G0MWCVW02EDS8M	uncharacterized membrane protein at1g06890-like	379	20	0.9565	1.6e-40	C:integral component of membrane	1	-	PTHR11132:SF38 (PANTHER); PTHR11132 (PANTHER); NON_CYTOPLASMIC_DOMAIN (PHOBIUS); TRANSMEMBRANE (PHOBIUS); CYTOPLASMIC_DOMAIN (PHOBIUS); TMhelix (TMHMM)
G0MWCVW02EW17R	---NA---	433	0	-	-		-	-	no IPS match
G0MWCVW02ES0K5	---NA---	446	0	-	-		-	-	no IPS match
G0MWCVW02EYL1Y	light-mediated development protein det1 isoform x1	373	20	0.779	6.4e-40	C:nucleus; P:DNA repair; F:protein binding; P:reproductive structure development; F:catalytic activity; P:red or far-red light signaling pathway; P:negative regulation of photomorphogenesis	7	-	IPR019138 (PFAM); PTHR13374 (PANTHER)
G0MWCVW02EXCHV	---NA---	369	0	-	-		-	-	no IPS match
G0MWCVW02ERPDC	uncharacterized protein	482	1	0.84	4.6e-23	C:extracellular region	1	-	no IPS match
G0MWCVW02C7LB6	---NA---	397	0	-	-		-	-	no IPS match
G0MWCVW02EN6ZP	---NA---	422	0	-	-		-	-	no IPS match
G0MWCVW02DID33	---NA---	309	0	-	-		-	-	no IPS match
G0MWCVW02C7BSK	---NA---	254	0	-	-		-	-	CYTOPLASMIC_DOMAIN (PHOBIUS); TRANSMEMBRANE (PHOBIUS); NON_CYTOPLASMIC_DOMAIN (PHOBIUS); TMhelix (TMHMM)
G0MWCVW02EKS5O	paired amphipathic helix protein sin3-like 2 isoform x3	276	20	0.61	2.4e-12	P:regulation of transcription, DNA-templated	1	-	no IPS match
G0MWCVW02E0GI8	translation initiation factor if- chloroplastic-like isoform x1	434	9	0.9133	4.7e-11	C:chloroplast stroma; P:ncRNA metabolic process; C:chloroplast envelope; P:transcription from plastid promoter; P:protein autophosphorylation; C:ribosome; P:regulation of translational initiation; F:GTP binding; F:translation initiation factor activity; P:chloroplast relocation; F:GTPase activity; P:thylakoid membrane organization; P:isopentenyl diphosphate biosynthetic process, methylerythritol …	14	EC:3.6.1; EC:3.6.1.15	no IPS match
G0MWCVW02D6G6J	---NA---	232	0	-	-		-	-	no IPS match
G0MWCVW02ECEQ3	---NA---	196	0	-	-		-	-	TRANSMEMBRANE (PHOBIUS); NON_CYTOPLASMIC_DOMAIN (PHOBIUS); CYTOPLASMIC_DOMAIN (PHOBIUS)
G0MWCVW02DL9XV	---NA---	73	0	-	-		-	-	no IPS match
G0MWCVW02D642A	---NA---	305	0	-	-		-	-	TRANSMEMBRANE (PHOBIUS); NON_CYTOPLASMIC_DOMAIN (PHOBIUS); CYTOPLASMIC_DOMAIN (PHOBIUS)
G0MWCVW02DNEYD	hypothetical protein MIMGU_mgv1a015319mg	203	20	0.83	2.3e-14	C:nucleus; F:DNA binding; P:histone modification; P:DNA-templated transcription, initiation	4	-	no IPS match
G0MWCVW02DSIBX	serine threonine protein	330	20	0.828	9.8e-29	F:ATP binding; P:peptidyl-tyrosine phosphorylation; F:non-membrane spanning protein tyrosine kinase activity; P:serine family amino acid metabolic process; F:protein serine/threonine kinase activity	5	EC:2.7.10; EC:2.7.11; EC:2.7.10.2	no IPS match
G0MWCVW02E0YJG	---NA---	298	0	-	-		-	-	no IPS match
G0MWCVW03GAHO4	dentin sialophospho	414	16	0.7675	6.1e-11	C:peroxisome; P:regulation of gene expression	2	-	no IPS match
G0MWCVW03G5W07	---NA---	325	0	-	-		-	-	no IPS match
G0MWCVW03HB66I	probable disease resistance protein at4g27220	434	20	0.6835	3.2e-29	F:ADP binding	1	-	IPR002182 (PFAM); IPR027417 (G3DSA:3.40.50.GENE3D); PTHR23155 (PANTHER); PTHR23155:SF461 (PANTHER); IPR027417 (SUPERFAMILY)
G0MWCVW03HDVIN	f-box protein cpr30-like	495	20	0.8075	7.9e-16	F:protein binding	1	-	IPR001810 (SMART); IPR001810 (PFAM); G3DSA:1.20.1280.50 (GENE3D); PTHR31790:SF2 (PANTHER); PTHR31790 (PANTHER); IPR001810 (PROSITE_PROFILES); IPR001810 (SUPERFAMILY)
G0MWCVW03GH39C	---NA---	59	0	-	-		-	-	no IPS match
G0MWCVW03F6XYA	---NA---	107	0	-	-		-	-	no IPS match
G0MWCVW03GTHJD	outer envelope pore protein chloroplastic	366	20	0.862	7e-30	F:voltage-gated anion channel activity; P:regulation of anion transmembrane transport; F:porin activity; C:pore complex; C:integral component of chloroplast outer membrane; C:etioplast membrane	6	-	no IPS match
G0MWCVW03GZ666	e3 ubiquitin-protein ligase rnf170-like	477	20	0.8005	1.3e-42	F:zinc ion binding; F:protein binding	2	-	IPR018957 (PFAM); IPR013083 (G3DSA:3.30.40.GENE3D); PTHR22894 (PANTHER); IPR017907 (PROSITE_PATTERNS); IPR001841 (PROSITE_PROFILES); SSF57850 (SUPERFAMILY)
G0MWCVW03F4UE1	---NA---	287	0	-	-		-	-	no IPS match
G0MWCVW03HEL3A	4-hydroxy-tetrahydrodipicolinate reductase chloroplastic	457	20	0.965	7.5e-27	C:chloroplast stroma; P:lysine biosynthetic process via diaminopimelate; P:photosystem II assembly; P:positive regulation of transcription, DNA-templated; F:4-hydroxy-tetrahydrodipicolinate reductase; P:cell differentiation; P:photosynthetic electron transport in photosystem I; P:defense response to bacterium; P:leaf morphogenesis; P:stomatal complex morphogenesis; P:mRNA modification	11	EC:1.17.1.8	IPR022663 (PFAM); IPR023940 (PANTHER); PTHR20836:SF2 (PANTHER)
G0MWCVW03FYVVA	---NA---	401	0	-	-		-	-	CYTOPLASMIC_DOMAIN (PHOBIUS); TRANSMEMBRANE (PHOBIUS); NON_CYTOPLASMIC_DOMAIN (PHOBIUS); TMhelix (TMHMM)
G0MWCVW03FVO0Z	protein sensitivity to red light reduced 1	460	20	0.769	7.5e-41	P:red or far-red light signaling pathway; C:intracellular part	2	-	no IPS match
G0MWCVW03FXD1G	dead-box atp-dependent rna helicase 28	465	20	0.791	1.2e-25	F:nucleic acid binding; F:ATP binding; P:metabolic process; F:helicase activity	4	EC:3.6.1; EC:3.6.1.15	no IPS match
G0MWCVW03FXPRU	serine carboxypeptidase-like 50	465	20	0.699	3.2e-55	F:carboxypeptidase activity	1	-	no IPS match
G0MWCVW03F87HG	nodulation protein noei	416	20	0.909	3.9e-23	C:Golgi apparatus; F:methyltransferase activity; C:plasma membrane; P:methylation	4	-	no IPS match
G0MWCVW03GFJTI	---NA---	495	0	-	-		-	-	no IPS match
G0MWCVW03HDTLC	transformation transcription domain-associated isoform x2	433	20	0.875	1.9e-38	P:metabolic process; F:phosphotransferase activity, alcohol group as acceptor	2	-	no IPS match
G0MWCVW03GMNVG	---NA---	505	0	-	-		-	-	NON_CYTOPLASMIC_DOMAIN (PHOBIUS); TRANSMEMBRANE (PHOBIUS); CYTOPLASMIC_DOMAIN (PHOBIUS); TMhelix (TMHMM)
G0MWCVW03GT5R4	membrane-associated kinase regulator	341	1	0.67	0.00031	C:nucleus; F:kinase inhibitor activity; P:lipid metabolic process; P:brassinosteroid mediated signaling pathway; P:response to brassinosteroid; C:plasma membrane	6	-	no IPS match
G0MWCVW03FR6NK	f-box kelch-repeat protein at3g61590	510	20	0.8975	2.9e-87	F:ubiquitin-protein transferase activity; P:lipid transport; P:mitotic G1 DNA damage checkpoint; P:SCF-dependent proteasomal ubiquitin-dependent protein catabolic process; C:SCF ubiquitin ligase complex; F:cyclin binding; P:organ development; P:protein ubiquitination	8	-	IPR015916 (G3DSA:2.130.10.GENE3D); PTHR32133:SF83 (PANTHER); PTHR32133 (PANTHER); IPR011043 (SUPERFAMILY)
G0MWCVW03HER5U	rna polymerase beta subunit	469	20	0.728	6.2e-07	F:DNA binding; F:nucleotidyltransferase activity; C:chloroplast; F:DNA-directed RNA polymerase activity; P:transcription, DNA-templated; C:mitochondrion; F:transferase activity; C:plastid	8	-	no IPS match
G0MWCVW03FSNWJ	mitochondrial metalloendopeptidase oma1	444	20	0.9425	1.2e-39	C:membrane; P:proteolysis; F:metalloendopeptidase activity	3	EC:3.4.24	IPR001915 (PFAM); PTHR22726:SF1 (PANTHER); PTHR22726 (PANTHER)
G0MWCVW03HI9O3	protein phosphatase 2c and cyclic nucleotide-binding kinase domain-containing protein	406	20	0.7305	1.7e-15	F:phosphoprotein phosphatase activity; F:ATP binding; P:regulation of protein kinase activity; F:metal ion binding; P:protein dephosphorylation; F:protein kinase activity; F:cAMP-dependent protein kinase regulator activity; C:cAMP-dependent protein kinase complex	8	EC:3.1.3.16; EC:3.1; EC:3.1.3.41	no IPS match
G0MWCVW03F56OD	---NA---	362	0	-	-		-	-	NON_CYTOPLASMIC_DOMAIN (PHOBIUS); CYTOPLASMIC_DOMAIN (PHOBIUS); TRANSMEMBRANE (PHOBIUS); TMhelix (TMHMM)
G0MWCVW03HEA0S	---NA---	353	0	-	-		-	-	no IPS match
G0MWCVW03G9JB5	---NA---	375	0	-	-		-	-	no IPS match
G0MWCVW03GNFL8	---NA---	555	0	-	-		-	-	no IPS match
G0MWCVW03G4QTG	alanine--trna cytoplasmic	431	20	0.8265	6.9e-33	F:nucleic acid binding; F:ATP binding; F:alanine-tRNA ligase activity; P:alanyl-tRNA aminoacylation; P:aspartate metabolic process; P:alanine metabolic process	6	EC:6.1.1.7; EC:6.1.1	IPR018164 (PFAM); PTHR11777:SF7 (PANTHER); PTHR11777 (PANTHER); IPR009000 (SUPERFAMILY)
G0MWCVW03FRVN9	---NA---	404	0	-	-		-	-	no IPS match
G0MWCVW03GW2MT	myosin-6-like isoform x1	515	20	0.9025	1.8e-70	C:myosin complex; F:ATP binding; F:actin binding; P:metabolic process; F:motor activity	5	EC:3.6.1; EC:3.6.1.15	IPR001609 (PFAM); PTHR13140:SF256 (PANTHER); PTHR13140 (PANTHER); IPR001609 (PROSITE_PROFILES); IPR027417 (SUPERFAMILY)
G0MWCVW03GHKM7	pentatricopeptide repeat-containing protein chloroplastic	421	20	0.7515	6e-50	C:chloroplast; F:carbohydrate binding; P:chloroplast RNA processing	3	-	IPR002885 (PFAM); IPR002885 (TIGRFAM); PTHR24015 (PANTHER); PTHR24015:SF440 (PANTHER); IPR002885 (PROSITE_PROFILES); IPR002885 (PROSITE_PROFILES); IPR002885 (PROSITE_PROFILES)
G0MWCVW03GBMUD	---NA---	436	0	-	-		-	-	no IPS match
G0MWCVW03GEGBG	hydroxyproline-rich glycoprotein family protein	533	20	0.68	3.7e-22	P:response to acid chemical; P:signal transduction; P:response to hormone; P:response to oxygen-containing compound	4	-	no IPS match
G0MWCVW03HEZXX	probable polygalacturonase	331	9	0.8867	2.3e-08	F:polygalacturonase activity; P:cell wall organization; C:extracellular region; P:starch metabolic process; P:sucrose metabolic process	5	EC:3.2.1.15	SIGNAL_PEPTIDE_C_REGION (PHOBIUS); SIGNAL_PEPTIDE_N_REGION (PHOBIUS); SIGNAL_PEPTIDE (PHOBIUS); SIGNAL_PEPTIDE_H_REGION (PHOBIUS); NON_CYTOPLASMIC_DOMAIN (PHOBIUS); TMhelix (TMHMM)
G0MWCVW03GDVYA	---NA---	410	0	-	-		-	-	no IPS match
G0MWCVW03HJBHB	trans- -dihydrobenzene- -diol dehydrogenase-like	477	20	0.9225	9.7e-93	F:inositol 2-dehydrogenase activity; P:inositol metabolic process; P:oxidation-reduction process	3	EC:1.1.1.18; EC:1.1.1.1	G3DSA:3.30.360.10 (GENE3D); PTHR22604:SF101 (PANTHER); PTHR22604 (PANTHER); SSF55347 (SUPERFAMILY)
G0MWCVW03G20QG	hypothetical protein (fragment at BAC end)	414	5	0.796	2e-33	C:chloroplast	1	-	SIGNAL_PEPTIDE_N_REGION (PHOBIUS); NON_CYTOPLASMIC_DOMAIN (PHOBIUS); SIGNAL_PEPTIDE_H_REGION (PHOBIUS); SIGNAL_PEPTIDE_C_REGION (PHOBIUS); SIGNAL_PEPTIDE (PHOBIUS); SignalP-noTM (SIGNALP_EUK)
G0MWCVW03GRRRX	---NA---	448	0	-	-		-	-	NON_CYTOPLASMIC_DOMAIN (PHOBIUS); NON_CYTOPLASMIC_DOMAIN (PHOBIUS); TRANSMEMBRANE (PHOBIUS); TRANSMEMBRANE (PHOBIUS); CYTOPLASMIC_DOMAIN (PHOBIUS)
G0MWCVW03HKC64	actin cross-linking protein	450	15	0.6547	5.2e-32	F:actin filament binding; C:nucleus; P:pollen tube growth; C:vacuole; P:regulation of biological process; P:response to ethylene	6	-	IPR007679 (PFAM); G3DSA:2.80.10.50 (GENE3D); PTHR31205 (PANTHER); PTHR31205:SF2 (PANTHER); IPR008999 (SUPERFAMILY)
G0MWCVW03FZD0J	---NA---	291	0	-	-		-	-	no IPS match
G0MWCVW03F7UT6	---NA---	522	0	-	-		-	-	no IPS match
G0MWCVW03GZUSA	protein chloroplastic isoform x1	417	20	0.838	1.9e-32	F:thiamine pyrophosphate binding; P:cellular amino acid catabolic process; F:2-succinyl-5-enolpyruvyl-6-hydroxy-3-cyclohexene-1-carboxylic-acid synthase activity; P:menaquinone biosynthetic process; F:2-succinyl-6-hydroxy-2,4-cyclohexadiene-1-carboxylate synthase activity	5	EC:4.2.99.20; EC:2.2.1.9	no IPS match
G0MWCVW03G88JP	---NA---	459	0	-	-		-	-	no IPS match
G0MWCVW03GR0SE	---NA---	371	0	-	-		-	-	no IPS match
G0MWCVW03HCZ5S	---NA---	387	0	-	-		-	-	no IPS match
G0MWCVW03G2DEB	u1 small nuclear ribonucleoprotein component snu71	372	20	0.784	6e-52	P:biological_process; C:ribonucleoprotein complex; P:nucleotide biosynthetic process; C:viral nucleocapsid; C:cellular_component; F:molecular_function	6	-	no IPS match
G0MWCVW03F4B7P	dentin sialophospho isoform 3	364	20	0.696	2e-18	P:biological_process	1	-	SIGNAL_PEPTIDE_N_REGION (PHOBIUS); SIGNAL_PEPTIDE_H_REGION (PHOBIUS); SIGNAL_PEPTIDE_C_REGION (PHOBIUS); SIGNAL_PEPTIDE (PHOBIUS); NON_CYTOPLASMIC_DOMAIN (PHOBIUS)
G0MWCVW03HGYIN	---NA---	394	0	-	-		-	-	no IPS match
G0MWCVW03GWCG7	vq motif-containing protein	481	2	0.73	0.00046	P:regulation of multi-organism process; P:regulation of plant-type hypersensitive response; P:detection of biotic stimulus; P:response to wounding; P:salicylic acid biosynthetic process; P:systemic acquired resistance, salicylic acid mediated signaling pathway; P:defense response to bacterium; P:protein targeting to membrane; P:jasmonic acid mediated signaling pathway; P:response to ethylene; P:r…	20	-	IPR008889 (PFAM)
G0MWCVW03GZ4PD	en spm-like transposon protein	415	10	0.668	3.4e-33	C:nucleus	1	-	IPR027806 (PFAM); PTHR22930:SF10 (PANTHER); PTHR22930 (PANTHER)
G0MWCVW03GVRQ6	f-box-like wd repeat-containing protein tbl1xr1	301	20	0.6885	9.7e-27	F:protein binding; P:histone modification; P:protein modification by small protein conjugation or removal	3	-	IPR001680 (SMART); IPR015943 (G3DSA:2.130.10.GENE3D); PTHR22846 (PANTHER); PTHR22846:SF38 (PANTHER); IPR001680 (PROSITE_PROFILES); IPR017986 (PROSITE_PROFILES); IPR017986 (SUPERFAMILY)
G0MWCVW03GZZS7	thioredoxin isoform 1	441	20	0.679	1.9e-35	C:cell; P:cell redox homeostasis	2	-	no IPS match
G0MWCVW03HAQF3	---NA---	307	0	-	-		-	-	no IPS match
G0MWCVW03HGU4P	preprotein translocase subunit chloroplastic	307	8	0.5613	4.5e-13	C:chloroplast; C:membrane; P:protein transport; C:integral component of membrane; P:transport	5	-	no IPS match
G0MWCVW03GOEZU	glutaredoxin domain-containing cysteine-rich protein 1-like	434	20	0.784	2e-40	C:cell; P:obsolete electron transport; F:protein disulfide oxidoreductase activity; F:electron carrier activity; P:cell redox homeostasis; P:oxidation-reduction process	6	-	IPR012336 (G3DSA:3.40.30.GENE3D); PTHR10168 (PANTHER); PTHR10168:SF68 (PANTHER); IPR002109 (PROSITE_PROFILES); IPR012336 (SUPERFAMILY)
G0MWCVW03GNHBM	---NA---	366	0	-	-		-	-	no IPS match
G0MWCVW03HG8E2	mitochondrial inner membrane protein oxa1-like	481	20	0.786	2.9e-39	P:protein targeting to mitochondrion; C:integral component of membrane; C:intracellular; P:protein insertion into membrane	4	-	no IPS match
G0MWCVW03FXJJD	---NA---	450	0	-	-		-	-	no IPS match
G0MWCVW03FM07P	---NA---	448	0	-	-		-	-	TRANSMEMBRANE (PHOBIUS); CYTOPLASMIC_DOMAIN (PHOBIUS); NON_CYTOPLASMIC_DOMAIN (PHOBIUS); TMhelix (TMHMM)
G0MWCVW03GF3NH	---NA---	295	0	-	-		-	-	no IPS match
G0MWCVW03G9TNB	violaxanthin de- chloroplastic	320	20	0.9345	1.5e-60	P:chlorophyll metabolic process; C:magnesium chelatase complex; F:magnesium chelatase activity; P:sterol biosynthetic process	4	EC:6.6.1.1	no IPS match
G0MWCVW03GO8IU	---NA---	352	0	-	-		-	-	no IPS match
G0MWCVW03GQWUV	delta -sterol reductase	333	20	0.95	1.3e-62	P:acetyl-CoA metabolic process; C:membrane; P:brassinosteroid biosynthetic process; P:oxidation-reduction process; F:delta14-sterol reductase activity; P:pentacyclic triterpenoid biosynthetic process	6	EC:1.3.1.70	IPR001171 (PFAM); PTHR21257 (PANTHER); NON_CYTOPLASMIC_DOMAIN (PHOBIUS); SIGNAL_PEPTIDE (PHOBIUS); CYTOPLASMIC_DOMAIN (PHOBIUS); SIGNAL_PEPTIDE_N_REGION (PHOBIUS); TRANSMEMBRANE (PHOBIUS); SIGNAL_PEPTIDE_H_REGION (PHOBIUS); SIGNAL_PEPTIDE_C_REGION (PHOBIUS); SignalP-noTM (SIGNALP_EUK); TMhelix (TMHMM); TMhelix (TMHMM); TMhelix (TMHMM)
G0MWCVW03GAY5X	---NA---	360	0	-	-		-	-	NON_CYTOPLASMIC_DOMAIN (PHOBIUS); CYTOPLASMIC_DOMAIN (PHOBIUS); TRANSMEMBRANE (PHOBIUS); TMhelix (TMHMM)
G0MWCVW03HBT3X	---NA---	389	0	-	-		-	-	CYTOPLASMIC_DOMAIN (PHOBIUS); NON_CYTOPLASMIC_DOMAIN (PHOBIUS); TRANSMEMBRANE (PHOBIUS); TMhelix (TMHMM)
G0MWCVW03HB84H	---NA---	424	0	-	-		-	-	no IPS match
G0MWCVW03F6342	peptidyl-prolyl cis-trans isomerase chloroplastic	455	20	0.889	6.2e-66	C:chloroplast stroma; P:chlorophyll biosynthetic process; P:regulation of multi-organism process; P:regulation of plant-type hypersensitive response; P:detection of biotic stimulus; P:transcription from plastid promoter; P:salicylic acid biosynthetic process; P:protein peptidyl-prolyl isomerization; P:rRNA processing; P:photosynthetic electron transport in photosystem I; C:chloroplast thylakoid m…	33	EC:5.2.1.8	IPR023222 (G3DSA:1.20.120.GENE3D); IPR023222 (SUPERFAMILY)
G0MWCVW03GM6YX	---NA---	344	0	-	-		-	-	TRANSMEMBRANE (PHOBIUS); NON_CYTOPLASMIC_DOMAIN (PHOBIUS); CYTOPLASMIC_DOMAIN (PHOBIUS); TMhelix (TMHMM)
G0MWCVW03GB2IT	protein far1-related sequence 6	410	20	0.6845	1.8e-43	F:zinc ion binding; P:regulation of transcription, DNA-templated	2	-	no IPS match
G0MWCVW03GW2MF	---NA---	365	0	-	-		-	-	no IPS match
G0MWCVW03FY4LV	pathogenesis-related homeodomain protein isoform x1	171	20	0.8235	7.2e-17	C:nucleus; F:zinc ion binding; P:positive regulation of transcription, DNA-templated; F:sequence-specific DNA binding	4	-	IPR001356 (PFAM); IPR009057 (G3DSA:1.10.10.GENE3D); IPR001356 (PROSITE_PROFILES); IPR009057 (SUPERFAMILY)
G0MWCVW03G07QN	probable ubiquitin-conjugating enzyme e2 23	469	20	0.7055	1.9e-33	C:cytosol	1	-	NON_CYTOPLASMIC_DOMAIN (PHOBIUS); TRANSMEMBRANE (PHOBIUS); CYTOPLASMIC_DOMAIN (PHOBIUS); TMhelix (TMHMM)
G0MWCVW03G46WC	core-2 i-branching beta- -n-acetylglucosaminyltransferase family protein isoform partial	431	20	0.888	4.6e-64	F:acetylglucosaminyltransferase activity; C:membrane; P:metabolic process	3	EC:2.4.1	IPR003406 (PFAM); PTHR31042 (PANTHER); PTHR31042:SF2 (PANTHER)
G0MWCVW03F76SR	---NA---	374	0	-	-		-	-	no IPS match
G0MWCVW03FU2WM	squamosa promoter-binding-like protein 1	315	7	0.7757	8.4e-09	C:nucleus; F:DNA binding	2	-	no IPS match
G0MWCVW03F5ZD9	cag repeat protein 32	331	20	0.7005	7.5e-14	F:DNA binding; P:metabolic process; F:helicase activity	3	-	no IPS match
G0MWCVW03GD1IY	---NA---	386	0	-	-		-	-	SignalP-noTM (SIGNALP_EUK)
G0MWCVW03G8VVW	pleckstrin homology domain-containing protein	328	8	0.7825	1.2e-44	C:chloroplast; C:plasmodesma; P:actin nucleation; C:Golgi apparatus; P:cell adhesion; P:trichome morphogenesis; P:root hair cell differentiation; P:cell wall organization; C:vacuole; C:plasma membrane	10	-	no IPS match
G0MWCVW03FO685	probable 28s rrna (cytosine-c )-methyltransferase isoform x1	443	20	0.8775	1.1e-13	F:rRNA methyltransferase activity; F:RNA binding; P:rRNA methylation; P:regulation of transcription, DNA-templated; P:tRNA metabolic process; P:protein targeting to chloroplast; P:chloroplast organization; C:intracellular	8	EC:2.1.1	no IPS match
G0MWCVW03FRUKJ	---NA---	351	0	-	-		-	-	CYTOPLASMIC_DOMAIN (PHOBIUS); TRANSMEMBRANE (PHOBIUS); NON_CYTOPLASMIC_DOMAIN (PHOBIUS); TMhelix (TMHMM)
G0MWCVW03GNMO5	---NA---	375	0	-	-		-	-	no IPS match
G0MWCVW03GDQH1	PREDICTED: uncharacterized protein LOC105956176 isoform X2	318	8	0.745	4.4e-12	P:biological_process; P:ER to Golgi vesicle-mediated transport; C:cytoplasm; P:protein glycosylation; P:amino acid import	5	-	no IPS match
G0MWCVW03GJP7B	---NA---	291	0	-	-		-	-	TRANSMEMBRANE (PHOBIUS); CYTOPLASMIC_DOMAIN (PHOBIUS); TRANSMEMBRANE (PHOBIUS); CYTOPLASMIC_DOMAIN (PHOBIUS); NON_CYTOPLASMIC_DOMAIN (PHOBIUS)
G0MWCVW03HABRL	transmembrane protein 106b	381	20	0.7945	1.4e-37	P:metabolic process; F:transferase activity	2	-	SignalP-noTM (SIGNALP_EUK)
G0MWCVW03FQV3L	---NA---	393	0	-	-		-	-	no IPS match
G0MWCVW03G1GN3	translation initiation factor partial	368	20	0.882	1.4e-26	P:regulation of chromosome organization; P:nucleotide biosynthetic process; P:protein desumoylation; C:ribosome; P:regulation of translational initiation; P:tissue development; P:organ morphogenesis; F:GTP binding; F:translation initiation factor activity; F:GTPase activity; P:positive regulation of organelle organization; P:vegetative to reproductive phase transition of meristem; P:hydrogen pero…	13	EC:3.6.1; EC:3.6.1.15	G3DSA:2.40.30.10 (GENE3D); PTHR23115:SF105 (PANTHER); PTHR23115 (PANTHER); IPR009000 (SUPERFAMILY)
G0MWCVW03GKMWD	pentatricopeptide repeat-containing protein at5g43790	342	19	0.75	1.2e-20	F:hydrolase activity	1	-	no IPS match
G0MWCVW03GA4XB	---NA---	73	0	-	-		-	-	no IPS match
G0MWCVW03HD7GL	peptidyl-prolyl cis-trans isomerase g	402	20	0.763	4.2e-08	P:metabolic process; F:isomerase activity	2	-	Coil (COILS)
G0MWCVW03GN71H	---NA---	149	0	-	-		-	-	NON_CYTOPLASMIC_DOMAIN (PHOBIUS); TRANSMEMBRANE (PHOBIUS); CYTOPLASMIC_DOMAIN (PHOBIUS); TMhelix (TMHMM)
G0MWCVW03GNHUC	brefeldin a-inhibited guanine nucleotide-exchange protein 2-like	426	20	0.9245	8.3e-53	F:ARF guanyl-nucleotide exchange factor activity; P:regulation of ARF protein signal transduction; P:positive regulation of GTPase activity	3	-	PTHR10663:SF108 (PANTHER); PTHR10663 (PANTHER)
G0MWCVW03F7EYG	---NA---	296	0	-	-		-	-	no IPS match
G0MWCVW03GV4YY	---NA---	178	0	-	-		-	-	no IPS match
G0MWCVW03GHKNG	---NA---	151	0	-	-		-	-	no IPS match
G0MWCVW03HJPC2	cellulose synthase-like protein d3	335	20	0.953	2.6e-63	C:integral component of membrane; F:cellulose synthase (UDP-forming) activity; P:UDP-glucose metabolic process; P:cellulose biosynthetic process; P:starch metabolic process; P:sucrose metabolic process	6	EC:2.4.1.12; EC:2.4.1	IPR005150 (PFAM); PTHR13301 (PANTHER); PTHR13301:SF35 (PANTHER); NON_CYTOPLASMIC_DOMAIN (PHOBIUS); CYTOPLASMIC_DOMAIN (PHOBIUS); TRANSMEMBRANE (PHOBIUS); TMhelix (TMHMM)
G0MWCVW03HBEC6	nuclear pore complex protein gp210-like	291	20	0.6625	1.1e-05	F:nucleic acid binding; P:DNA integration	2	-	no IPS match
G0MWCVW03FVZ3X	proteasome activating protein 200 isoform 4	314	20	0.755	2.2e-18	C:proteasome complex	1	-	no IPS match
G0MWCVW03GC3VD	dna-directed rna polymerase i subunit rpa1	293	20	0.865	6.8e-44	P:mRNA export from nucleus; F:DNA binding; F:zinc ion binding; P:pyrimidine nucleobase metabolic process; C:plasmodesma; F:DNA-directed RNA polymerase activity; P:protein import into nucleus; P:DNA-templated transcription, elongation; P:purine nucleobase metabolic process; C:nucleolus	10	EC:2.7.7.6	IPR007066 (PFAM); IPR015699 (PTHR19376:PANTHER); PTHR19376 (PANTHER); SSF64484 (SUPERFAMILY); TMhelix (TMHMM)
G0MWCVW03GIRFS	---NA---	231	0	-	-		-	-	SignalP-noTM (SIGNALP_EUK)
G0MWCVW03GBUOH	---NA---	371	0	-	-		-	-	TRANSMEMBRANE (PHOBIUS); CYTOPLASMIC_DOMAIN (PHOBIUS); NON_CYTOPLASMIC_DOMAIN (PHOBIUS); TMhelix (TMHMM)
G0MWCVW03FWP1T	probable cellulose synthase a catalytic subunit 3	335	20	0.913	5.8e-38	F:zinc ion binding; C:integral component of membrane; F:cellulose synthase (UDP-forming) activity; P:cellulose biosynthetic process; P:UDP-glucose metabolic process; P:cell wall organization; P:starch metabolic process; C:plasma membrane; P:sucrose metabolic process	9	EC:2.4.1.12; EC:2.4.1	no IPS match
G0MWCVW03GTPOV	---NA---	360	0	-	-		-	-	no IPS match
G0MWCVW03HCS46	probable copper-transporting atpase hma5	437	20	0.943	2.1e-62	F:ATP binding; F:copper-exporting ATPase activity; P:copper ion export; F:copper ion binding; P:metabolic process; C:integral component of membrane	6	EC:3.6.1; EC:3.6.1.3; EC:3.6.1.15; EC:3.6.3.4	IPR008250 (PFAM); IPR008250 (G3DSA:2.70.150.GENE3D); PTHR24093 (PANTHER); PTHR24093:SF230 (PANTHER); NON_CYTOPLASMIC_DOMAIN (PHOBIUS); TRANSMEMBRANE (PHOBIUS); CYTOPLASMIC_DOMAIN (PHOBIUS); SSF81653 (SUPERFAMILY); TMhelix (TMHMM)
G0MWCVW03G04CP	chlorophyll a-b binding chloroplastic	276	20	0.779	1.6e-27	P:divalent metal ion transport; P:pentose-phosphate shunt; C:photosystem II; P:response to high light intensity; P:photosynthesis, light harvesting; C:photosystem I; P:rRNA processing; P:response to sucrose; C:chloroplast; F:metal ion binding; C:integral component of membrane; P:protein-chromophore linkage; P:isopentenyl diphosphate biosynthetic process, methylerythritol 4-phosphate pathway; P:gl…	17	-	no IPS match
G0MWCVW03HEANO	---NA---	150	0	-	-		-	-	no IPS match
G0MWCVW03GLF85	---NA---	373	0	-	-		-	-	no IPS match
G0MWCVW03G63P8	---NA---	189	0	-	-		-	-	no IPS match
G0MWCVW03G9IFF	---NA---	267	0	-	-		-	-	no IPS match
G0MWCVW03HDYSL	---NA---	371	0	-	-		-	-	no IPS match
G0MWCVW03GRZ7J	---NA---	359	0	-	-		-	-	no IPS match
G0MWCVW03FV5GN	nad-dependent protein deacetylase srt1 isoform x1	395	20	0.9585	6.7e-56	P:protein ADP-ribosylation; F:NAD(P)+-protein-arginine ADP-ribosyltransferase activity; F:NAD+ binding	3	EC:2.4.2.31	IPR003000 (PFAM); IPR029035 (G3DSA:3.40.50.GENE3D); PTHR11085:SF17 (PANTHER); IPR003000 (PANTHER); IPR026590 (PROSITE_PROFILES); IPR029035 (SUPERFAMILY)
G0MWCVW03GW350	eukaryotic initiation factor 4f subunit p150 isoform 2	368	20	0.842	7e-14	F:translation initiation factor activity; C:chloroplast; C:ribosome; P:regulation of translational initiation	4	-	CYTOPLASMIC_DOMAIN (PHOBIUS); TRANSMEMBRANE (PHOBIUS); NON_CYTOPLASMIC_DOMAIN (PHOBIUS); TMhelix (TMHMM)
G0MWCVW03G9F5W	---NA---	315	0	-	-		-	-	no IPS match
G0MWCVW03F5LXS	---NA---	229	0	-	-		-	-	no IPS match
G0MWCVW03F3CX1	---NA---	418	0	-	-		-	-	G3DSA:3.10.450.50 (GENE3D)
G0MWCVW03GVGZD	---NA---	291	0	-	-		-	-	no IPS match
G0MWCVW03GZU5O	myosin-9 isoform x3	250	17	0.7847	1.5e-08	C:transcription factor complex; F:transcription factor activity, sequence-specific DNA binding; P:regulation of transcription, DNA-templated; P:regulation of transcription, DNA-templated	4	-	no IPS match
G0MWCVW03F3IQL	---NA---	226	0	-	-		-	-	SIGNAL_PEPTIDE_C_REGION (PHOBIUS); NON_CYTOPLASMIC_DOMAIN (PHOBIUS); SIGNAL_PEPTIDE_N_REGION (PHOBIUS); SIGNAL_PEPTIDE_H_REGION (PHOBIUS); SIGNAL_PEPTIDE (PHOBIUS); TMhelix (TMHMM)
G0MWCVW03FXGPX	---NA---	59	0	-	-		-	-	no IPS match
G0MWCVW03GVMTK	---NA---	104	0	-	-		-	-	CYTOPLASMIC_DOMAIN (PHOBIUS); NON_CYTOPLASMIC_DOMAIN (PHOBIUS); TRANSMEMBRANE (PHOBIUS); TMhelix (TMHMM)
G0MWCVW03F9K6P	arogenate dehydratase prephenate dehydratase chloroplastic	340	20	0.8825	2.6e-29	F:chorismate mutase activity; P:L-phenylalanine biosynthetic process; P:tryptophan biosynthetic process; P:L-phenylalanine biosynthetic process; C:cytoplasm; P:tyrosine biosynthetic process; F:amino acid binding; F:prephenate dehydratase activity	8	EC:4.2.1.51; EC:5.4.99.5	CYTOPLASMIC_DOMAIN (PHOBIUS); CYTOPLASMIC_DOMAIN (PHOBIUS); NON_CYTOPLASMIC_DOMAIN (PHOBIUS); TRANSMEMBRANE (PHOBIUS); TRANSMEMBRANE (PHOBIUS)
G0MWCVW04IB387	---NA---	352	0	-	-		-	-	no IPS match
G0MWCVW04I0V4R	diacylglycerol kinase 7-like	477	20	0.7295	6.5e-22	F:nucleotide binding; P:glycerolipid metabolic process; P:phospholipid catabolic process; F:diacylglycerol kinase activity; P:phosphorylation; P:protein kinase C-activating G-protein coupled receptor signaling pathway	6	EC:2.7.1.107	no IPS match
G0MWCVW04JWBNH	cysteine-rich receptor-like protein kinase 2	293	20	0.8885	2.3e-26	F:ATP binding; C:plasmodesma; P:protein autophosphorylation; P:serine family amino acid metabolic process; F:protein serine/threonine kinase activity; C:plasma membrane	6	EC:2.7.11	PTHR24420 (PANTHER); PTHR24420:SF718 (PANTHER); IPR011009 (SUPERFAMILY)
G0MWCVW04JN4PZ	hypothetical protein CICLE_v10017905mg, partial	518	20	0.5515	3.1e-14	P:proteolysis; F:cysteine-type peptidase activity	2	-	IPR015410 (PFAM); PTHR31470 (PANTHER)
G0MWCVW04JXUX6	---NA---	231	0	-	-		-	-	no IPS match
G0MWCVW04H69Q9	glutamate receptor -like	442	20	0.586	1.1e-29	P:ion transport; C:membrane; C:integral component of membrane; P:ionotropic glutamate receptor signaling pathway; F:ionotropic glutamate receptor activity; P:transport	6	-	no IPS match
G0MWCVW04JYB0V	---NA---	425	0	-	-		-	-	no IPS match
G0MWCVW04JTISI	transcription factor myb44-like	397	18	0.5122	8e-17	F:DNA binding	1	-	no IPS match
G0MWCVW04IGESN	---NA---	490	0	-	-		-	-	no IPS match
G0MWCVW04JTM6C	---NA---	394	0	-	-		-	-	no IPS match
G0MWCVW04IPDJU	40s ribosomal protein s3a	425	20	0.958	2.2e-81	P:mitotic spindle elongation; F:structural constituent of ribosome; C:cytosolic small ribosomal subunit; P:multicellular organismal development; P:oogenesis; P:ribosome biogenesis; P:translation	7	-	IPR001593 (PFAM); PTHR11830 (PANTHER); IPR018281 (PROSITE_PATTERNS)
G0MWCVW04JE93A	yrdc domain-containing mitochondrial	478	20	0.9085	7.5e-19	F:double-stranded RNA binding	1	-	no IPS match
G0MWCVW04JFHPI	---NA---	366	0	-	-		-	-	no IPS match
G0MWCVW04IKGLQ	protein low psii accumulation chloroplastic	437	20	0.7585	3.9e-46	C:chloroplast; P:photosystem II oxygen evolving complex assembly; P:thylakoid membrane organization	3	-	no IPS match
G0MWCVW04JD2CC	hypothetical protein VITISV_010987	433	19	0.5263	5.8e-07	F:binding	1	-	CYTOPLASMIC_DOMAIN (PHOBIUS); TRANSMEMBRANE (PHOBIUS); NON_CYTOPLASMIC_DOMAIN (PHOBIUS); TMhelix (TMHMM)
G0MWCVW04JK7Y5	vesicle-associated protein 1-2	414	3	0.8733	2.4e-05	C:endoplasmic reticulum membrane	1	-	Coil (COILS); IPR016763 (PANTHER); PTHR10809:SF43 (PANTHER); CYTOPLASMIC_DOMAIN (PHOBIUS); TRANSMEMBRANE (PHOBIUS); NON_CYTOPLASMIC_DOMAIN (PHOBIUS); TMhelix (TMHMM)
G0MWCVW04I81SJ	---NA---	227	0	-	-		-	-	no IPS match
G0MWCVW04JIY4J	---NA---	470	0	-	-		-	-	no IPS match
G0MWCVW04JJDXS	---NA---	504	0	-	-		-	-	TRANSMEMBRANE (PHOBIUS); NON_CYTOPLASMIC_DOMAIN (PHOBIUS); CYTOPLASMIC_DOMAIN (PHOBIUS); TMhelix (TMHMM)
G0MWCVW04H5D1R	transcription factor pcl1-like	435	20	0.8375	2.9e-53	F:DNA binding; C:transcription factor complex; F:transcription factor activity, sequence-specific DNA binding; P:regulation of transcription, DNA-templated; P:regulation of transcription, DNA-templated	5	-	IPR006447 (TIGRFAM); IPR001005 (PFAM); IPR009057 (G3DSA:1.10.10.GENE3D); PTHR31442 (PANTHER); PTHR31442:SF2 (PANTHER); IPR009057 (SUPERFAMILY)
G0MWCVW04JLBWB	---NA---	527	0	-	-		-	-	NON_CYTOPLASMIC_DOMAIN (PHOBIUS); CYTOPLASMIC_DOMAIN (PHOBIUS); TRANSMEMBRANE (PHOBIUS); TMhelix (TMHMM)
G0MWCVW04IOXP1	---NA---	441	0	-	-		-	-	NON_CYTOPLASMIC_DOMAIN (PHOBIUS); TRANSMEMBRANE (PHOBIUS); CYTOPLASMIC_DOMAIN (PHOBIUS); TMhelix (TMHMM)
G0MWCVW04JPPPG	---NA---	510	0	-	-		-	-	no IPS match
G0MWCVW04JVV9W	---NA---	471	0	-	-		-	-	no IPS match
G0MWCVW04JVEU2	syntaxin 61 family protein	372	20	0.904	1.3e-45	C:trans-Golgi network; P:membrane fusion; C:membrane; F:SNAP receptor activity; P:intracellular protein transport; P:Golgi vesicle transport	6	-	no IPS match
G0MWCVW04IQCZZ	---NA---	467	0	-	-		-	-	TRANSMEMBRANE (PHOBIUS); CYTOPLASMIC_DOMAIN (PHOBIUS); NON_CYTOPLASMIC_DOMAIN (PHOBIUS)
G0MWCVW04JNMNI	gdp-mannose pyrophosphorylase	513	20	0.8905	9.1e-50	F:nucleotidyltransferase activity; P:starch biosynthetic process; C:cytoplasm; P:photorespiration	4	-	IPR029044 (G3DSA:3.90.550.GENE3D); IPR005835 (PFAM); PTHR22572 (PANTHER); PTHR22572:SF85 (PANTHER); IPR029044 (SUPERFAMILY)
G0MWCVW04IUSKU	---NA---	362	0	-	-		-	-	SignalP-TM (SIGNALP_GRAM_POSITIVE)
G0MWCVW04H8ISN	---NA---	444	0	-	-		-	-	SIGNAL_PEPTIDE_C_REGION (PHOBIUS); NON_CYTOPLASMIC_DOMAIN (PHOBIUS); SIGNAL_PEPTIDE (PHOBIUS); SIGNAL_PEPTIDE_H_REGION (PHOBIUS); SIGNAL_PEPTIDE_N_REGION (PHOBIUS); SignalP-noTM (SIGNALP_EUK)
G0MWCVW04JVLMU	---NA---	209	0	-	-		-	-	no IPS match
G0MWCVW04H5VIF	udp-glucuronate 4-epimerase 1	499	20	0.9065	4.4e-57	C:trans-Golgi network; F:UDP-glucuronate 4-epimerase activity; C:endosome; F:coenzyme binding; F:UDP-glucuronate 5'-epimerase activity; P:starch metabolic process; P:sucrose metabolic process; P:nucleotide metabolic process	8	EC:5.1.3.6; EC:5.1.3.12	no IPS match
G0MWCVW04JL9PZ	coiled-coil domain-containing protein 97	373	20	0.652	2.1e-15	P:biological_process; C:cellular_component	2	-	no IPS match
G0MWCVW04J1Z0K	protein atab2	355	1	0.9	3.4e-53	P:aromatic amino acid family biosynthetic process; P:transcription from plastid promoter; P:protein autophosphorylation; P:rRNA processing; P:translation; C:chloroplast; F:RNA binding; P:de-etiolation; P:chloroplast relocation; P:photosystem II assembly; P:positive regulation of transcription, DNA-templated; P:thylakoid membrane organization; P:glucosinolate biosynthetic process; P:regulation of …	17	-	IPR009472 (PFAM)
G0MWCVW04JQOVH	---NA---	450	0	-	-		-	-	no IPS match
G0MWCVW04I2XO3	probable arabinosyltransferase arad1	536	20	0.709	4e-42	P:biological_process; P:metabolic process; F:transferase activity	3	-	IPR004263 (PFAM); PTHR11062:SF60 (PANTHER); PTHR11062 (PANTHER); NON_CYTOPLASMIC_DOMAIN (PHOBIUS); SIGNAL_PEPTIDE_H_REGION (PHOBIUS); SIGNAL_PEPTIDE_N_REGION (PHOBIUS); SIGNAL_PEPTIDE (PHOBIUS); SIGNAL_PEPTIDE_C_REGION (PHOBIUS); TMhelix (TMHMM)
G0MWCVW04JLUZH	mitochondrial adenine nucleotide transporter adnt1	375	20	0.788	2.6e-06	P:transmembrane transport; C:membrane; C:integral component of membrane; P:transport	4	-	no IPS match
G0MWCVW04IY0LW	---NA---	207	0	-	-		-	-	no IPS match
G0MWCVW04H6ZYU	tho complex subunit 2	329	20	0.8745	6.6e-26	F:phosphorelay sensor kinase activity; C:protein histidine kinase complex; P:phosphorelay signal transduction system; C:membrane; C:THO complex; P:signal transduction by protein phosphorylation	6	EC:2.7.3; EC:2.7.13.3	no IPS match
G0MWCVW04JLMPP	poly	324	20	0.9085	1.5e-27	P:reciprocal meiotic recombination; P:DNA-dependent DNA replication; P:cytokinesis by cell plate formation; P:pollen development; P:post-translational protein modification; P:determination of bilateral symmetry; F:NAD+ ADP-ribosyltransferase activity; P:methylation-dependent chromatin silencing; P:regulation of flower development; F:NAD binding; P:positive regulation of transcription, DNA-templat…	34	EC:1.3.1.74; EC:2.4.2.30	IPR001510 (G3DSA:3.30.1740.GENE3D); IPR001510 (PFAM); PTHR15447 (PANTHER); IPR008288 (PTHR15447:PANTHER); IPR001510 (PROSITE_PROFILES); SSF57716 (SUPERFAMILY)
G0MWCVW04IDSD8	---NA---	412	0	-	-		-	-	no IPS match
G0MWCVW04JP5K5	probable aldo-keto reductase 1	494	20	0.852	2.5e-40	F:oxidoreductase activity; P:alkaloid metabolic process; P:oxidation-reduction process	3	-	no IPS match
G0MWCVW04IZ4KT	---NA---	381	0	-	-		-	-	CYTOPLASMIC_DOMAIN (PHOBIUS); NON_CYTOPLASMIC_DOMAIN (PHOBIUS); TRANSMEMBRANE (PHOBIUS)
G0MWCVW04JFNZ8	adenosine trna methylthiotransferase	364	18	0.7406	1e-12	P:single-organism cellular process; P:primary metabolic process; P:cellular metabolic process; P:single-organism metabolic process; P:organic substance metabolic process	5	-	NON_CYTOPLASMIC_DOMAIN (PHOBIUS); TRANSMEMBRANE (PHOBIUS); CYTOPLASMIC_DOMAIN (PHOBIUS); TMhelix (TMHMM)
G0MWCVW04IONUN	hnh endonuclease domain protein	312	20	0.8915	1.1e-14	F:nucleic acid binding; P:nucleic acid phosphodiester bond hydrolysis; F:endonuclease activity	3	EC:3.1	no IPS match
G0MWCVW04IF5HZ	---NA---	386	0	-	-		-	-	no IPS match
G0MWCVW04IDV4M	probable small nuclear ribonucleoprotein f	403	20	0.953	1.4e-51	F:RNA binding; C:spliceosomal complex; C:viral nucleocapsid; C:small nucleolar ribonucleoprotein complex; P:mRNA splicing, via spliceosome	5	-	IPR001163 (SMART); G3DSA:2.30.30.100 (GENE3D); IPR001163 (PFAM); PTHR11021 (PANTHER); IPR010920 (SUPERFAMILY)
G0MWCVW04I9T9J	superkiller viralicidic activity 2-like 2	415	20	0.7615	2.2e-44	P:nucleic acid metabolic process; P:cellular macromolecule metabolic process; F:organic cyclic compound binding; F:heterocyclic compound binding; F:catalytic activity	5	-	PTHR19446:SF315 (PANTHER); PTHR19446 (PANTHER); IPR000477 (PROSITE_PROFILES)
G0MWCVW04H4D55	adenosine amp deaminase	386	1	0.91	0.00012	F:AMP deaminase activity; P:IMP salvage; P:purine ribonucleoside monophosphate biosynthetic process; F:deaminase activity	4	-	no IPS match
G0MWCVW04I96CY	f-box-like wd repeat-containing protein tbl1x	278	20	0.763	3.5e-21	F:protein binding	1	-	IPR001680 (SMART); IPR015943 (G3DSA:2.130.10.GENE3D); PTHR22846:SF2 (PANTHER); PTHR22846 (PANTHER); IPR017986 (PROSITE_PROFILES); IPR001680 (PROSITE_PROFILES); IPR011047 (SUPERFAMILY)
G0MWCVW04ICZED	---NA---	438	0	-	-		-	-	no IPS match
G0MWCVW04JFEB7	probable polygalacturonase	471	20	0.7185	7.1e-11	P:metabolic process; F:hydrolase activity, acting on glycosyl bonds	2	-	no IPS match
G0MWCVW04JAU3F	histidine kinase 2	440	20	0.88	3.6e-37	F:phosphorelay sensor kinase activity; C:protein histidine kinase complex; P:phosphorelay signal transduction system; C:membrane; P:signal transduction by protein phosphorylation; C:intracellular	6	EC:2.7.3; EC:2.7.13.3	IPR001789 (PFAM); G3DSA:3.40.50.2300 (GENE3D); PTHR24423:SF363 (PANTHER); PTHR24423:SF363 (PANTHER); PTHR24423 (PANTHER); IPR001789 (PROSITE_PROFILES); IPR011006 (SUPERFAMILY)
G0MWCVW04JU9WP	---NA---	310	0	-	-		-	-	no IPS match
G0MWCVW04IJ95Q	---NA---	166	0	-	-		-	-	no IPS match
G0MWCVW04I7WF2	choline transporter-like protein 2	386	15	0.574	1.1e-05	P:biological_process; P:phloem development; P:choline transport; F:choline transmembrane transporter activity; P:xylem and phloem pattern formation; C:plasma membrane; C:phragmoplast; P:root development; C:trans-Golgi network; C:plasmodesma; C:membrane; C:integral component of membrane; C:sieve plate; P:sieve element differentiation	14	-	NON_CYTOPLASMIC_DOMAIN (PHOBIUS); TRANSMEMBRANE (PHOBIUS); CYTOPLASMIC_DOMAIN (PHOBIUS); TMhelix (TMHMM)
G0MWCVW04I1K6H	ethylene-responsive transcription factor rap2-2-like	406	20	0.824	6.8e-08	C:nucleus; F:DNA binding; C:transcription factor complex; F:transcription factor activity, sequence-specific DNA binding; P:regulation of transcription, DNA-templated; P:regulation of transcription, DNA-templated	6	-	no IPS match
G0MWCVW04IK3DY	---NA---	373	0	-	-		-	-	no IPS match
G0MWCVW04I3QYO	pti1-like tyrosine-protein kinase at3g15890	432	11	0.7955	1.4e-08	F:nucleotide binding; F:ATP binding; F:protein kinase activity; F:protein serine/threonine kinase activity; P:protein phosphorylation	5	-	no IPS match
G0MWCVW04JSPH2	histone acetyltransferase hac1-like isoform x2	206	20	0.8885	9.9e-27	F:zinc ion binding; P:acyl-carrier-protein biosynthetic process; P:embryo development ending in seed dormancy; P:regulation of transcription, DNA-templated; P:cell adhesion; P:trichome morphogenesis; P:root hair cell differentiation; P:regulation of transcription, DNA-templated; C:histone acetyltransferase complex; F:histone acetyltransferase activity; C:transcription factor complex; F:transcript…	17	EC:2.3.1.48; EC:2.3.1	IPR000433 (PFAM); IPR000433 (PROSITE_PATTERNS); IPR031162 (PROSITE_PROFILES); IPR000433 (PROSITE_PROFILES); SSF57850 (SUPERFAMILY)
G0MWCVW04JYSJP	uncharacterized protein	436	1	0.51	1.7e-06	P:biological_process; C:mitochondrion; F:molecular_function	3	-	no IPS match
G0MWCVW04INCFN	beta-adaptin-like protein a	373	20	0.972	1.3e-17	P:vesicle-mediated transport; C:clathrin adaptor complex; F:protein transporter activity; P:intracellular protein transport	4	-	no IPS match
G0MWCVW04JB1DN	zinc finger protein constans-like 9	421	20	0.886	3.4e-46	F:zinc ion binding; C:intracellular	2	-	IPR000315 (SMART); IPR000315 (PFAM); PTHR31717 (PANTHER); PTHR31717:SF3 (PANTHER); IPR000315 (PROSITE_PROFILES); IPR000315 (PROSITE_PROFILES)
G0MWCVW04IMLWD	---NA---	346	0	-	-		-	-	TRANSMEMBRANE (PHOBIUS); CYTOPLASMIC_DOMAIN (PHOBIUS); NON_CYTOPLASMIC_DOMAIN (PHOBIUS); TMhelix (TMHMM)
G0MWCVW04H2TVG	diacylglycerol kinase 7-like	371	20	0.7885	1.3e-32	F:ATP binding; P:glycerolipid metabolic process; P:phospholipid catabolic process; F:diacylglycerol kinase activity; P:phosphorylation; P:protein kinase C-activating G-protein coupled receptor signaling pathway	6	EC:2.7.1.107	IPR001206 (PFAM); PTHR11255:SF35 (PANTHER); PTHR11255 (PANTHER); IPR016064 (SUPERFAMILY)
G0MWCVW04I94F6	PREDICTED: uncharacterized protein LOC105158790 isoform X2	389	20	0.7325	3.1e-27	F:DNA binding	1	-	no IPS match
G0MWCVW04JOEWG	probable galactinol--sucrose galactosyltransferase 2	368	20	0.711	4.4e-29	F:catalytic activity	1	-	no IPS match
G0MWCVW04IJBGE	polyol transporter 5-like	409	20	0.7995	1.3e-60	F:substrate-specific transmembrane transporter activity; P:transmembrane transport; C:integral component of membrane; P:carbohydrate transport	4	-	IPR003663 (PRINTS); G3DSA:1.20.1250.20 (GENE3D); IPR005828 (PFAM); PTHR24063:SF327 (PANTHER); PTHR24063 (PANTHER); CYTOPLASMIC_DOMAIN (PHOBIUS); TRANSMEMBRANE (PHOBIUS); NON_CYTOPLASMIC_DOMAIN (PHOBIUS); TRANSMEMBRANE (PHOBIUS); CYTOPLASMIC_DOMAIN (PHOBIUS); TRANSMEMBRANE (PHOBIUS); NON_CYTOPLASMIC_DOMAIN (PHOBIUS); IPR020846 (PROSITE_PROFILES); IPR020846 (SUPERFAMILY); TMhelix (TMHMM); TMhelix (…
G0MWCVW04JJ4VT	rna-binding protein 10 isoform x3	285	20	0.8175	2.6e-20	F:nucleotide binding; F:nucleic acid binding; F:zinc ion binding	3	-	no IPS match
G0MWCVW04JTQQ5	---NA---	467	0	-	-		-	-	no IPS match
G0MWCVW04ILXPA	PREDICTED: uncharacterized protein LOC105173126	299	20	0.6595	1.1e-14	P:plant epidermis development; P:cellular component organization; P:anatomical structure morphogenesis; P:cell development	4	-	no IPS match
G0MWCVW04IOQSH	---NA---	305	0	-	-		-	-	no IPS match
G0MWCVW04H9L2K	---NA---	374	0	-	-		-	-	no IPS match
G0MWCVW04INOSQ	---NA---	292	0	-	-		-	-	NON_CYTOPLASMIC_DOMAIN (PHOBIUS); TRANSMEMBRANE (PHOBIUS); CYTOPLASMIC_DOMAIN (PHOBIUS); TMhelix (TMHMM)
G0MWCVW04JLXT7	---NA---	459	0	-	-		-	-	NON_CYTOPLASMIC_DOMAIN (PHOBIUS); CYTOPLASMIC_DOMAIN (PHOBIUS); TRANSMEMBRANE (PHOBIUS); TMhelix (TMHMM)
G0MWCVW04I94BM	probable protein phosphatase 2c 55	248	20	0.84	1.4e-16	F:phosphoprotein phosphatase activity; P:protein dephosphorylation	2	EC:3.1.3.16; EC:3.1; EC:3.1.3.41	IPR001932 (G3DSA:3.60.40.GENE3D); IPR001932 (SUPERFAMILY)
G0MWCVW04IL3NR	---NA---	382	0	-	-		-	-	TRANSMEMBRANE (PHOBIUS); CYTOPLASMIC_DOMAIN (PHOBIUS); NON_CYTOPLASMIC_DOMAIN (PHOBIUS); TMhelix (TMHMM)
G0MWCVW04H2GIK	---NA---	451	0	-	-		-	-	CYTOPLASMIC_DOMAIN (PHOBIUS); NON_CYTOPLASMIC_DOMAIN (PHOBIUS); TRANSMEMBRANE (PHOBIUS); TMhelix (TMHMM)
G0MWCVW04I3SC7	f-box protein cpr30-like	332	20	0.7325	5.4e-20	F:protein binding	1	-	IPR001810 (SMART); IPR001810 (PFAM); G3DSA:1.20.1280.50 (GENE3D); PTHR31790:SF2 (PANTHER); PTHR31790 (PANTHER); IPR001810 (PROSITE_PROFILES); IPR001810 (SUPERFAMILY)
G0MWCVW04H2VZ4	---NA---	188	0	-	-		-	-	no IPS match
G0MWCVW04IVWWB	---NA---	163	0	-	-		-	-	CYTOPLASMIC_DOMAIN (PHOBIUS); NON_CYTOPLASMIC_DOMAIN (PHOBIUS); TRANSMEMBRANE (PHOBIUS); TMhelix (TMHMM)
G0MWCVW04H6YLW	---NA---	95	0	-	-		-	-	no IPS match
G0MWCVW04H398V	---NA---	245	0	-	-		-	-	no IPS match
G0MWCVW04IXLUQ	phosphoinositide phospholipase c 2-like	390	20	0.712	6.5e-44	P:signal transduction; P:lipid metabolic process; F:phosphoric diester hydrolase activity	3	EC:3.1	IPR011992 (G3DSA:1.10.238.GENE3D); IPR015359 (PFAM); SSF47473 (SUPERFAMILY)
G0MWCVW04I1X9Z	---NA---	291	0	-	-		-	-	CYTOPLASMIC_DOMAIN (PHOBIUS); TRANSMEMBRANE (PHOBIUS); NON_CYTOPLASMIC_DOMAIN (PHOBIUS); TMhelix (TMHMM)
G0MWCVW04JALA4	---NA---	366	0	-	-		-	-	TRANSMEMBRANE (PHOBIUS); NON_CYTOPLASMIC_DOMAIN (PHOBIUS); CYTOPLASMIC_DOMAIN (PHOBIUS); TMhelix (TMHMM)
G0MWCVW04IJAQP	---NA---	377	0	-	-		-	-	no IPS match
G0MWCVW04IQJGT	---NA---	123	0	-	-		-	-	no IPS match
G0MWCVW04IX936	beta-glucosidase 24-like	136	20	0.74	4.4e-12	P:carbohydrate metabolic process; F:beta-glucosidase activity; P:defense response	3	EC:3.2.1.21; EC:3.2.1	no IPS match
G0MWCVW04JHRTJ	---NA---	391	0	-	-		-	-	no IPS match
G0MWCVW04I23YE	probable wrky transcription factor 69	498	20	0.576	8.5e-42	F:transcription factor activity, sequence-specific DNA binding; P:regulation of transcription, DNA-templated; F:sequence-specific DNA binding	3	-	TRANSMEMBRANE (PHOBIUS); CYTOPLASMIC_DOMAIN (PHOBIUS); NON_CYTOPLASMIC_DOMAIN (PHOBIUS); SignalP-TM (SIGNALP_GRAM_POSITIVE)
G0MWCVW04H5NU9	---NA---	400	0	-	-		-	-	no IPS match
G0MWCVW04JDS2A	---NA---	379	0	-	-		-	-	SIGNAL_PEPTIDE_H_REGION (PHOBIUS); SIGNAL_PEPTIDE_N_REGION (PHOBIUS); SIGNAL_PEPTIDE_C_REGION (PHOBIUS); SIGNAL_PEPTIDE (PHOBIUS); NON_CYTOPLASMIC_DOMAIN (PHOBIUS)
G0MWCVW04I9JRV	---NA---	370	0	-	-		-	-	no IPS match
G0MWCVW04JXGC8	serine carboxypeptidase-like 51	379	20	0.8985	1.6e-67	P:systemic acquired resistance; P:proteolysis; F:serine-type carboxypeptidase activity; P:response to endoplasmic reticulum stress	4	EC:3.4.21; EC:3.4.16	IPR029058 (G3DSA:3.40.50.GENE3D); IPR001563 (PFAM); IPR001563 (PANTHER); PTHR11802:SF3 (PANTHER); IPR029058 (SUPERFAMILY)
G0MWCVW04ISCB8	---NA---	274	0	-	-		-	-	no IPS match
G0MWCVW04JROO6	---NA---	133	0	-	-		-	-	no IPS match
G0MWCVW04JXKAZ	tubulin-folding cofactor e	542	20	0.874	2.2e-79	C:chloroplast; P:glycerolipid metabolic process; P:embryo development ending in seed dormancy; P:lipid catabolic process; F:triglyceride lipase activity	5	EC:3.1.1; EC:3.1.1.1; EC:3.1.1.3	no IPS match
G0MWCVW04IGN0K	---NA---	124	0	-	-		-	-	no IPS match
G0MWCVW04I9RYT	---NA---	64	0	-	-		-	-	no IPS match
G0MWCVW04H4JVL	---NA---	380	0	-	-		-	-	no IPS match
G0MWCVW04I59HR	---NA---	284	0	-	-		-	-	no IPS match
G0MWCVW04H5MC8	serine threonine-protein kinase aurora-1-like	257	20	0.9925	1.8e-12	F:ATP binding; F:histone kinase activity (H3-S10 specific); P:chromatin silencing; P:serine family amino acid metabolic process; C:nucleolus; C:cell plate; P:mitotic cell cycle; P:histone H3-S10 phosphorylation; P:histone H3-K9 methylation	9	EC:2.7.11	no IPS match
G0MWCVW04IWW1M	probable wrky transcription factor 69	495	20	0.614	5.4e-55	F:transcription factor activity, sequence-specific DNA binding; P:regulation of transcription, DNA-templated; F:sequence-specific DNA binding	3	-	TRANSMEMBRANE (PHOBIUS); CYTOPLASMIC_DOMAIN (PHOBIUS); NON_CYTOPLASMIC_DOMAIN (PHOBIUS); SignalP-TM (SIGNALP_GRAM_POSITIVE); TMhelix (TMHMM)
G0MWCVW04JSI92	---NA---	160	0	-	-		-	-	no IPS match
G0MWCVW04H9D94	---NA---	298	0	-	-		-	-	NON_CYTOPLASMIC_DOMAIN (PHOBIUS); TRANSMEMBRANE (PHOBIUS); CYTOPLASMIC_DOMAIN (PHOBIUS); TMhelix (TMHMM)
G0MWCVW04ILCE4	---NA---	361	0	-	-		-	-	no IPS match
G0MWCVW04IXU8Y	---NA---	432	0	-	-		-	-	NON_CYTOPLASMIC_DOMAIN (PHOBIUS); TRANSMEMBRANE (PHOBIUS); CYTOPLASMIC_DOMAIN (PHOBIUS); TMhelix (TMHMM)
G0MWCVW04IN3NN	---NA---	455	0	-	-		-	-	NON_CYTOPLASMIC_DOMAIN (PHOBIUS); TRANSMEMBRANE (PHOBIUS); CYTOPLASMIC_DOMAIN (PHOBIUS); TMhelix (TMHMM)
G0MWCVW04J0YG5	---NA---	268	0	-	-		-	-	no IPS match
G0MWCVW04JX6RK	---NA---	367	0	-	-		-	-	no IPS match
G0MWCVW04JLGCE	transposon en spm sub-class	291	20	0.6255	1.1e-22	C:mitochondrion; P:proteolysis; F:cysteine-type peptidase activity	3	-	IPR004242 (PFAM); PTHR10775 (PANTHER); PTHR10775:SF88 (PANTHER)
G0MWCVW04I60VT	retrotransposon unclassified	361	20	0.6485	4.4e-19	F:aspartic-type endopeptidase activity; P:proteolysis	2	-	IPR021109 (SUPERFAMILY)
G0MWCVW04I25GJ	---NA---	55	0	-	-		-	-	no IPS match
G0MWCVW04JGR4V	---NA---	300	0	-	-		-	-	no IPS match
G0MWCVW04IBLHS	---NA---	331	0	-	-		-	-	NON_CYTOPLASMIC_DOMAIN (PHOBIUS); TRANSMEMBRANE (PHOBIUS); CYTOPLASMIC_DOMAIN (PHOBIUS); TMhelix (TMHMM)
G0MWCVW04ID626	---NA---	105	0	-	-		-	-	no IPS match
G0MWCVW04IGN4L	rna polymerase ii subunit b1 ctd phosphatase rpap2 homolog	236	20	0.6305	3e-18	P:sister chromatid cohesion; P:biological_process; P:meiotic chromosome segregation; P:chromatin silencing by small RNA	4	-	no IPS match
G0MWCVW04JC7EY	---NA---	304	0	-	-		-	-	no IPS match
G0MWCVW04IF11O	---NA---	175	0	-	-		-	-	TRANSMEMBRANE (PHOBIUS); NON_CYTOPLASMIC_DOMAIN (PHOBIUS); CYTOPLASMIC_DOMAIN (PHOBIUS); TMhelix (TMHMM)
G0MWCVW04JGW7P	---NA---	241	0	-	-		-	-	no IPS match
G0MWCVW04I7QJ2	amp deaminase-like	437	20	0.711	2.9e-06	F:AMP deaminase activity; P:IMP salvage; P:purine ribonucleoside monophosphate biosynthetic process; F:deaminase activity	4	-	no IPS match
G0MWCVW04JMTUF	---NA---	384	0	-	-		-	-	no IPS match
G0MWCVW04IGLC3	---NA---	110	0	-	-		-	-	no IPS match
G0MWCVW04IFF83	---NA---	311	0	-	-		-	-	no IPS match
G0MWCVW04H7GKZ	probable cyclic nucleotide-gated ion channel chloroplastic	352	20	0.922	1.5e-49	F:ion channel activity; P:ion transmembrane transport; C:integral component of membrane	3	-	IPR005821 (PFAM); PTHR10217 (PANTHER); PTHR10217:SF475 (PANTHER); CYTOPLASMIC_DOMAIN (PHOBIUS); NON_CYTOPLASMIC_DOMAIN (PHOBIUS); TRANSMEMBRANE (PHOBIUS); SSF81324 (SUPERFAMILY); TMhelix (TMHMM)
G0MWCVW04JATIZ	---NA---	328	0	-	-		-	-	no IPS match
G0MWCVW04JFR8W	oligopeptide transporter 7	286	20	0.7455	2.1e-16	P:single-organism transport	1	-	no IPS match
G0MWCVW04IHGZO	---NA---	402	0	-	-		-	-	no IPS match
G0MWCVW04H30SM	chloride channel isoform 4	164	20	0.89	5.2e-19	C:trans-Golgi network; P:unidimensional cell growth; P:regulation of anion transmembrane transport; C:integral component of membrane; P:chloride transport; F:voltage-gated chloride channel activity	6	-	no IPS match
G0MWCVW04IYZQS	---NA---	144	0	-	-		-	-	Coil (COILS)
G0MWCVW04I4MV1	autophagy-related protein 18f-like isoform x1	333	20	0.7125	5.1e-24	P:cellular response to extracellular stimulus; P:cellular response to stress	2	-	CYTOPLASMIC_DOMAIN (PHOBIUS); NON_CYTOPLASMIC_DOMAIN (PHOBIUS); TRANSMEMBRANE (PHOBIUS); TMhelix (TMHMM)
G0MWCVW04JJKY6	---NA---	80	0	-	-		-	-	no IPS match
G0MWCVW04IYPC7	---NA---	282	0	-	-		-	-	NON_CYTOPLASMIC_DOMAIN (PHOBIUS); CYTOPLASMIC_DOMAIN (PHOBIUS); TRANSMEMBRANE (PHOBIUS); TMhelix (TMHMM)
G0MWCVW04I40Q4	monothiol glutaredoxin- chloroplastic	392	20	0.8895	3.8e-67	C:chloroplast stroma; P:obsolete electron transport; F:protein disulfide oxidoreductase activity; P:cation transport; P:anther development; F:electron carrier activity; P:cell redox homeostasis; P:oxidation-reduction process	8	-	IPR004480 (PANTHER); PTHR10293:SF16 (PANTHER)
G0MWCVW04IKK5O	---NA---	328	0	-	-		-	-	no IPS match
G0MWCVW04IZVZG	callose synthase 2-like	443	20	0.8105	1.7e-27	F:1,3-beta-D-glucan synthase activity; P:(1->3)-beta-D-glucan biosynthetic process; C:1,3-beta-D-glucan synthase complex; P:starch metabolic process; P:sucrose metabolic process	5	EC:2.4.1.34; EC:2.4.1	PTHR12741 (PANTHER); IPR026953 (PTHR12741:PANTHER)
G0MWCVW04JL9W0	transposon tf2-1 polyprotein isoform x1	299	20	0.836	2e-26	F:nucleic acid binding; C:nucleus; P:DNA integration	3	-	no IPS match
G0MWCVW04IPP9U	---NA---	349	0	-	-		-	-	no IPS match
G0MWCVW04I8LML	---NA---	206	0	-	-		-	-	no IPS match
G0MWCVW04JTRDG	bax inhibitor 1-like	300	20	0.835	3.8e-23	C:integral component of membrane	1	-	no IPS match
G0MWCVW04IMQWL	PREDICTED: uncharacterized protein LOC105169210	351	20	0.8385	9.2e-23	C:chloroplast; C:plasma membrane	2	-	no IPS match
G0MWCVW04IR63I	---NA---	327	0	-	-		-	-	no IPS match
G0MWCVW04I7QEM	heterogeneous nuclear ribonucleoprotein 1-like	327	20	0.805	1.3e-25	F:nucleotide binding; F:nucleic acid binding	2	-	no IPS match
G0MWCVW04ISYSK	---NA---	236	0	-	-		-	-	no IPS match
G0MWCVW04IOUFJ	nudix hydrolase mitochondrial-like	156	12	0.6258	6.9e-07	F:inositol bisdiphosphate tetrakisphosphate diphosphatase activity; F:inositol diphosphate pentakisphosphate diphosphatase activity; F:inositol diphosphate tetrakisphosphate diphosphatase activity; P:metabolic process; F:inositol-1,5-bisdiphosphate-2,3,4,6-tetrakisphosphate 5-diphosphatase activity; F:diphosphoinositol-polyphosphate diphosphatase activity; F:inositol-3,5-bisdiphosphate-2,3,4,6-te…	12	-	no IPS match
G0MWCVW04H6RDY	vacuolar-processing enzyme-like	290	20	0.9535	9.9e-47	P:proteolysis; F:peptidase activity	2	-	IPR001096 (PRINTS); IPR001096 (PFAM); IPR001096 (PANTHER); PTHR12000:SF12 (PANTHER)
G0MWCVW04J0BH3	---NA---	274	0	-	-		-	-	no IPS match
G0MWCVW04JTE0X	dna-binding protein smubp-2	400	20	0.9335	1.8e-54	F:DNA binding; F:ATP binding; P:metabolic process; F:hydrolase activity	4	-	PF13087 (PFAM); PTHR10887 (PANTHER); IPR027417 (SUPERFAMILY)
G0MWCVW04H7QWF	---NA---	319	0	-	-		-	-	TRANSMEMBRANE (PHOBIUS); NON_CYTOPLASMIC_DOMAIN (PHOBIUS); CYTOPLASMIC_DOMAIN (PHOBIUS)
G0MWCVW04I7ALQ	---NA---	87	0	-	-		-	-	no IPS match
G0MWCVW04IRIVQ	disease resistance protein rpm1-like	333	20	0.6805	9.9e-24	P:metabolic process; F:hydrolase activity	2	-	G3DSA:3.80.10.10 (GENE3D); PTHR23155:SF458 (PANTHER); PTHR23155 (PANTHER); SSF52058 (SUPERFAMILY)
G0MWCVW04H76SO	---NA---	378	0	-	-		-	-	no IPS match

## Sheet: C
Table C. List and annotation of the underexpressed genes (FDR: <0.05; log2Ratio <1) between attacked and control drupes of the Ruveia cultivar.
For each sequence, the table reports its name, its description based on the BLAST Description Annotator (BDA) algorithm, its lenght in bp, the numner of Blast Hit used for the annotation, the mean similarity value, the e-value, the number of GO terms retained, the EC number and the InterPRO IDs.
SeqName	Description	Length	#Hits	sim mean	e-Value	GO Names list	#GO	Enzyme Codes list	InterPro IDs
contig00007	photosystem ii cp43 chlorophyll partial	4261	20	0.985	0	P:obsolete electron transport; P:photosynthetic electron transport in photosystem II; F:electron transporter, transferring electrons within the cyclic electron transport pathway of photosynthesis activity; F:metal ion binding; C:photosystem II; C:integral component of membrane; P:protein-chromophore linkage; F:chlorophyll binding; C:chloroplast thylakoid membrane	9	-	IPR000484 (PRINTS); IPR000484 (G3DSA:1.20.85.GENE3D); IPR000484 (G3DSA:1.20.85.GENE3D); IPR000484 (PFAM); IPR005868 (TIGRFAM); IPR000484 (PROSITE_PATTERNS); NON_CYTOPLASMIC_DOMAIN (PHOBIUS); TRANSMEMBRANE (PHOBIUS); NON_CYTOPLASMIC_DOMAIN (PHOBIUS); TRANSMEMBRANE (PHOBIUS); TRANSMEMBRANE (PHOBIUS); NON_CYTOPLASMIC_DOMAIN (PHOBIUS); TRANSMEMBRANE (PHOBIUS); TRANSMEMBRANE (PHOBIUS); TRANSMEMBRANE (…
contig00044	glycosyltransferase family protein 64 protein c5-like	2808	20	0.8635	0	P:carbohydrate metabolic process; P:heparan sulfate proteoglycan biosynthetic process; F:glucuronyl-galactosyl-proteoglycan 4-alpha-N-acetylglucosaminyltransferase activity; C:integral component of membrane; P:glycosaminoglycan biosynthetic process; F:hydrolase activity, hydrolyzing O-glycosyl compounds	6	EC:2.4.1.223; EC:2.4.1	no IPS match
contig00107	far upstream element-binding protein 2-like	2499	20	0.6345	0	F:RNA binding	1	-	IPR004087 (SMART); IPR004088 (G3DSA:3.30.1370.GENE3D); IPR004088 (PFAM); IPR004088 (G3DSA:3.30.1370.GENE3D); PTHR10288:SF145 (PANTHER); PTHR10288 (PANTHER); PTHR10288:SF145 (PANTHER); PTHR10288 (PANTHER); IPR004088 (PROSITE_PROFILES); IPR004088 (PROSITE_PROFILES); IPR004088 (SUPERFAMILY); IPR004088 (SUPERFAMILY)
contig00229	rna-binding protein	2227	14	0.6136	5.3e-39	C:polysome; C:nucleus; P:positive regulation of mRNA catabolic process; C:cytoplasmic stress granule; F:protein binding; P:response to abscisic acid; P:cellular heat acclimation; P:leaf senescence; C:cytoplasmic mRNA processing body; C:cytosol; F:mRNA binding	11	-	IPR006630 (SMART); IPR006630 (PFAM); IPR011991 (G3DSA:1.10.10.GENE3D); PTHR22792 (PANTHER); PTHR22792:SF53 (PANTHER); IPR006630 (PROSITE_PROFILES); SignalP-TM (SIGNALP_GRAM_POSITIVE); SSF46785 (SUPERFAMILY)
contig00451	calreticulin isoform x1	1976	20	0.9355	0	F:calcium ion binding; C:endoplasmic reticulum; F:unfolded protein binding; P:protein folding	4	-	SIGNAL_PEPTIDE_H_REGION (PHOBIUS); SIGNAL_PEPTIDE_C_REGION (PHOBIUS); NON_CYTOPLASMIC_DOMAIN (PHOBIUS); SIGNAL_PEPTIDE_N_REGION (PHOBIUS); SIGNAL_PEPTIDE (PHOBIUS)
contig00455	7-deoxyloganetic acid udp-glucosyltransferase-like protein	1969	20	0.802	0	F:UDP-glucosyltransferase activity; P:(-)-secologanin biosynthetic process	2	EC:2.4.1	IPR002213 (PFAM); G3DSA:3.40.50.2000 (GENE3D); PTHR11926:SF143 (PANTHER); IPR002213 (PANTHER); IPR002213 (PANTHER); IPR002213 (PROSITE_PATTERNS); SSF53756 (SUPERFAMILY)
contig00457	e3 ubiquitin-protein ligase upl1 isoform x1	1969	20	0.9755	0	F:ubiquitin-protein transferase activity; F:ligase activity; P:protein ubiquitination	3	-	IPR000569 (SMART); G3DSA:3.30.2160.10 (GENE3D); IPR000569 (PFAM); PTHR11254 (PANTHER); PTHR11254:SF288 (PANTHER); IPR000569 (PROSITE_PROFILES); IPR000569 (SUPERFAMILY)
contig00497	nadph--cytochrome p450 reductase	1933	20	0.841	0	C:endoplasmic reticulum membrane; P:obsolete electron transport; F:FMN binding; F:iron ion binding; F:NADPH-hemoprotein reductase activity; P:oxidation-reduction process; C:plastid	7	EC:1.6.2.4	TRANSMEMBRANE (PHOBIUS); CYTOPLASMIC_DOMAIN (PHOBIUS); NON_CYTOPLASMIC_DOMAIN (PHOBIUS); TMhelix (TMHMM)
contig00572	mannosylglycoprotein endo-beta-mannosidase	1894	20	0.8455	0	F:mannosylglycoprotein endo-beta-mannosidase activity; P:carbohydrate metabolic process; C:vacuole	3	EC:3.2.1.152; EC:3.2.1.25; EC:3.2.1	TRANSMEMBRANE (PHOBIUS); TRANSMEMBRANE (PHOBIUS); CYTOPLASMIC_DOMAIN (PHOBIUS); NON_CYTOPLASMIC_DOMAIN (PHOBIUS); CYTOPLASMIC_DOMAIN (PHOBIUS); TMhelix (TMHMM); TMhelix (TMHMM)
contig00601	act domain-containing protein acr1	1870	20	0.754	0	C:nucleus; P:metabolic process; F:amino acid binding	3	-	CYTOPLASMIC_DOMAIN (PHOBIUS); NON_CYTOPLASMIC_DOMAIN (PHOBIUS); TRANSMEMBRANE (PHOBIUS)
contig00674	clathrin assembly protein at2g01600	1834	20	0.9435	0	F:2-alkenal reductase [NAD(P)] activity; P:clathrin coat assembly; P:oxidation-reduction process; F:clathrin binding; C:clathrin-coated vesicle; F:1-phosphatidylinositol binding	6	EC:1.3.1.74	NON_CYTOPLASMIC_DOMAIN (PHOBIUS); SIGNAL_PEPTIDE (PHOBIUS); SIGNAL_PEPTIDE_C_REGION (PHOBIUS); SIGNAL_PEPTIDE_H_REGION (PHOBIUS); SIGNAL_PEPTIDE_N_REGION (PHOBIUS)
contig00790	arginine biosynthesis bifunctional protein chloroplastic-like	1782	20	0.886	0	C:chloroplast stroma; F:glutamate N-acetyltransferase activity; P:acyl-carrier-protein biosynthetic process; P:arginine biosynthetic process; P:obsolete urea cycle intermediate metabolic process; P:pyrimidine ribonucleotide biosynthetic process; F:acetyl-CoA:L-glutamate N-acetyltransferase activity	7	EC:2.3.1.1; EC:2.3.1; EC:2.3.1.35	IPR016117 (G3DSA:3.60.70.GENE3D); IPR002813 (PFAM); IPR002813 (TIGRFAM); IPR002813 (PANTHER); PTHR23100:SF0 (PANTHER); PD004193 (PRODOM); IPR016117 (SUPERFAMILY)
contig00861	tpx2 (targeting protein for xklp2) protein family	1751	20	0.6835	8.2e-53	P:circumnutation; P:cell communication; P:cellular glucan metabolic process; P:cellular polysaccharide biosynthetic process; P:establishment or maintenance of cell polarity; P:response to chemical; P:trichome branching; C:nucleus; P:ion transport; P:microtubule bundle formation; P:multidimensional cell growth; P:xylan metabolic process; P:cellular response to stimulus; C:cortical microtubule; P:r…	16	-	Coil (COILS); Coil (COILS); IPR027329 (PFAM); PTHR31358 (PANTHER)
contig00903	v-type proton atpase subunit b2	1732	20	0.984	0	P:gluconeogenesis; P:response to salt stress; P:ATP hydrolysis coupled proton transport; P:pentose-phosphate shunt; C:chloroplast envelope; C:proton-transporting ATP synthase complex; C:Golgi apparatus; C:vacuolar membrane; C:proton-transporting V-type ATPase, V1 domain; C:plasma membrane; F:proton-transporting ATP synthase activity, rotational mechanism; F:actin filament binding; F:ATP binding; …	17	EC:3.6.1; EC:3.6.1.3; EC:3.6.1.15	IPR000194 (PFAM); IPR027417 (G3DSA:3.40.50.GENE3D); IPR004100 (PFAM); IPR022879 (PIRSF); IPR000793 (PFAM); IPR005723 (TIGRFAM); PTHR15184 (PANTHER); PTHR15184:SF11 (PANTHER); IPR020003 (PROSITE_PATTERNS); IPR022879 (HAMAP); IPR027417 (SUPERFAMILY)
contig00936	alanine aminotransferase 2	1719	20	0.9405	0	F:pyridoxal phosphate binding; F:transaminase activity; P:biosynthetic process	3	-	PTHR11751:SF29 (PANTHER); PTHR11751 (PANTHER)
contig00953	glutathione chloroplastic	1714	20	0.9355	0	C:peroxisome; P:gluconeogenesis; F:NADP binding; P:obsolete electron transport; P:toxin catabolic process; F:flavin adenine dinucleotide binding; P:glutathione metabolic process; F:glutathione-disulfide reductase activity; P:cell redox homeostasis; P:oxidation-reduction process	10	EC:1.8.1.7	no IPS match
contig00974	ubiquitinating enzyme	1706	20	0.6585	1.9e-109	P:phosphate ion homeostasis; P:photomorphogenesis; P:regulation of phosphate transmembrane transport; C:endoplasmic reticulum; C:Golgi apparatus; P:DNA metabolic process; P:single-organism metabolic process; P:ubiquitin-dependent protein catabolic process; C:nucleus; F:ATP binding; F:protein binding; C:cytosol; P:cellular response to phosphate starvation; F:ligase activity; P:protein modification…	15	-	Coil (COILS); SM00212 (SMART); IPR000608 (PFAM); IPR016135 (G3DSA:3.10.110.GENE3D); PTHR24067 (PANTHER); PTHR24067:SF100 (PANTHER); IPR000608 (PROSITE_PROFILES); IPR016135 (SUPERFAMILY)
contig00986	116 kda u5 small nuclear ribonucleoprotein component-like	1697	20	0.963	0	F:GTP binding; P:regulation of translational elongation; F:translation elongation factor activity; F:GTPase activity; C:ribosome	5	EC:3.6.1; EC:3.6.1.15	G3DSA:3.30.70.870 (GENE3D); IPR014721 (G3DSA:3.30.230.GENE3D); IPR009022 (PFAM); IPR004161 (PFAM); G3DSA:2.40.30.10 (GENE3D); PTHR23115:SF5 (PANTHER); PTHR23115 (PANTHER); IPR020568 (SUPERFAMILY); IPR009022 (SUPERFAMILY); IPR009000 (SUPERFAMILY)
contig01004	calcium-dependent protein kinase 4	1692	20	0.9705	0	F:ATP binding; F:calcium ion binding; C:membrane; P:serine family amino acid metabolic process; F:protein serine/threonine kinase activity; P:protein phosphorylation	6	EC:2.7.11	IPR002290 (SMART); IPR002048 (SMART); IPR011992 (PFAM); G3DSA:3.30.200.20 (GENE3D); IPR000719 (PFAM); IPR011992 (G3DSA:1.10.238.GENE3D); G3DSA:1.10.510.10 (GENE3D); PTHR24349:SF83 (PANTHER); PTHR24349 (PANTHER); IPR018247 (PROSITE_PATTERNS); IPR018247 (PROSITE_PATTERNS); IPR008271 (PROSITE_PATTERNS); IPR018247 (PROSITE_PATTERNS); IPR018247 (PROSITE_PATTERNS); IPR000719 (PROSITE_PROFILES); IPR0020…
contig01114	transcription elongation factor family protein	1654	3	0.4733	4.7e-07	F:DNA binding; C:nucleus; C:mitochondrion; C:extracellular region	4	-	no IPS match
contig01226	squalene synthase	1622	20	0.7405	1.3e-141	C:integral component of membrane; P:steroid biosynthetic process; F:farnesyl-diphosphate farnesyltransferase activity; P:terpenoid biosynthetic process	4	EC:2.5.1; EC:2.5.1.29; EC:2.5.1.21	IPR006449 (TIGRFAM); IPR002060 (PFAM); IPR008949 (G3DSA:1.10.600.GENE3D); PTHR11626 (PANTHER); PTHR11626:SF0 (PANTHER); IPR008949 (SUPERFAMILY)
contig01271	at5g39570 mij24_40	1612	5	0.754	5e-19	C:nucleus; C:cytosol; C:plasma membrane	3	-	SIGNAL_PEPTIDE_H_REGION (PHOBIUS); SIGNAL_PEPTIDE_N_REGION (PHOBIUS); SIGNAL_PEPTIDE_C_REGION (PHOBIUS); NON_CYTOPLASMIC_DOMAIN (PHOBIUS); SIGNAL_PEPTIDE (PHOBIUS)
contig01275	auxilin-like protein	1604	20	0.8215	8.9e-98	C:nucleus; P:chloroplast accumulation movement; P:cellular response to blue light; C:chloroplast; P:chloroplast avoidance movement; F:protein binding; C:cytosol; P:actin filament organization; P:protein folding; C:plasma membrane	10	-	Coil (COILS); Coil (COILS); IPR001623 (G3DSA:1.10.287.GENE3D); PTHR23172 (PANTHER); PTHR23172:SF33 (PANTHER); IPR001623 (SUPERFAMILY)
contig01369	adenosylhomocysteinase 1	1574	20	0.9785	0	F:adenosylhomocysteinase activity; P:one-carbon metabolic process; P:methionine metabolic process	3	EC:3.3.1.1; EC:3.3.1	IPR000043 (SMART); IPR015878 (SMART); G3DSA:3.40.50.1480 (GENE3D); IPR000043 (PIRSF); G3DSA:3.40.50.1480 (GENE3D); IPR015878 (PFAM); IPR000043 (TIGRFAM); IPR016040 (G3DSA:3.40.50.GENE3D); IPR000043 (PFAM); IPR000043 (PANTHER); IPR020082 (PROSITE_PATTERNS); IPR020082 (PROSITE_PATTERNS); SSF51735 (SUPERFAMILY); SSF52283 (SUPERFAMILY)
contig01430	f-box kelch-repeat protein	1556	20	0.4855	0	C:cytoplasm; P:red or far-red light signaling pathway; P:organic substance metabolic process	3	-	TRANSMEMBRANE (PHOBIUS); TRANSMEMBRANE (PHOBIUS); NON_CYTOPLASMIC_DOMAIN (PHOBIUS); CYTOPLASMIC_DOMAIN (PHOBIUS); CYTOPLASMIC_DOMAIN (PHOBIUS)
contig01454	serine threonine-protein kinase	1543	20	0.8245	0	F:ATP binding; P:serine family amino acid metabolic process; F:protein serine/threonine kinase activity; P:protein phosphorylation	4	EC:2.7.11	no IPS match
contig01478	mediator of rna polymerase ii transcription subunit 33a-like	1523	20	0.8575	0	C:mediator complex; P:regulation of phenylpropanoid metabolic process	2	-	no IPS match
contig01493	e3 ubiquitin-protein ligase hakai	1538	20	0.6325	0	F:metal ion binding	1	-	PTHR13480:SF0 (PANTHER); PTHR13480 (PANTHER); IPR007087 (PROSITE_PATTERNS); IPR017907 (PROSITE_PATTERNS); IPR007087 (PROSITE_PROFILES)
contig01494	serine threonine-protein kinase at5g01020	1533	20	0.782	0	F:ATP binding; P:serine family amino acid metabolic process; F:protein serine/threonine kinase activity; P:protein phosphorylation	4	EC:2.7.11	no IPS match
contig01530	uv-stimulated scaffold protein a homolog	1523	20	0.7905	1.8e-168	P:biological_process; F:molecular_function	2	-	no IPS match
contig01584	glucose-6-phosphate 1-epimerase	1513	20	0.9365	0	P:gluconeogenesis; F:glucose-6-phosphate 1-epimerase activity; P:glycolytic process; F:carbohydrate binding	4	EC:5.1.3.15	IPR014718 (G3DSA:2.70.98.GENE3D); IPR008183 (PFAM); IPR025532 (PIRSF); PTHR11122 (PANTHER); PTHR11122:SF11 (PANTHER); IPR011013 (SUPERFAMILY)
contig01603	reticulata-related 1	1505	20	0.894	0	C:chloroplast inner membrane; P:leaf development; C:mitochondrion; P:response to reactive oxygen species; P:photoperiodism	5	-	IPR021825 (PFAM); PTHR31038 (PANTHER); PTHR31038:SF1 (PANTHER); TRANSMEMBRANE (PHOBIUS); NON_CYTOPLASMIC_DOMAIN (PHOBIUS); CYTOPLASMIC_DOMAIN (PHOBIUS); CYTOPLASMIC_DOMAIN (PHOBIUS); TRANSMEMBRANE (PHOBIUS); TMhelix (TMHMM); TMhelix (TMHMM)
contig01684	zinc transporter chloroplastic isoform x1	1487	20	0.8065	0	C:integral component of membrane; F:zinc ion transmembrane transporter activity; P:zinc II ion transmembrane transport	3	-	TRANSMEMBRANE (PHOBIUS); CYTOPLASMIC_DOMAIN (PHOBIUS); NON_CYTOPLASMIC_DOMAIN (PHOBIUS); NON_CYTOPLASMIC_DOMAIN (PHOBIUS); TRANSMEMBRANE (PHOBIUS)
contig01686	metal tolerance protein 11 isoform x1	1485	20	0.9245	0	P:response to manganese ion; P:manganese ion transmembrane transport; C:late endosome; C:integral component of membrane; P:response to copper ion; C:Golgi apparatus; F:manganese:proton antiporter activity; P:cellular manganese ion homeostasis	8	-	PF16916 (PFAM); IPR027469 (G3DSA:1.20.1510.GENE3D); IPR002524 (TIGRFAM); IPR002524 (PFAM); IPR027470 (G3DSA:3.30.70.GENE3D); IPR002524 (PANTHER); PTHR11562:SF33 (PANTHER); TRANSMEMBRANE (PHOBIUS); TRANSMEMBRANE (PHOBIUS); TRANSMEMBRANE (PHOBIUS); NON_CYTOPLASMIC_DOMAIN (PHOBIUS); TRANSMEMBRANE (PHOBIUS); CYTOPLASMIC_DOMAIN (PHOBIUS); CYTOPLASMIC_DOMAIN (PHOBIUS); TRANSMEMBRANE (PHOBIUS); NON_CYTO…
contig01723	sister chromatid cohesion 1 protein 4	1475	20	0.6745	1.6e-90	P:single-organism organelle organization; C:nuclear chromosome	2	-	IPR006909 (PFAM); IPR023093 (G3DSA:1.10.10.GENE3D); PTHR12585 (PANTHER); PTHR12585:SF24 (PANTHER); SSF46785 (SUPERFAMILY)
contig01769	polycomb group protein embryonic flower 2	1464	12	0.6117	2.9e-129	C:nucleus; P:response to cold; P:regulation of gene expression by genetic imprinting; F:protein binding; P:DNA methylation; P:regulation of endosperm development; P:single-organism cellular process; P:negative regulation of flower development	8	-	IPR019135 (PFAM); PTHR22597:SF0 (PANTHER); PTHR22597 (PANTHER)
contig01900	hsp70-binding protein 1-like	1433	20	0.8965	0	F:protein binding	1	-	Coil (COILS); IPR000225 (SMART); IPR013918 (PFAM); IPR011989 (G3DSA:1.25.10.GENE3D); PTHR19316:SF17 (PANTHER); PTHR19316 (PANTHER); IPR016024 (SUPERFAMILY)
contig01909	otu-like cysteine protease domain-containing protein	1433	6	0.6867	2.1e-53	C:chloroplast; P:proteolysis; F:cysteine-type peptidase activity	3	EC:3.4	IPR003323 (PFAM); PTHR12419:SF8 (PANTHER); PTHR12419 (PANTHER); IPR003323 (PROSITE_PROFILES); SSF54001 (SUPERFAMILY)
contig01919	serine threonine-protein phosphatase pp2a-2 catalytic subunit	1431	20	0.9805	0	F:phosphoprotein phosphatase activity; P:protein dephosphorylation	2	EC:3.1.3.16; EC:3.1; EC:3.1.3.41	IPR006186 (PRINTS); IPR006186 (SMART); IPR004843 (PFAM); IPR029052 (G3DSA:3.60.21.GENE3D); PTHR11668:SF221 (PANTHER); PTHR11668 (PANTHER); IPR006186 (PROSITE_PATTERNS); IPR029052 (SUPERFAMILY)
contig01939	enoyl-	1428	20	0.8955	0	C:fatty acid synthase complex; P:acyl-carrier-protein biosynthetic process; F:enoyl-[acyl-carrier-protein] reductase (NADH) activity; P:oxidation-reduction process; P:fatty acid biosynthetic process	5	EC:2.3.1.85; EC:1.3.1.9	SIGNAL_PEPTIDE_N_REGION (PHOBIUS); SIGNAL_PEPTIDE_H_REGION (PHOBIUS); SIGNAL_PEPTIDE (PHOBIUS); NON_CYTOPLASMIC_DOMAIN (PHOBIUS); SIGNAL_PEPTIDE_C_REGION (PHOBIUS)
contig01943	probable aspartyl aminopeptidase	1428	20	0.904	0	P:xylan biosynthetic process; P:protein import into peroxisome matrix; F:zinc ion binding; P:fatty acid beta-oxidation; P:proteolysis; P:glucuronoxylan metabolic process; C:cytosol; F:aminopeptidase activity; C:vacuolar membrane; F:metallopeptidase activity	10	EC:3.4.11	IPR001948 (PRINTS); IPR001948 (PFAM); IPR023358 (G3DSA:2.30.250.GENE3D); G3DSA:3.40.630.10 (GENE3D); SSF53187 (SUPERFAMILY); SSF101821 (SUPERFAMILY)
contig01988	homeobox-leucine zipper protein anthocyaninless 2 isoform x1	1417	20	0.8625	0	C:nucleus; F:DBD domain binding; P:regulation of transcription, DNA-templated; F:lipid binding; F:sequence-specific DNA binding	5	-	PTHR24325:SF17 (PANTHER); PTHR24325 (PANTHER); SSF55961 (SUPERFAMILY)
contig02016	phd finger protein at1g33420	1405	20	0.762	5.3e-159	F:zinc ion binding	1	-	no IPS match
contig02018	malate mitochondrial	1413	20	0.9185	0	P:carbohydrate metabolic process; F:L-malate dehydrogenase activity; P:malate metabolic process; P:glyoxylate metabolic process; P:reductive tricarboxylic acid cycle; P:pyruvate metabolic process	6	EC:1.1.1.37	IPR010097 (TIGRFAM); IPR001236 (PFAM); IPR016040 (G3DSA:3.40.50.GENE3D); IPR015955 (G3DSA:3.90.110.GENE3D); IPR022383 (PFAM); IPR001557 (PIRSF); PTHR11540:SF9 (PANTHER); IPR001557 (PANTHER); IPR001252 (PROSITE_PATTERNS); SSF51735 (SUPERFAMILY); IPR015955 (SUPERFAMILY)
contig02055	spermidine hydroxycinnamoyl transferase-like	1407	20	0.73	0	P:acyl-carrier-protein biosynthetic process; F:N-acyltransferase activity	2	EC:2.3.1	IPR003480 (PFAM); IPR023213 (G3DSA:3.30.559.GENE3D); IPR023213 (G3DSA:3.30.559.GENE3D); PTHR31642:SF11 (PANTHER); PTHR31642 (PANTHER)
contig02061	wd repeat-containing protein 43	1403	20	0.7285	0	P:nucleobase-containing compound metabolic process	1	-	TRANSMEMBRANE (PHOBIUS); CYTOPLASMIC_DOMAIN (PHOBIUS); NON_CYTOPLASMIC_DOMAIN (PHOBIUS); TMhelix (TMHMM)
contig02098	perakine reductase-like	1399	20	0.8515	0	F:oxidoreductase activity; P:alkaloid metabolic process; P:oxidation-reduction process	3	-	IPR023210 (PFAM); IPR023210 (G3DSA:3.20.20.GENE3D); PTHR11732:SF162 (PANTHER); IPR001395 (PANTHER); IPR023210 (SUPERFAMILY)
contig02121	activator of 90 kda heat shock protein atpase homolog	1393	20	0.828	0	P:response to heat; P:positive regulation of ATPase activity; F:chaperone binding; P:response to high light intensity; C:cytosol; P:response to hydrogen peroxide; P:protein folding; F:ATPase activator activity; P:response to endoplasmic reticulum stress	9	-	SignalP-noTM (SIGNALP_EUK)
contig02177	peptidyl-prolyl cis-trans isomerase fkbp62-like	1384	20	0.89	0	F:peptidyl-prolyl cis-trans isomerase activity; P:protein peptidyl-prolyl isomerization; P:protein folding	3	EC:5.2.1.8	G3DSA:3.10.50.40 (GENE3D); G3DSA:3.10.50.40 (GENE3D); IPR001179 (PFAM); G3DSA:3.10.50.40 (GENE3D); IPR023566 (PANTHER); PTHR10516:SF279 (PANTHER); IPR001179 (PROSITE_PROFILES); IPR001179 (PROSITE_PROFILES); IPR001179 (PROSITE_PROFILES); SSF54534 (SUPERFAMILY); SSF54534 (SUPERFAMILY); SSF54534 (SUPERFAMILY)
contig02200	two-component response regulator-like aprr2	1379	20	0.6825	2.1e-129	F:DNA binding	1	-	no IPS match
contig02226	60s acidic ribosomal protein p0	1374	20	0.9485	8e-176	P:ribosome biogenesis; C:ribosome	2	-	IPR030670 (PIRSF); IPR001790 (PFAM); PF00428 (PFAM); PTHR21141 (PANTHER); PTHR21141:SF3 (PANTHER); PTHR21141 (PANTHER); SSF160369 (SUPERFAMILY)
contig02248	enoyl-	1372	20	0.8865	0	C:fatty acid synthase complex; P:acyl-carrier-protein biosynthetic process; F:enoyl-[acyl-carrier-protein] reductase (NADH) activity; P:oxidation-reduction process; P:fatty acid biosynthetic process	5	EC:2.3.1.85; EC:1.3.1.9	IPR002347 (PRINTS); IPR016040 (G3DSA:3.40.50.GENE3D); PF13561 (PFAM); PTHR24322 (PANTHER); PTHR24322:SF317 (PANTHER); PTHR24322 (PANTHER); NON_CYTOPLASMIC_DOMAIN (PHOBIUS); TRANSMEMBRANE (PHOBIUS); CYTOPLASMIC_DOMAIN (PHOBIUS); SSF51735 (SUPERFAMILY)
contig02260	cyclin d3-2 family protein	1367	20	0.7455	3e-173	C:nucleus; P:regulation of cell cycle	2	-	IPR013763 (SMART); IPR004367 (PFAM); IPR013763 (G3DSA:1.10.472.GENE3D); IPR006671 (PFAM); IPR013763 (G3DSA:1.10.472.GENE3D); PTHR10177 (PANTHER); IPR031093 (PTHR10177:PANTHER); IPR013763 (SUPERFAMILY)
contig02290	poly rna polymerase cid11	1360	20	0.8895	2.5e-137	F:RNA uridylyltransferase activity; P:metabolic process	2	EC:2.7.7.52	IPR002058 (PFAM); G3DSA:3.30.460.10 (GENE3D); PTHR12271 (PANTHER); SSF81301 (SUPERFAMILY); SSF81631 (SUPERFAMILY)
contig02335	probable receptor-like protein kinase at1g67000	1341	20	0.581	1.6e-62	F:transferase activity	1	-	no IPS match
contig02385	mau2 chromatid cohesion factor homolog isoform x1	1342	20	0.862	1.5e-143	F:protein binding; P:nuclear-transcribed mRNA catabolic process; P:protein N-linked glycosylation	3	-	Coil (COILS); IPR011990 (G3DSA:1.25.40.GENE3D); PTHR21394 (PANTHER); SIGNAL_PEPTIDE_H_REGION (PHOBIUS); SIGNAL_PEPTIDE_C_REGION (PHOBIUS); NON_CYTOPLASMIC_DOMAIN (PHOBIUS); SIGNAL_PEPTIDE_N_REGION (PHOBIUS); SIGNAL_PEPTIDE (PHOBIUS); SignalP-noTM (SIGNALP_EUK); SSF48452 (SUPERFAMILY)
contig02392	tobamovirus multiplication protein 2a	1344	20	0.807	1.4e-119	C:integral component of membrane	1	-	IPR018499 (PFAM); PTHR19282 (PANTHER); PTHR19282:SF204 (PANTHER); NON_CYTOPLASMIC_DOMAIN (PHOBIUS); TRANSMEMBRANE (PHOBIUS); CYTOPLASMIC_DOMAIN (PHOBIUS); NON_CYTOPLASMIC_DOMAIN (PHOBIUS); TRANSMEMBRANE (PHOBIUS); CYTOPLASMIC_DOMAIN (PHOBIUS); TRANSMEMBRANE (PHOBIUS); TRANSMEMBRANE (PHOBIUS); CYTOPLASMIC_DOMAIN (PHOBIUS); TMhelix (TMHMM); TMhelix (TMHMM); TMhelix (TMHMM); TMhelix (TMHMM)
contig02396	spx domain-containing membrane protein at4g22990-like isoform x1	1341	20	0.917	0	P:transmembrane transport; C:integral component of membrane	2	-	G3DSA:1.20.1250.20 (GENE3D); IPR011701 (PFAM); PTHR24003:SF394 (PANTHER); PTHR24003 (PANTHER); NON_CYTOPLASMIC_DOMAIN (PHOBIUS); NON_CYTOPLASMIC_DOMAIN (PHOBIUS); NON_CYTOPLASMIC_DOMAIN (PHOBIUS); CYTOPLASMIC_DOMAIN (PHOBIUS); TRANSMEMBRANE (PHOBIUS); TRANSMEMBRANE (PHOBIUS); TRANSMEMBRANE (PHOBIUS); TRANSMEMBRANE (PHOBIUS); TRANSMEMBRANE (PHOBIUS); NON_CYTOPLASMIC_DOMAIN (PHOBIUS); CYTOPLASMIC_D…
contig02412	magnesium transporter mrs2-i-like isoform x1	1339	20	0.8425	0	P:transmembrane transport; P:magnesium ion transport; C:membrane; F:magnesium ion transmembrane transporter activity	4	-	no IPS match
contig02498	trihelix transcription factor asil1-like	1308	20	0.8355	2.8e-93	F:DNA binding	1	-	SIGNAL_PEPTIDE_H_REGION (PHOBIUS); SIGNAL_PEPTIDE (PHOBIUS); SIGNAL_PEPTIDE_N_REGION (PHOBIUS); SIGNAL_PEPTIDE_C_REGION (PHOBIUS); NON_CYTOPLASMIC_DOMAIN (PHOBIUS)
contig02564	phospholipid-transporting atpase 4 isoform x1	1313	20	0.937	0	F:magnesium ion binding; F:ATP binding; P:cation transport; P:phospholipid translocation; P:aminophospholipid transport; P:metabolic process; C:integral component of membrane; F:phospholipid-translocating ATPase activity	8	EC:3.6.1; EC:3.6.1.3; EC:3.6.3.1; EC:3.6.1.15	PF16212 (PFAM); PTHR24092:SF53 (PANTHER); IPR006539 (PANTHER); TRANSMEMBRANE (PHOBIUS); TRANSMEMBRANE (PHOBIUS); NON_CYTOPLASMIC_DOMAIN (PHOBIUS); NON_CYTOPLASMIC_DOMAIN (PHOBIUS); CYTOPLASMIC_DOMAIN (PHOBIUS); CYTOPLASMIC_DOMAIN (PHOBIUS); TRANSMEMBRANE (PHOBIUS); TMhelix (TMHMM); TMhelix (TMHMM); TMhelix (TMHMM)
contig02569	serine arginine repetitive matrix protein 2 isoform x1	1315	20	0.6385	7e-131	P:cellular macromolecule metabolic process; P:primary metabolic process	2	-	PTHR15242 (PANTHER)
contig02717	dicarboxylate transporter chloroplastic	1295	20	0.953	0	P:alpha-ketoglutarate transport; P:response to salt stress; P:response to fructose; F:oxaloacetate transmembrane transporter activity; C:chloroplast thylakoid; C:chloroplast envelope; F:malate transmembrane transporter activity; P:oxaloacetate(2-) transmembrane transport; P:plant-type cell wall biogenesis; P:sodium ion transport; P:water transport; C:mitochondrion; C:membrane; P:ammonia assimilat…	19	-	IPR001898 (PFAM); IPR001898 (TIGRFAM); PTHR10283 (PANTHER); PTHR10283:SF76 (PANTHER); NON_CYTOPLASMIC_DOMAIN (PHOBIUS); CYTOPLASMIC_DOMAIN (PHOBIUS); TRANSMEMBRANE (PHOBIUS); NON_CYTOPLASMIC_DOMAIN (PHOBIUS); NON_CYTOPLASMIC_DOMAIN (PHOBIUS); CYTOPLASMIC_DOMAIN (PHOBIUS); TRANSMEMBRANE (PHOBIUS); NON_CYTOPLASMIC_DOMAIN (PHOBIUS); TRANSMEMBRANE (PHOBIUS); CYTOPLASMIC_DOMAIN (PHOBIUS); TRANSMEMBRAN…
contig02719	galactose oxidase	1290	20	0.877	0	P:biological_process	1	-	IPR015202 (PFAM); IPR015916 (G3DSA:2.130.10.GENE3D); IPR009880 (PFAM); IPR013783 (G3DSA:2.60.40.GENE3D); PTHR32208 (PANTHER); PTHR32208:SF8 (PANTHER); IPR011043 (SUPERFAMILY); IPR014756 (SUPERFAMILY)
contig02760	probable prolyl 4-hydroxylase 4	1290	20	0.873	0	F:procollagen-proline 4-dioxygenase activity; F:L-ascorbic acid binding; P:arginine metabolic process; F:iron ion binding; P:proline metabolic process; P:oxidation-reduction process; P:peptidyl-proline hydroxylation to 4-hydroxy-L-proline	7	EC:1.14.11; EC:1.14.11.2	CYTOPLASMIC_DOMAIN (PHOBIUS); TRANSMEMBRANE (PHOBIUS); NON_CYTOPLASMIC_DOMAIN (PHOBIUS); TMhelix (TMHMM)
contig02799	aldolase-type tim barrel family protein isoform 1	1287	20	0.9725	0	F:very-long-chain-(S)-2-hydroxy-acid oxidase activity; C:peroxisome; F:long-chain-(S)-2-hydroxy-long-chain-acid oxidase activity; F:FMN binding; P:oxidation-reduction process; F:medium-chain-(S)-2-hydroxy-acid oxidase activity; P:oxidative photosynthetic carbon pathway	7	EC:1.1.3.15	IPR012133 (PIRSF); IPR013785 (G3DSA:3.20.20.GENE3D); IPR000262 (PFAM); PTHR10578 (PANTHER); IPR008259 (PROSITE_PATTERNS); IPR012133 (PROSITE_PROFILES); SSF51395 (SUPERFAMILY)
contig02803	2-hydroxyisoflavanone dehydratase-like	1285	20	0.751	3.2e-142	P:metabolic process; F:hydrolase activity	2	-	IPR013094 (PFAM); IPR029058 (G3DSA:3.40.50.GENE3D); PTHR23024 (PANTHER); PTHR23024:SF131 (PANTHER); IPR029058 (SUPERFAMILY)
contig02820	protein sgt1 homolog	1278	20	0.8385	0	F:protein binding; P:defense response	2	-	IPR019734 (SMART); IPR008978 (G3DSA:2.60.40.GENE3D); IPR007052 (PFAM); IPR007699 (PFAM); IPR011990 (G3DSA:1.25.40.GENE3D); PF13414 (PFAM); IPR013105 (PFAM); PTHR22904:SF10 (PANTHER); PTHR22904:SF10 (PANTHER); PTHR22904 (PANTHER); IPR007699 (PROSITE_PROFILES); IPR007052 (PROSITE_PROFILES); IPR013026 (PROSITE_PROFILES); IPR008978 (SUPERFAMILY); SSF48452 (SUPERFAMILY)
contig02884	protein transport protein sec16b homolog	1270	20	0.709	1.1e-91	P:COPII vesicle coating	1	-	IPR024880 (PANTHER)
contig02919	palmitoyl-protein thioesterase 1-like	1268	20	0.899	5.6e-176	F:palmitoyl-(protein) hydrolase activity; P:protein depalmitoylation	2	EC:3.1.2.22	no IPS match
contig02950	probable hydroxyacylglutathione hydrolase chloroplast	1256	20	0.889	0	F:hydroxyacylglutathione hydrolase activity; F:zinc ion binding; P:methylglyoxal catabolic process to D-lactate via S-lactoyl-glutathione; P:glutathione biosynthetic process; P:pyruvate metabolic process	5	EC:3.1.2.6	IPR001279 (SMART); PF16123 (PFAM); G3DSA:3.60.15.10 (GENE3D); IPR017782 (TIGRFAM); IPR001279 (PFAM); PTHR11935 (PANTHER); PTHR11935:SF76 (PANTHER); IPR017782 (HAMAP); SSF56281 (SUPERFAMILY)
contig03157	PREDICTED: uncharacterized protein LOC105168930	1232	20	0.815	2.2e-91	F:ubiquitin-protein transferase activity; F:zinc ion binding; P:protein ubiquitination	3	-	NON_CYTOPLASMIC_DOMAIN (PHOBIUS); CYTOPLASMIC_DOMAIN (PHOBIUS); TRANSMEMBRANE (PHOBIUS); TMhelix (TMHMM)
contig03252	histone-lysine n-methyltransferase suvr2	1221	20	0.852	0	C:nucleus; F:zinc ion binding; P:histone lysine methylation; F:histone-lysine N-methyltransferase activity; C:chromosome; P:lysine catabolic process	6	EC:2.1.1.43; EC:2.1.1	SIGNAL_PEPTIDE (PHOBIUS); TRANSMEMBRANE (PHOBIUS); SIGNAL_PEPTIDE_N_REGION (PHOBIUS); CYTOPLASMIC_DOMAIN (PHOBIUS); SIGNAL_PEPTIDE_H_REGION (PHOBIUS); SIGNAL_PEPTIDE_C_REGION (PHOBIUS); NON_CYTOPLASMIC_DOMAIN (PHOBIUS); SignalP-TM (SIGNALP_EUK); SignalP-TM (SIGNALP_GRAM_POSITIVE)
contig03258	---NA---	1194	0	-	-		-	-	NON_CYTOPLASMIC_DOMAIN (PHOBIUS); TRANSMEMBRANE (PHOBIUS); CYTOPLASMIC_DOMAIN (PHOBIUS)
contig03269	---NA---	1202	0	-	-		-	-	no IPS match
contig03303	cellulose synthase a catalytic subunit 2	1204	20	0.944	0	F:zinc ion binding; C:integral component of membrane; F:cellulose synthase (UDP-forming) activity; P:UDP-glucose metabolic process; P:cellulose biosynthetic process; P:cell wall organization; P:starch metabolic process; C:plasma membrane; P:sucrose metabolic process; P:plant-type primary cell wall biogenesis	10	EC:2.4.1.12; EC:2.4.1	IPR005150 (PFAM); PTHR13301:SF30 (PANTHER); PTHR13301 (PANTHER); IPR029044 (SUPERFAMILY)
contig03387	---NA---	1203	0	-	-		-	-	no IPS match
contig03456	homeobox-leucine zipper protein anthocyaninless 2 isoform x1	1196	20	0.797	0	C:nucleus; F:DBD domain binding; P:regulation of transcription, DNA-templated; F:lipid binding; F:sequence-specific DNA binding	5	-	Coil (COILS); IPR002913 (SMART); IPR002913 (PFAM); PTHR24325 (PANTHER); PTHR24325:SF17 (PANTHER); PTHR24325:SF17 (PANTHER); PTHR24325 (PANTHER); IPR002913 (PROSITE_PROFILES); SSF55961 (SUPERFAMILY)
contig03506	guanylate-binding protein 4 isoform x1	1191	20	0.9105	0	F:GTP binding; F:GTPase activity; P:metabolic process	3	EC:3.6.1; EC:3.6.1.15	Coil (COILS); IPR003191 (PFAM); IPR027417 (G3DSA:3.40.50.GENE3D); G3DSA:1.20.1000.10 (GENE3D); PTHR10751 (PANTHER); PTHR10751:SF38 (PANTHER); CYTOPLASMIC_DOMAIN (PHOBIUS); CYTOPLASMIC_DOMAIN (PHOBIUS); TRANSMEMBRANE (PHOBIUS); TRANSMEMBRANE (PHOBIUS); NON_CYTOPLASMIC_DOMAIN (PHOBIUS); NON_CYTOPLASMIC_DOMAIN (PHOBIUS); TRANSMEMBRANE (PHOBIUS); IPR003191 (SUPERFAMILY); TMhelix (TMHMM); TMhelix (TMH…
contig03530	---NA---	1189	0	-	-		-	-	no IPS match
contig03579	nuclear pore complex protein nup50a	1177	20	0.8655	1.8e-57	P:intracellular transport; C:nuclear pore	2	-	no IPS match
contig03609	homeobox-leucine zipper protein athb-13	1176	20	0.839	4.7e-158	C:nucleus; C:transcription factor complex; F:transcription factor activity, sequence-specific DNA binding; P:regulation of transcription, DNA-templated; F:sequence-specific DNA binding; P:regulation of transcription, DNA-templated	6	-	Coil (COILS); IPR000047 (PRINTS); IPR001356 (SMART); IPR001356 (PFAM); IPR003106 (PFAM); IPR009057 (G3DSA:1.10.10.GENE3D); PTHR24326:SF176 (PANTHER); PTHR24326 (PANTHER); IPR017970 (PROSITE_PATTERNS); IPR001356 (PROSITE_PROFILES); IPR009057 (SUPERFAMILY)
contig03619	alpha-soluble nsf attachment	1178	20	0.936	6.9e-158	F:malate dehydrogenase activity; P:malate metabolic process; P:tricarboxylic acid cycle; P:intracellular protein transport; C:intracellular	5	-	SIGNAL_PEPTIDE (PHOBIUS); SIGNAL_PEPTIDE_N_REGION (PHOBIUS); SIGNAL_PEPTIDE_H_REGION (PHOBIUS); NON_CYTOPLASMIC_DOMAIN (PHOBIUS); SIGNAL_PEPTIDE_C_REGION (PHOBIUS); SignalP-noTM (SIGNALP_EUK)
contig03621	heat stress transcription factor b-2a	1176	20	0.6785	4.6e-157	F:DNA binding	1	-	Coil (COILS)
contig03701	2-alkenal reductase (nadp(+)-dependent)-like	1172	20	0.847	0	F:zinc ion binding; F:2-alkenal reductase [NAD(P)] activity; P:oxidation-reduction process	3	EC:1.3.1.74	TRANSMEMBRANE (PHOBIUS); CYTOPLASMIC_DOMAIN (PHOBIUS); NON_CYTOPLASMIC_DOMAIN (PHOBIUS); TMhelix (TMHMM)
contig03719	wd repeat domain-containing protein 83	1164	20	0.949	5.1e-180	F:protein binding; P:phosphorylation; F:kinase activity; C:Cul4-RING E3 ubiquitin ligase complex	4	-	IPR001680 (SMART); IPR001680 (PFAM); IPR015943 (G3DSA:2.130.10.GENE3D); PTHR22842 (PANTHER); IPR019775 (PROSITE_PATTERNS); IPR019775 (PROSITE_PATTERNS); IPR001680 (PROSITE_PROFILES); IPR001680 (PROSITE_PROFILES); IPR017986 (PROSITE_PROFILES); IPR001680 (PROSITE_PROFILES); IPR017986 (SUPERFAMILY)
contig03730	protein continuous vascular ring 1-like	1165	20	0.865	3.2e-154	P:regulation of translational elongation; F:translation elongation factor activity; C:ribosome	3	-	IPR007462 (PFAM); PTHR31876:SF2 (PANTHER); PTHR31876 (PANTHER); CYTOPLASMIC_DOMAIN (PHOBIUS); NON_CYTOPLASMIC_DOMAIN (PHOBIUS); TRANSMEMBRANE (PHOBIUS); TRANSMEMBRANE (PHOBIUS); CYTOPLASMIC_DOMAIN (PHOBIUS); TMhelix (TMHMM); TMhelix (TMHMM)
contig03738	sec14p-like phosphatidylinositol transfer family protein	1165	20	0.646	5.9e-151	C:nucleus; P:coumarin biosynthetic process; P:response to wounding; C:Golgi apparatus; P:transport; P:negative regulation of defense response; C:plasma membrane; F:transporter activity; P:cell wall biogenesis	9	-	IPR011074 (SMART); IPR001251 (SMART); IPR001251 (G3DSA:3.40.525.GENE3D); G3DSA:1.10.8.20 (GENE3D); IPR001251 (PFAM); IPR011074 (PFAM); PTHR10174:SF93 (PANTHER); PTHR10174 (PANTHER); IPR001251 (PROSITE_PROFILES); IPR011074 (SUPERFAMILY); IPR001251 (SUPERFAMILY)
contig03755	serine racemase	1163	20	0.8895	1.2e-178	F:L-serine ammonia-lyase activity; P:gluconeogenesis; F:pyridoxal phosphate binding; P:D-serine metabolic process; P:L-serine metabolic process; F:serine racemase activity; P:cysteine metabolic process; F:L-threonine ammonia-lyase activity; F:D-serine ammonia-lyase activity; P:glycine metabolic process; P:threonine metabolic process	11	EC:4.3.1.17; EC:4.3.1.18; EC:4.3.1.19; EC:5.1.1.10	IPR001926 (PFAM); G3DSA:3.40.50.1100 (GENE3D); PTHR10314:SF36 (PANTHER); PTHR10314 (PANTHER); IPR000634 (PROSITE_PATTERNS); IPR001926 (SUPERFAMILY)
contig03809	ubiquitin-like domain-containing ctd phosphatase	1156	20	0.9335	0	C:nucleus; F:phosphoprotein phosphatase activity; P:protein dephosphorylation	3	EC:3.1.3.16; EC:3.1; EC:3.1.3.41	no IPS match
contig03859	mechanosensitive ion channel protein 6-like	1151	20	0.891	0	P:transmembrane transport; C:membrane	2	-	no IPS match
contig03967	---NA---	1136	0	-	-		-	-	TRANSMEMBRANE (PHOBIUS); CYTOPLASMIC_DOMAIN (PHOBIUS); NON_CYTOPLASMIC_DOMAIN (PHOBIUS)
contig04025	protein exordium-like	1135	20	0.864	6.8e-166	C:Golgi apparatus; C:plant-type cell wall; P:growth	3	-	IPR006766 (PFAM); PTHR31279:SF3 (PANTHER); PTHR31279 (PANTHER); SIGNAL_PEPTIDE (PHOBIUS); NON_CYTOPLASMIC_DOMAIN (PHOBIUS); SIGNAL_PEPTIDE_H_REGION (PHOBIUS); SIGNAL_PEPTIDE_N_REGION (PHOBIUS); SIGNAL_PEPTIDE_C_REGION (PHOBIUS); SignalP-noTM (SIGNALP_GRAM_NEGATIVE); SignalP-TM (SIGNALP_GRAM_POSITIVE); SignalP-noTM (SIGNALP_EUK); TMhelix (TMHMM)
contig04053	diacylglycerol kinase 2	1125	20	0.8915	0	F:ATP binding; P:response to cold; P:glycerolipid metabolic process; P:leaf development; P:phospholipid catabolic process; F:diacylglycerol kinase activity; P:phosphorylation; P:protein kinase C-activating G-protein coupled receptor signaling pathway; C:intracellular; P:intracellular signal transduction; P:Golgi vesicle transport; P:lateral root development	12	EC:2.7.1.107	IPR000756 (SMART); IPR001206 (SMART); IPR001206 (PFAM); IPR000756 (PFAM); PTHR11255 (PANTHER); IPR001206 (PROSITE_PROFILES); IPR016064 (SUPERFAMILY)
contig04081	intracellular protein transport protein uso1-like protein	1121	7	0.5429	1.4e-46	C:chloroplast; C:plasma membrane	2	-	PTHR31071:SF4 (PANTHER); PTHR31071 (PANTHER)
contig04123	gtp-binding protein sar1a	1120	20	0.9895	1.2e-133	F:GTP binding; P:vesicle-mediated transport; P:small GTPase mediated signal transduction; C:endoplasmic reticulum; C:Golgi apparatus; P:intracellular protein transport	6	-	IPR006689 (PRINTS); IPR024156 (SMART); IPR006687 (SMART); IPR005225 (TIGRFAM); IPR027417 (G3DSA:3.40.50.GENE3D); IPR006689 (PFAM); IPR006687 (PTHR11711:PANTHER); PTHR11711 (PANTHER); IPR006687 (PROSITE_PROFILES); IPR027417 (SUPERFAMILY)
contig04151	hop-interacting protein thi034	1119	20	0.861	1.3e-143	F:nucleic acid binding; P:RNA phosphodiester bond hydrolysis, endonucleolytic; F:RNA-DNA hybrid ribonuclease activity; P:regulation of RNA metabolic process	4	EC:3.1.30; EC:3.1; EC:3.1.26; EC:3.1.26.4	IPR011320 (G3DSA:3.40.970.GENE3D); IPR012337 (G3DSA:3.30.420.GENE3D); PF13456 (PFAM); IPR002156 (PROSITE_PROFILES); IPR012337 (SUPERFAMILY)
contig04240	cysteine-rich receptor-like protein kinase 10	1087	20	0.8715	5.7e-135	F:ATP binding; P:serine family amino acid metabolic process; F:protein serine/threonine kinase activity; P:protein phosphorylation	4	EC:2.7.11	G3DSA:1.10.510.10 (GENE3D); IPR001245 (PFAM); PTHR24420:SF718 (PANTHER); PTHR24420 (PANTHER); IPR000719 (PROSITE_PROFILES); IPR011009 (SUPERFAMILY)
contig04270	expansin a10	1109	20	0.897	1.9e-136	C:cell wall; C:membrane; P:plant-type cell wall organization; C:extracellular region	4	-	IPR007118 (PRINTS); IPR002963 (PRINTS); IPR007112 (SMART); IPR007117 (PFAM); IPR009009 (PFAM); IPR009009 (G3DSA:2.40.40.GENE3D); IPR007117 (G3DSA:2.60.40.GENE3D); PTHR31867 (PANTHER); NON_CYTOPLASMIC_DOMAIN (PHOBIUS); CYTOPLASMIC_DOMAIN (PHOBIUS); TRANSMEMBRANE (PHOBIUS); IPR007117 (PROSITE_PROFILES); IPR007112 (PROSITE_PROFILES); IPR007117 (SUPERFAMILY); IPR009009 (SUPERFAMILY); TMhelix (TMHMM);…
contig04291	monothiol glutaredoxin-s17	1102	20	0.8565	0	P:auxin polar transport; P:reactive oxygen species metabolic process; P:response to heat; P:obsolete electron transport; F:protein disulfide oxidoreductase activity; P:nucleolus organization; F:electron carrier activity; P:nuclear division; C:cytosol; P:cell redox homeostasis; P:oxidation-reduction process	11	-	IPR013766 (PFAM); IPR004480 (TIGRFAM); IPR012336 (G3DSA:3.40.30.GENE3D); IPR012336 (G3DSA:3.40.30.GENE3D); IPR002109 (PFAM); IPR004480 (PANTHER); PTHR10293:SF40 (PANTHER); IPR004480 (PANTHER); PTHR10293:SF40 (PANTHER); IPR004480 (PANTHER); PTHR10293:SF40 (PANTHER); IPR002109 (PROSITE_PROFILES); IPR012336 (PROSITE_PROFILES); IPR002109 (PROSITE_PROFILES); IPR012336 (SUPERFAMILY); IPR012336 (SUPERFA…
contig04307	(-)-isopiperitenol (-)-carveol mitochondrial-like	1103	20	0.7605	3.5e-120	F:oxidoreductase activity; P:metabolic process	2	-	IPR002347 (PRINTS); IPR002198 (PRINTS); IPR002198 (PFAM); IPR016040 (G3DSA:3.40.50.GENE3D); PTHR24322 (PANTHER); PTHR24322:SF289 (PANTHER); SSF51735 (SUPERFAMILY)
contig04310	chromophore lyase chloroplastic isoform x1	1103	20	0.9015	8.1e-146	C:chloroplast outer membrane; P:chloroplast fission; P:cellular response to virus; P:protein-phycocyanobilin linkage; P:regulation of cell division; P:transport of virus in host, tissue to tissue; P:response to reactive oxygen species	7	-	IPR010404 (PFAM); TRANSMEMBRANE (PHOBIUS); NON_CYTOPLASMIC_DOMAIN (PHOBIUS); CYTOPLASMIC_DOMAIN (PHOBIUS)
contig04337	altered inheritance of mitochondria mitochondrial	1100	20	0.7655	4.1e-89	P:biological_process	1	-	no IPS match
contig04361	isoeugenol synthase 1-like	1099	20	0.8705	0	P:phenylpropanoid biosynthetic process; P:oxidation-reduction process; P:flavonoid biosynthetic process; F:2'-hydroxyisoflavone reductase activity	4	EC:1.3.1.45	G3DSA:3.90.25.10 (GENE3D); IPR016040 (G3DSA:3.40.50.GENE3D); IPR008030 (PFAM); PTHR10366 (PANTHER); PTHR10366:SF310 (PANTHER); SSF51735 (SUPERFAMILY)
contig04417	syntaxin-132-like	1093	20	0.923	1.7e-159	P:membrane fusion; P:vesicle-mediated transport; C:membrane; F:SNAP receptor activity; P:intracellular protein transport; C:intracellular	6	-	Coil (COILS); IPR006011 (SMART); IPR000727 (SMART); G3DSA:1.20.5.110 (GENE3D); G3DSA:1.20.58.70 (GENE3D); IPR000727 (PFAM); IPR006011 (PFAM); PTHR19957 (PANTHER); PTHR19957:SF80 (PANTHER); IPR006012 (PROSITE_PATTERNS); NON_CYTOPLASMIC_DOMAIN (PHOBIUS); CYTOPLASMIC_DOMAIN (PHOBIUS); TRANSMEMBRANE (PHOBIUS); IPR000727 (PROSITE_PROFILES); IPR010989 (SUPERFAMILY); TMhelix (TMHMM)
contig04520	PREDICTED: LOW QUALITY PROTEIN: uncharacterized protein LOC105166233	1073	20	0.913	5.5e-173	P:metabolic process; F:hydrolase activity	2	-	TRANSMEMBRANE (PHOBIUS); TRANSMEMBRANE (PHOBIUS); CYTOPLASMIC_DOMAIN (PHOBIUS); TRANSMEMBRANE (PHOBIUS); NON_CYTOPLASMIC_DOMAIN (PHOBIUS); NON_CYTOPLASMIC_DOMAIN (PHOBIUS); CYTOPLASMIC_DOMAIN (PHOBIUS); TMhelix (TMHMM); TMhelix (TMHMM); TMhelix (TMHMM)
contig04537	PREDICTED: uncharacterized protein LOC105171003	1072	20	0.8765	1.8e-141	F:acetylglucosaminyltransferase activity; C:membrane; P:metabolic process	3	EC:2.4.1	no IPS match
contig04548	dcd (development and cell death) domain protein	1079	18	0.6294	7.8e-136	P:regulation of plant-type hypersensitive response; P:floral whorl development; P:floral organ formation; P:systemic acquired resistance, salicylic acid mediated signaling pathway; P:negative regulation of programmed cell death; P:phyllome development; P:protein targeting to membrane; P:jasmonic acid mediated signaling pathway; P:N-terminal protein myristoylation; C:nucleus; P:MAPK cascade; P:res…	16	-	NON_CYTOPLASMIC_DOMAIN (PHOBIUS); SIGNAL_PEPTIDE (PHOBIUS); SIGNAL_PEPTIDE_N_REGION (PHOBIUS); SIGNAL_PEPTIDE_H_REGION (PHOBIUS); SIGNAL_PEPTIDE_C_REGION (PHOBIUS)
contig04575	chlorophyll a-b binding protein chloroplastic	1074	20	0.9355	7.3e-162	F:metal ion binding; C:photosystem II; C:integral component of membrane; P:photosynthesis, light harvesting; C:photosystem I; P:protein-chromophore linkage; F:chlorophyll binding; C:chloroplast thylakoid membrane	8	-	IPR022796 (PFAM); IPR023329 (G3DSA:1.10.3460.GENE3D); PTHR21649:SF14 (PANTHER); IPR001344 (PANTHER); NON_CYTOPLASMIC_DOMAIN (PHOBIUS); CYTOPLASMIC_DOMAIN (PHOBIUS); TRANSMEMBRANE (PHOBIUS); IPR023329 (SUPERFAMILY); TMhelix (TMHMM)
contig04621	annexin d1-like	1075	20	0.9255	0	C:chloroplast stroma; P:Golgi organization; C:vacuolar membrane; C:thylakoid; F:ATP binding; P:response to oxidative stress; C:plasmodesma; F:copper ion binding; F:calcium ion binding; C:apoplast; P:cysteine biosynthetic process; P:calcium ion transmembrane transport; P:potassium ion export; C:cytosol; P:cellular cation homeostasis; F:zinc ion binding; F:protein homodimerization activity; P:respo…	29	EC:1.11.1.7	no IPS match
contig04646	nadp-dependent malic enzyme-like isoform x2	1069	20	0.943	7.9e-176	P:malate metabolic process; F:metal ion binding; F:NAD binding; P:protein homooligomerization; F:malate dehydrogenase (decarboxylating) (NAD+) activity; P:tricarboxylic acid cycle; F:malate dehydrogenase (decarboxylating) (NADP+) activity; P:pyruvate metabolic process; P:carbon utilization	9	EC:1.1.1.38; EC:1.1.1.39; EC:1.1.1.40	IPR001891 (PRINTS); IPR012302 (SMART); IPR012302 (PFAM); IPR001891 (PIRSF); IPR016040 (G3DSA:3.40.50.GENE3D); PTHR23406:SF11 (PANTHER); PTHR23406 (PANTHER); SSF51735 (SUPERFAMILY)
contig04744	transcription factor divaricata-like	1043	20	0.8395	3.8e-99	C:nucleus; F:DNA binding	2	-	no IPS match
contig04796	zinc finger protein	1042	20	0.9135	4.2e-110	F:zinc ion binding; P:regulation of plant-type hypersensitive response; P:systemic acquired resistance, salicylic acid mediated signaling pathway; P:regulation of transcription, DNA-templated; P:protein targeting to membrane; P:jasmonic acid mediated signaling pathway; P:leaf morphogenesis; C:nucleus; C:transcription factor complex; F:DNA binding; P:MAPK cascade; F:transcription factor activity, …	18	-	IPR015880 (SMART); IPR013087 (G3DSA:3.30.160.GENE3D); IPR013087 (G3DSA:3.30.160.GENE3D); IPR022755 (PFAM); PTHR10593 (PANTHER); IPR031140 (PTHR10593:PANTHER); IPR007087 (PROSITE_PATTERNS); IPR007087 (PROSITE_PROFILES); SSF57667 (SUPERFAMILY)
contig04809	---NA---	1048	0	-	-		-	-	SIGNAL_PEPTIDE_H_REGION (PHOBIUS); SIGNAL_PEPTIDE (PHOBIUS); SIGNAL_PEPTIDE_C_REGION (PHOBIUS); NON_CYTOPLASMIC_DOMAIN (PHOBIUS); SIGNAL_PEPTIDE_N_REGION (PHOBIUS); SignalP-noTM (SIGNALP_EUK); SignalP-TM (SIGNALP_GRAM_POSITIVE); TMhelix (TMHMM)
contig04883	PREDICTED: uncharacterized protein At5g49945	1040	20	0.8785	2.9e-129	C:endoplasmic reticulum; C:Golgi apparatus; P:cellulose biosynthetic process; C:extracellular region; P:Golgi vesicle transport	5	-	Coil (COILS); IPR012879 (PFAM); IPR012879 (PANTHER)
contig04940	acid phosphatase vanadium-dependent haloperoxidase	1036	20	0.739	9.8e-69	F:peroxidase activity; P:oxidation-reduction process	2	-	IPR003832 (PFAM); PTHR31446:SF2 (PANTHER); PTHR31446 (PANTHER)
contig04949	zinc finger protein chloroplastic-like	1032	20	0.655	1.5e-80	C:chloroplast; F:transferase activity; P:cellular process	3	-	no IPS match
contig05016	probable galacturonosyltransferase 11	1020	20	0.727	5.1e-131	F:polygalacturonate 4-alpha-galacturonosyltransferase activity; C:membrane; C:Golgi apparatus; P:starch metabolic process; P:sucrose metabolic process; P:nucleotide metabolic process	6	EC:2.4.1.43	IPR029044 (G3DSA:3.90.550.GENE3D); IPR002495 (PFAM); IPR029993 (PANTHER); PTHR32116:SF18 (PANTHER); IPR029044 (SUPERFAMILY)
contig05051	heat shock cognate protein 80-like	1025	20	0.949	5.1e-173	F:ATP binding; F:unfolded protein binding; P:protein folding; P:response to stress	4	-	Coil (COILS); IPR020575 (PRINTS); IPR003594 (SMART); IPR003594 (PFAM); IPR001404 (PFAM); IPR003594 (G3DSA:3.30.565.GENE3D); PTHR11528:SF43 (PANTHER); IPR001404 (PANTHER); IPR019805 (PROSITE_PATTERNS); IPR020568 (SUPERFAMILY); IPR003594 (SUPERFAMILY)
contig05061	---NA---	1020	0	-	-		-	-	no IPS match
contig05127	---NA---	1017	0	-	-		-	-	no IPS match
contig05145	probable glutathione s-transferase	1015	20	0.846	1.8e-97	F:protein binding; P:metabolic process; F:transferase activity	3	-	PF13410 (PFAM); IPR012336 (G3DSA:3.40.30.GENE3D); IPR010987 (G3DSA:1.20.1050.GENE3D); IPR004045 (PFAM); PTHR11260 (PANTHER); PTHR11260:SF174 (PANTHER); TRANSMEMBRANE (PHOBIUS); NON_CYTOPLASMIC_DOMAIN (PHOBIUS); CYTOPLASMIC_DOMAIN (PHOBIUS); IPR004045 (PROSITE_PROFILES); IPR010987 (PROSITE_PROFILES); IPR010987 (SUPERFAMILY); IPR012336 (SUPERFAMILY); TMhelix (TMHMM)
contig05168	187-kda microtubule-associated protein air9-like	1013	20	0.8415	3.3e-157	C:preprophase band; C:cortical microtubule; C:phragmoplast	3	-	no IPS match
contig05205	ac051631_10dessication-related 70055-71849	1010	4	0.775	6.3e-124	C:extracellular region	1	-	PF13668 (PFAM); PTHR31694 (PANTHER); PTHR31694:SF4 (PANTHER); NON_CYTOPLASMIC_DOMAIN (PHOBIUS); CYTOPLASMIC_DOMAIN (PHOBIUS); TRANSMEMBRANE (PHOBIUS); TMhelix (TMHMM)
contig05212	annexin d4	1010	20	0.808	1.6e-150	C:plasmodesma; P:response to abscisic acid; F:calcium ion binding; P:response to osmotic stress; F:calcium-dependent phospholipid binding	5	-	IPR001464 (PRINTS); IPR018502 (SMART); IPR018502 (G3DSA:1.10.220.GENE3D); IPR018502 (G3DSA:1.10.220.GENE3D); IPR018502 (G3DSA:1.10.220.GENE3D); IPR018502 (PFAM); PTHR10502:SF104 (PANTHER); PTHR10502 (PANTHER); SSF47874 (SUPERFAMILY)
contig05221	pyridoxal phosphate-dependent transferases superfamily protein	997	20	0.907	0	P:metabolic process; F:transferase activity	2	-	IPR015421 (G3DSA:3.40.640.GENE3D); PTHR14237 (PANTHER); PTHR14237:SF14 (PANTHER); IPR015424 (SUPERFAMILY)
contig05237	protein-l-isoaspartate o-methyltransferase 1-like	997	20	0.9175	1.5e-21	F:protein-L-isoaspartate (D-aspartate) O-methyltransferase activity; P:S-adenosylmethionine metabolic process; P:protein methylation	3	EC:2.1.1.77; EC:2.1.1	no IPS match
contig05259	probable cytosolic iron-sulfur protein assembly protein ciao1 homolog	1004	20	0.876	0	F:transferase activity, transferring acyl groups; F:protein binding; C:CIA complex; P:iron-sulfur cluster assembly	4	-	IPR001680 (SMART); IPR001680 (PFAM); IPR015943 (G3DSA:2.130.10.GENE3D); PTHR19920:SF0 (PANTHER); PTHR19920 (PANTHER); IPR019775 (PROSITE_PATTERNS); IPR001680 (PROSITE_PROFILES); IPR017986 (PROSITE_PROFILES); IPR028608 (HAMAP); IPR001680 (PROSITE_PROFILES); IPR001680 (PROSITE_PROFILES); IPR001680 (PROSITE_PROFILES); IPR001680 (PROSITE_PROFILES); IPR017986 (SUPERFAMILY)
contig05312	partial	998	20	0.5735	1.1e-74	C:plasmodesma; P:systemic acquired resistance; C:intracellular membrane-bounded organelle; P:salicylic acid mediated signaling pathway; C:cytoplasmic part; P:immune effector process; P:amino acid transport; C:plasma membrane; P:response to endoplasmic reticulum stress	9	-	no IPS match
contig05328	rna-binding protein 48 isoform x1	994	20	0.785	3.5e-103	F:nucleotide binding; F:nucleic acid binding	2	-	Coil (COILS); PF13893 (PFAM); IPR012677 (G3DSA:3.30.70.GENE3D); PTHR20957 (PANTHER); SSF54928 (SUPERFAMILY)
contig05336	protein vip1	999	9	0.7722	6.8e-05	F:nucleotide binding; F:nucleic acid binding	2	-	no IPS match
contig05437	actin	961	20	0.984	1.9e-158	F:ATP binding	1	-	IPR004000 (SMART); IPR004000 (PFAM); G3DSA:3.30.420.40 (GENE3D); G3DSA:3.90.640.10 (GENE3D); PTHR11937:SF188 (PANTHER); IPR004000 (PANTHER); IPR004001 (PROSITE_PATTERNS); SSF53067 (SUPERFAMILY)
contig05442	cation transport regulator-like protein 2	987	20	0.8885	1.2e-132	P:carbohydrate metabolic process; F:hydrolase activity, hydrolyzing O-glycosyl compounds	2	-	IPR013024 (G3DSA:3.10.490.GENE3D); IPR006840 (PFAM); IPR006840 (PANTHER); IPR013024 (SUPERFAMILY)
contig05516	ubiquitin-conjugating enzyme e2-17 kda	982	20	0.968	4e-98	P:regulation of unidimensional cell growth; F:ATP binding; P:fatty acid beta-oxidation; P:heat acclimation; P:proteasome-mediated ubiquitin-dependent protein catabolic process; P:toxin catabolic process; P:DNA endoreduplication; F:ligase activity; P:postreplication repair; P:proteasome core complex assembly; P:protein ubiquitination; P:response to misfolded protein	12	-	SM00212 (SMART); IPR016135 (G3DSA:3.10.110.GENE3D); IPR000608 (PFAM); PTHR24068 (PANTHER); PTHR24068:SF49 (PANTHER); IPR023313 (PROSITE_PATTERNS); IPR000608 (PROSITE_PROFILES); IPR016135 (SUPERFAMILY)
contig05612	outer envelope pore protein chloroplastic	973	20	0.846	2.2e-175	C:nucleus; C:chloroplast inner membrane; F:ion channel activity; F:identical protein binding; F:porin activity; P:cation transport; P:ion transmembrane transport; C:mitochondrion; C:pore complex; C:integral component of chloroplast outer membrane	10	-	no IPS match
contig05629	3-like protein	967	20	0.6375	3.9e-84	P:response to salt stress; P:response to fructose; P:sucrose transport; P:carbohydrate export; P:leaf senescence; F:fructose uniporter activity; C:endoplasmic reticulum; P:fructose export from vacuole to cytoplasm; F:sucrose transmembrane transporter activity; C:integral component of plasma membrane; C:chloroplast; C:plant-type vacuole membrane; P:water transport; P:cellular response to osmotic s…	20	-	PF03083 (PFAM); PTHR10791:SF29 (PANTHER); PTHR10791 (PANTHER); TRANSMEMBRANE (PHOBIUS); NON_CYTOPLASMIC_DOMAIN (PHOBIUS); CYTOPLASMIC_DOMAIN (PHOBIUS); CYTOPLASMIC_DOMAIN (PHOBIUS); TRANSMEMBRANE (PHOBIUS); CYTOPLASMIC_DOMAIN (PHOBIUS); TRANSMEMBRANE (PHOBIUS); NON_CYTOPLASMIC_DOMAIN (PHOBIUS); TRANSMEMBRANE (PHOBIUS); CYTOPLASMIC_DOMAIN (PHOBIUS); NON_CYTOPLASMIC_DOMAIN (PHOBIUS); TRANSMEMBRANE …
contig05726	protein dehydration-induced 19-5	959	20	0.4955	1.6e-23	P:response to acid chemical; P:cellular response to light stimulus; F:DNA binding; P:signal transduction; C:intracellular membrane-bounded organelle; P:regulation of transcription, DNA-templated; P:response to oxygen-containing compound; P:response to stress	8	-	CYTOPLASMIC_DOMAIN (PHOBIUS); TRANSMEMBRANE (PHOBIUS); NON_CYTOPLASMIC_DOMAIN (PHOBIUS); TMhelix (TMHMM)
contig05782	proteasome subunit alpha type-7	956	20	0.982	1.8e-152	C:nucleus; C:cytoplasm; C:proteasome core complex, alpha-subunit complex; F:threonine-type endopeptidase activity; P:ubiquitin-dependent protein catabolic process	5	EC:3.4.25	Coil (COILS); IPR000426 (SMART); IPR029055 (G3DSA:3.60.20.GENE3D); IPR000426 (PFAM); IPR001353 (PFAM); PTHR11599 (PANTHER); PTHR11599:SF15 (PANTHER); IPR000426 (PROSITE_PATTERNS); IPR023332 (PROSITE_PROFILES); IPR029055 (SUPERFAMILY)
contig05805	e3 ubiquitin-protein ligase sinat5-like	953	20	0.9735	4.9e-146	C:nucleus; F:ubiquitin-protein transferase activity; F:zinc ion binding; P:multicellular organismal development; F:ligase activity; P:ubiquitin-dependent protein catabolic process; P:protein ubiquitination	7	-	no IPS match
contig05825	60s ribosomal protein l10a-1-like	949	20	0.9765	1.3e-118	P:RNA methylation; C:plasmodesma; F:RNA binding; F:structural constituent of ribosome; C:cytosolic large ribosomal subunit; P:rRNA processing; C:nucleolus; C:plasma membrane; P:translation	9	-	IPR016095 (G3DSA:3.40.50.GENE3D); IPR016094 (G3DSA:3.30.190.GENE3D); IPR028364 (PFAM); PTHR23105:SF31 (PANTHER); PTHR23105 (PANTHER); IPR023673 (PROSITE_PATTERNS); IPR023674 (SUPERFAMILY)
contig05850	nac domain-containing protein 4-like	941	20	0.586	1.3e-49	F:DNA binding; C:nucleus; P:transcription, DNA-templated; P:regulation of transcription, DNA-templated	4	-	no IPS match
contig05863	aluminum-activated malate transporter 5	945	20	0.9175	3.8e-52	P:carbohydrate metabolic process; F:hydrolase activity, hydrolyzing O-glycosyl compounds; P:malate transport	3	-	IPR023296 (G3DSA:2.115.10.GENE3D); PTHR22925:SF3 (PANTHER); IPR006710 (PANTHER); IPR023296 (SUPERFAMILY)
contig05877	leucoanthocyanidin dioxygenase	944	20	0.8615	3.9e-146	F:metal ion binding; F:oxidoreductase activity, acting on paired donors, with incorporation or reduction of molecular oxygen, 2-oxoglutarate as one donor, and incorporation of one atom each of oxygen into both donors; P:oxidation-reduction process	3	EC:1.14.11	IPR005123 (PFAM); IPR027443 (G3DSA:2.60.120.GENE3D); PTHR10209 (PANTHER); IPR005123 (PROSITE_PROFILES); SSF51197 (SUPERFAMILY)
contig05889	ribosome biogenesis protein nsa2 homolog	927	20	0.748	6.2e-111	P:gene expression; P:primary metabolic process	2	-	CYTOPLASMIC_DOMAIN (PHOBIUS); TRANSMEMBRANE (PHOBIUS); NON_CYTOPLASMIC_DOMAIN (PHOBIUS); TMhelix (TMHMM)
contig05907	probable e3 ubiquitin-protein ligase ari2	938	20	0.818	2.5e-103	F:ubiquitin-protein transferase activity; F:zinc ion binding; P:protein ubiquitination	3	-	PTHR11685:SF119 (PANTHER); IPR031127 (PANTHER)
contig05957	ring-finger ubiquitin ligase	922	20	0.7645	5.8e-140	F:zinc ion binding; P:xylan metabolic process; F:catalytic activity; P:single-organism cellular process; P:response to oxygen-containing compound	5	-	CYTOPLASMIC_DOMAIN (PHOBIUS); TRANSMEMBRANE (PHOBIUS); NON_CYTOPLASMIC_DOMAIN (PHOBIUS); TMhelix (TMHMM)
contig05976	guanine nucleotide-binding protein subunit beta-like protein	933	20	0.929	1e-163	F:protein binding	1	-	IPR020472 (PRINTS); IPR001680 (SMART); IPR015943 (G3DSA:2.130.10.GENE3D); IPR001680 (PFAM); PTHR19868:SF0 (PANTHER); PTHR19868 (PANTHER); IPR019775 (PROSITE_PATTERNS); IPR019775 (PROSITE_PATTERNS); IPR019775 (PROSITE_PATTERNS); IPR019775 (PROSITE_PATTERNS); IPR001680 (PROSITE_PROFILES); IPR001680 (PROSITE_PROFILES); IPR001680 (PROSITE_PROFILES); IPR017986 (PROSITE_PROFILES); IPR001680 (PROSITE_PR…
contig06016	asparagine synthetase	926	20	0.9395	2.4e-162	P:asparagine biosynthetic process; P:aspartate metabolic process; F:asparagine synthase (glutamine-hydrolyzing) activity; P:alanine metabolic process	4	EC:6.3.5.4	IPR017932 (PFAM); IPR014729 (G3DSA:3.40.50.GENE3D); IPR001962 (PFAM); IPR029055 (G3DSA:3.60.20.GENE3D); PTHR11772:SF2 (PANTHER); PTHR11772 (PANTHER); SIGNAL_PEPTIDE_H_REGION (PHOBIUS); SIGNAL_PEPTIDE_C_REGION (PHOBIUS); SIGNAL_PEPTIDE_N_REGION (PHOBIUS); NON_CYTOPLASMIC_DOMAIN (PHOBIUS); SIGNAL_PEPTIDE (PHOBIUS); IPR017932 (PROSITE_PROFILES); IPR029055 (SUPERFAMILY); SSF52402 (SUPERFAMILY)
contig06226	star-related lipid transfer protein mitochondrial-like	910	20	0.835	4.8e-124	F:lipid binding	1	-	IPR023393 (G3DSA:3.30.530.GENE3D); PTHR19308 (PANTHER); PTHR19308:SF9 (PANTHER)
contig06285	exocyst complex component sec10-like	905	20	0.97	3.4e-148	C:cytoplasm; P:vesicle docking; P:exocytosis	3	-	IPR009976 (PFAM); PTHR12100:SF0 (PANTHER); IPR009976 (PANTHER)
contig06309	monogalactosyldiacylglycerol synthase chloroplastic-like	896	20	0.9195	7.5e-166	F:transferase activity, transferring hexosyl groups; P:glycolipid biosynthetic process; F:carbohydrate binding; P:lipid glycosylation	4	-	no IPS match
contig06313	adp-ribosylation factor 1	902	20	0.9945	9e-122	F:GTP binding; C:endosome; P:vesicle-mediated transport; P:small GTPase mediated signal transduction; C:cytosol; P:intracellular protein transport; F:phospholipase activator activity; C:Golgi-associated vesicle; F:transporter activity; P:N-terminal protein myristoylation	10	-	IPR006689 (PRINTS); IPR003579 (SMART); IPR024156 (SMART); IPR006687 (SMART); IPR027417 (G3DSA:3.40.50.GENE3D); IPR005225 (TIGRFAM); IPR006689 (PFAM); PTHR11711 (PANTHER); PTHR11711:SF118 (PANTHER); IPR024156 (PROSITE_PROFILES); IPR027417 (SUPERFAMILY)
contig06319	monothiol glutaredoxin-s17	886	20	0.8755	1.5e-162	P:auxin polar transport; P:reactive oxygen species metabolic process; P:response to heat; P:obsolete electron transport; F:protein disulfide oxidoreductase activity; P:nucleolus organization; F:electron carrier activity; P:nuclear division; C:cytosol; P:cell redox homeostasis; P:oxidation-reduction process	11	-	IPR002109 (PFAM); IPR004480 (TIGRFAM); IPR012336 (G3DSA:3.40.30.GENE3D); PTHR10293:SF40 (PANTHER); IPR004480 (PANTHER); IPR002109 (PROSITE_PROFILES); IPR002109 (PROSITE_PROFILES); IPR012336 (SUPERFAMILY); IPR012336 (SUPERFAMILY)
contig06334	protein sda1 homolog	887	20	0.868	6.4e-92	C:cell; P:ribosomal large subunit export from nucleus; P:ribosomal large subunit biogenesis; P:actin cytoskeleton organization	4	-	no IPS match
contig06379	lateral signaling target protein 2-like protein	895	20	0.796	1.5e-126	F:metal ion binding	1	-	IPR000306 (PFAM); IPR013083 (G3DSA:3.30.40.GENE3D); PTHR15629:SF9 (PANTHER); PTHR15629 (PANTHER); IPR017455 (PROSITE_PROFILES); IPR011011 (SUPERFAMILY)
contig06436	upf0613 protein	886	20	0.9155	5.5e-159	P:metabolic process; F:hydrolase activity	2	-	IPR029058 (G3DSA:3.40.50.GENE3D); IPR013744 (PFAM); PTHR31591:SF1 (PANTHER); PTHR31591 (PANTHER); IPR029058 (SUPERFAMILY)
contig06456	regulatory component of aba receptor 3	889	20	0.812	4.3e-97	C:nucleus; F:protein phosphatase inhibitor activity; F:protein binding; P:negative regulation of catalytic activity; P:regulation of protein serine/threonine phosphatase activity; F:abscisic acid binding; C:mitochondrion; P:regulation of seed germination; F:receptor activity; C:plasma membrane; P:positive regulation of abscisic acid-activated signaling pathway	11	-	IPR019587 (PFAM); IPR023393 (G3DSA:3.30.530.GENE3D); PTHR31213 (PANTHER); PTHR31213:SF4 (PANTHER); SSF55961 (SUPERFAMILY)
contig06521	transmembrane protein	875	20	0.8215	1.4e-17	C:chloroplast; C:integral component of membrane; P:response to karrikin	3	-	TRANSMEMBRANE (PHOBIUS); SIGNAL_PEPTIDE (PHOBIUS); SIGNAL_PEPTIDE_H_REGION (PHOBIUS); CYTOPLASMIC_DOMAIN (PHOBIUS); SIGNAL_PEPTIDE_C_REGION (PHOBIUS); SIGNAL_PEPTIDE_N_REGION (PHOBIUS); NON_CYTOPLASMIC_DOMAIN (PHOBIUS); SignalP-TM (SIGNALP_EUK); SignalP-TM (SIGNALP_GRAM_POSITIVE)
contig06610	unknown	873	3	0.48	3.6e-08	P:biological_process; F:molecular_function	2	-	no IPS match
contig06614	myosin ib heavy chain	871	20	0.8455	7e-117	C:myosin complex; P:metabolic process; P:response to chitin; P:protein targeting to vacuole; C:plasma membrane; P:Golgi vesicle transport; F:motor activity	7	EC:3.6.1; EC:3.6.1.15	IPR010926 (PFAM)
contig06655	iron-sulfur assembly mitochondrial	866	20	0.8155	1.6e-66	P:methylglyoxal catabolic process to D-lactate via S-lactoyl-glutathione; F:structural molecule activity; F:iron-sulfur cluster binding; P:iron-sulfur cluster assembly	4	-	no IPS match
contig06730	ran-binding protein 1 homolog a-like	862	20	0.9175	2.9e-89	P:intracellular transport; C:intracellular	2	-	no IPS match
contig06772	probable mediator of rna polymerase ii transcription subunit 26b	856	20	0.696	6.9e-69	F:nucleic acid binding; P:cellular nitrogen compound biosynthetic process; P:gene expression; P:primary metabolic process; P:cellular macromolecule biosynthetic process	5	-	Coil (COILS); PTHR15141:SF35 (PANTHER); PTHR15141 (PANTHER)
contig06837	pentatricopeptide repeat-containing protein chloroplastic	849	20	0.937	5.4e-94	F:DNA binding; P:chloroplast-nucleus signaling pathway; P:mitochondria-nucleus signaling pathway	3	-	IPR002625 (SMART); IPR002625 (PFAM); PTHR24015 (PANTHER); PTHR24015:SF366 (PANTHER); IPR002625 (PROSITE_PROFILES); IPR002625 (SUPERFAMILY)
contig06841	sterol 3-beta-glucosyltransferase ugt80b1 isoform x1	851	20	0.9155	1.2e-157	F:sterol 3-beta-glucosyltransferase activity; P:seed coat development; C:vacuolar membrane; P:flavonoid biosynthetic process; P:seed germination; P:sterol metabolic process; P:lipid glycosylation	7	EC:2.4.1.173; EC:2.4.1	G3DSA:3.40.50.2000 (GENE3D); IPR002213 (PFAM); IPR002213 (PANTHER); PTHR11926:SF139 (PANTHER); CYTOPLASMIC_DOMAIN (PHOBIUS); TRANSMEMBRANE (PHOBIUS); NON_CYTOPLASMIC_DOMAIN (PHOBIUS); SSF53756 (SUPERFAMILY); TMhelix (TMHMM)
contig06842	receptor-like protein kinase herk 1	846	20	0.927	3.2e-176	F:ATP binding; P:peptidyl-tyrosine phosphorylation; F:non-membrane spanning protein tyrosine kinase activity; P:serine family amino acid metabolic process; F:protein serine/threonine kinase activity	5	EC:2.7.10; EC:2.7.11; EC:2.7.10.2	IPR002290 (SMART); IPR001245 (PFAM); G3DSA:1.10.510.10 (GENE3D); PTHR24420 (PANTHER); PTHR24420:SF603 (PANTHER); IPR008271 (PROSITE_PATTERNS); IPR000719 (PROSITE_PROFILES); IPR011009 (SUPERFAMILY)
contig06857	proteasome subunit beta type-3-a	851	20	0.985	1e-143	C:nucleus; C:cytoplasm; C:proteasome core complex; F:threonine-type endopeptidase activity; P:proteolysis involved in cellular protein catabolic process	5	EC:3.4.25	no IPS match
contig06940	peptidyl-prolyl cis-trans isomerase g	842	20	0.672	1.3e-79	P:single-organism developmental process	1	-	no IPS match
contig06996	ribosomal rna small subunit methyltransferase nep1	840	20	0.8415	3.3e-39	F:methyltransferase activity; P:methylation	2	-	no IPS match
contig07007	csc1-like protein rxw8	826	20	0.801	1.8e-84	P:glycogen metabolic process; C:membrane; F:4-alpha-glucanotransferase activity; P:starch metabolic process; P:sucrose metabolic process	5	EC:2.4.1.25	no IPS match
contig07145	hypothetical protein SORBIDRAFT_08g019436, partial	829	20	0.623	1.6e-17	F:nucleic acid binding; F:DNA binding; F:protein dimerization activity	3	-	no IPS match
contig07257	protein translation factor sui1 homolog	818	20	0.964	1.1e-70	F:translation initiation factor activity; C:ribosome; P:regulation of translational initiation	3	-	IPR001950 (PFAM); IPR005874 (TIGRFAM); IPR001950 (G3DSA:3.30.780.GENE3D); IPR005874 (PIRSF); PTHR10388 (PANTHER); IPR001950 (PROSITE_PROFILES); IPR001950 (SUPERFAMILY)
contig07378	nuclear transcription factor y subunit a-1-like isoform x2	806	20	0.7515	7.8e-104	C:CCAAT-binding factor complex; F:DNA binding; F:transcription factor activity, sequence-specific DNA binding; P:regulation of transcription, DNA-templated; P:regulation of transcription, DNA-templated	5	-	IPR001289 (PRINTS); IPR001289 (SMART); IPR001289 (PFAM); IPR001289 (PANTHER); PTHR12632:SF7 (PANTHER); IPR018362 (PROSITE_PATTERNS); IPR001289 (PROSITE_PROFILES)
contig07467	auxin-responsive protein iaa9	793	20	0.8315	1.8e-49	C:nucleus; P:regulation of transcription, DNA-templated; P:auxin-activated signaling pathway	3	-	no IPS match
contig07486	phosphoglycerate mutase-like protein	790	20	0.8345	2.2e-52	C:nucleus; P:response to salt stress; F:catalytic activity; P:Golgi organization; P:calcium ion transport; P:metabolic process	6	-	IPR029033 (G3DSA:3.40.50.GENE3D); IPR013078 (PFAM); IPR029033 (SUPERFAMILY)
contig07537	phospho-glycerate partial	796	20	0.96	2.7e-113	F:ATP binding; P:gluconeogenesis; C:cytoplasm; F:phosphoglycerate kinase activity; P:glycolytic process; P:carbon utilization	6	EC:2.7.2.3	SignalP-TM (SIGNALP_GRAM_POSITIVE)
contig07538	signal peptide peptidase-like 1	796	20	0.9065	1.9e-128	C:trans-Golgi network; C:endosome; F:aspartic-type endopeptidase activity; P:proteolysis; C:integral component of membrane	5	EC:3.4.23	IPR006639 (SMART); IPR007369 (PFAM); IPR007369 (PANTHER); PTHR12174:SF22 (PANTHER); CYTOPLASMIC_DOMAIN (PHOBIUS); TRANSMEMBRANE (PHOBIUS); CYTOPLASMIC_DOMAIN (PHOBIUS); TRANSMEMBRANE (PHOBIUS); TRANSMEMBRANE (PHOBIUS); TRANSMEMBRANE (PHOBIUS); NON_CYTOPLASMIC_DOMAIN (PHOBIUS); NON_CYTOPLASMIC_DOMAIN (PHOBIUS); TRANSMEMBRANE (PHOBIUS); NON_CYTOPLASMIC_DOMAIN (PHOBIUS); CYTOPLASMIC_DOMAIN (PHOBIUS)…
contig07555	uncharacterized protein	795	2	0.67	1.5e-16	F:protein binding; C:vacuole	2	-	no IPS match
contig07602	vq motif-containing protein	792	4	0.85	2.7e-14	C:nucleus	1	-	IPR008889 (PFAM)
contig07655	ycf5 protein	787	20	0.968	1.2e-28	C:integral component of membrane; P:cytochrome complex assembly; C:chloroplast thylakoid membrane; F:heme binding	4	-	NON_CYTOPLASMIC_DOMAIN (PHOBIUS); NON_CYTOPLASMIC_DOMAIN (PHOBIUS); TRANSMEMBRANE (PHOBIUS); TRANSMEMBRANE (PHOBIUS); CYTOPLASMIC_DOMAIN (PHOBIUS); TMhelix (TMHMM); TMhelix (TMHMM)
contig07703	e3 ubiquitin-protein ligase rglg2	782	20	0.8285	2.6e-148	F:zinc ion binding; F:protein binding; P:innate immune response; P:salicylic acid mediated signaling pathway; P:salicylic acid biosynthetic process; P:negative regulation of defense response; F:ligase activity; P:N-terminal protein myristoylation	8	-	PF13920 (PFAM); IPR010734 (PFAM); IPR013083 (G3DSA:3.30.40.GENE3D); PTHR10857 (PANTHER); IPR001841 (PROSITE_PROFILES); SSF57850 (SUPERFAMILY); IPR002035 (SUPERFAMILY)
contig07757	serine arginine-rich splicing factor sr45a	775	20	0.8485	7e-60	F:nucleotide binding; F:nucleic acid binding; C:ribonucleoprotein complex; C:viral nucleocapsid	4	-	IPR003954 (SMART); IPR000504 (SMART); IPR012677 (G3DSA:3.30.70.GENE3D); IPR000504 (PFAM); PTHR15241 (PANTHER); IPR000504 (PROSITE_PROFILES); SSF54928 (SUPERFAMILY)
contig07763	auxin-responsive family protein	774	20	0.8795	1.2e-43	P:response to auxin	1	-	SIGNAL_PEPTIDE_C_REGION (PHOBIUS); SIGNAL_PEPTIDE_H_REGION (PHOBIUS); NON_CYTOPLASMIC_DOMAIN (PHOBIUS); SIGNAL_PEPTIDE (PHOBIUS); SIGNAL_PEPTIDE_N_REGION (PHOBIUS); SignalP-noTM (SIGNALP_EUK)
contig07796	60s ribosomal protein l18-2	772	20	0.952	3.1e-101	F:structural constituent of ribosome; P:ribosome biogenesis; C:ribosome; P:translation	4	-	no IPS match
contig07843	monothiol glutaredoxin- chloroplastic	767	20	0.763	9.5e-69	C:cell; P:obsolete electron transport; F:protein disulfide oxidoreductase activity; F:electron carrier activity; P:cell redox homeostasis; P:oxidation-reduction process	6	-	no IPS match
contig07889	atp-dependent 6-phosphofructokinase chloroplastic	763	20	0.893	1.1e-88	P:gluconeogenesis; P:pentose-phosphate shunt; P:glycolytic process; P:fructose 6-phosphate metabolic process; P:mannose metabolic process; P:fructose metabolic process; P:galactose metabolic process; P:carbohydrate phosphorylation; F:6-phosphofructokinase activity; F:ATP binding; C:chloroplast; C:6-phosphofructokinase complex; F:metal ion binding	13	EC:2.7.1; EC:2.7.1.11	G3DSA:3.40.50.460 (GENE3D); PTHR13697:SF7 (PANTHER); PTHR13697 (PANTHER); IPR000023 (SUPERFAMILY)
contig07916	alpha fucosyltransferase	761	20	0.687	1.2e-57	P:glycosylation; F:fucosyltransferase activity; C:membrane; C:Golgi apparatus	4	EC:2.4.1	TRANSMEMBRANE (PHOBIUS); NON_CYTOPLASMIC_DOMAIN (PHOBIUS); CYTOPLASMIC_DOMAIN (PHOBIUS); TMhelix (TMHMM)
contig07933	---NA---	760	0	-	-		-	-	TRANSMEMBRANE (PHOBIUS); CYTOPLASMIC_DOMAIN (PHOBIUS); NON_CYTOPLASMIC_DOMAIN (PHOBIUS); TMhelix (TMHMM)
contig07983	magnesium transporter -like family protein	759	20	0.8735	1.9e-80	P:transmembrane transport; C:membrane; F:metal ion transmembrane transporter activity; P:metal ion transport	4	-	no IPS match
contig07995	polyubiquitin-like protein	751	20	0.961	7.1e-24	F:protein binding	1	-	IPR019956 (PRINTS); IPR000626 (PFAM); G3DSA:3.10.20.90 (GENE3D); PTHR10666 (PANTHER); IPR000626 (PROSITE_PROFILES); IPR029071 (SUPERFAMILY)
contig08035	probable phenylalanine--trna ligase alpha subunit	755	20	0.867	1.5e-82	F:ATP binding; P:L-phenylalanine biosynthetic process; P:tryptophan biosynthetic process; P:tyrosine biosynthetic process; F:phenylalanine-tRNA ligase activity; P:phenylalanyl-tRNA aminoacylation; F:tRNA binding; C:phenylalanine-tRNA ligase complex	8	EC:6.1.1.20; EC:6.1.1	PTHR11538 (PANTHER); PTHR11538:SF15 (PANTHER)
contig08036	bsd domain-containing protein	754	5	0.586	7.2e-55	P:biological_process; C:nucleus; F:molecular_function	3	-	PTHR31923 (PANTHER); PTHR31923:SF4 (PANTHER); SSF140383 (SUPERFAMILY)
contig08112	---NA---	740	0	-	-		-	-	NON_CYTOPLASMIC_DOMAIN (PHOBIUS); SIGNAL_PEPTIDE (PHOBIUS); SIGNAL_PEPTIDE_N_REGION (PHOBIUS); SIGNAL_PEPTIDE_H_REGION (PHOBIUS); SIGNAL_PEPTIDE_C_REGION (PHOBIUS); SignalP-noTM (SIGNALP_GRAM_NEGATIVE); SignalP-noTM (SIGNALP_EUK); SignalP-TM (SIGNALP_GRAM_POSITIVE)
contig08156	uncharacterized oxidoreductase	742	20	0.9005	2.4e-79	P:starch biosynthetic process; F:oxidoreductase activity; P:oxidation-reduction process	3	-	IPR016040 (G3DSA:3.40.50.GENE3D); IPR002198 (PFAM); PTHR24322:SF57 (PANTHER); PTHR24322 (PANTHER); SSF51735 (SUPERFAMILY)
contig08237	tom1-like protein 2 isoform x1	737	20	0.6205	1.4e-39	P:phosphorylation; P:intracellular protein transport; F:kinase activity; C:plasma membrane; C:intracellular	5	-	SIGNAL_PEPTIDE (PHOBIUS); SIGNAL_PEPTIDE_N_REGION (PHOBIUS); NON_CYTOPLASMIC_DOMAIN (PHOBIUS); SIGNAL_PEPTIDE_C_REGION (PHOBIUS); SIGNAL_PEPTIDE_H_REGION (PHOBIUS); SignalP-noTM (SIGNALP_EUK)
contig08296	ubiquitin-conjugating enzyme e2 28	735	20	0.976	1.8e-101	P:protein import into peroxisome matrix; P:membrane fusion; P:DNA endoreduplication; P:proteasome assembly; C:plasma membrane; P:postreplication repair; P:regulation of unidimensional cell growth; F:ubiquitin-protein transferase activity; F:ATP binding; P:fatty acid beta-oxidation; P:proteasome-mediated ubiquitin-dependent protein catabolic process; C:cytoplasm; F:acid-amino acid ligase activity;…	16	-	SM00212 (SMART); IPR000608 (PFAM); IPR016135 (G3DSA:3.10.110.GENE3D); PTHR24068 (PANTHER); PTHR24068:SF49 (PANTHER); IPR023313 (PROSITE_PATTERNS); IPR000608 (PROSITE_PROFILES); IPR016135 (SUPERFAMILY)
contig08313	af439849_1 at2g31130	719	1	0.87	8.6e-17	C:nucleus	1	-	no IPS match
contig08338	rac-like gtp-binding protein 5	724	20	0.942	1.5e-119	P:methionine biosynthetic process; P:pollen tube growth; P:small GTPase mediated signal transduction; P:protein transport; P:actin filament organization; P:microtubule cytoskeleton organization; C:nucleolus; C:plasma membrane; F:GTP binding; P:positive gravitropism; C:site of polarized growth; F:protein binding; P:RNA splicing, via endonucleolytic cleavage and ligation; P:regulation of auxin medi…	17	EC:3.6.1; EC:3.6.1.15	PR00449 (PRINTS); IPR003578 (SMART); IPR020849 (SMART); IPR003579 (SMART); IPR001806 (PFAM); IPR027417 (G3DSA:3.40.50.GENE3D); IPR005225 (TIGRFAM); PTHR24072:SF112 (PANTHER); PTHR24072 (PANTHER); IPR003578 (PROSITE_PROFILES); IPR027417 (SUPERFAMILY)
contig08357	cop9 signalosome complex subunit 7 isoform x2	729	20	0.906	9.2e-70	P:protein deubiquitination; P:photomorphogenesis; P:positive regulation of transcription, DNA-templated; P:histone methylation; C:cytosol; C:proteasome complex; P:COP9 signalosome assembly; P:cullin deneddylation; P:protein ubiquitination	9	-	no IPS match
contig08361	at1g70780 f5a18_4	727	9	0.8133	4.2e-23	C:nucleus	1	-	no IPS match
contig08390	acidic leucine-rich nuclear phosphoprotein 32-related protein 2	727	20	0.7185	7.3e-13	P:biological_process	1	-	no IPS match
contig08397	PREDICTED: uncharacterized protein LOC105164774	727	20	0.8695	1e-93	C:integral component of membrane	1	-	PTHR14255:SF1 (PANTHER); PTHR14255 (PANTHER); CYTOPLASMIC_DOMAIN (PHOBIUS); TRANSMEMBRANE (PHOBIUS); NON_CYTOPLASMIC_DOMAIN (PHOBIUS); NON_CYTOPLASMIC_DOMAIN (PHOBIUS); CYTOPLASMIC_DOMAIN (PHOBIUS); NON_CYTOPLASMIC_DOMAIN (PHOBIUS); TRANSMEMBRANE (PHOBIUS); TRANSMEMBRANE (PHOBIUS); TRANSMEMBRANE (PHOBIUS); TMhelix (TMHMM); TMhelix (TMHMM)
contig08514	auxilin-like protein	717	6	0.5167	5.4e-16	C:cytoplasm	1	-	no IPS match
contig08542	udp-glycosyltransferase 87a1-like	715	20	0.74	7.3e-84	F:transferase activity, transferring hexosyl groups; P:metabolic process	2	-	G3DSA:3.40.50.2000 (GENE3D); IPR002213 (PFAM); PTHR11926:SF176 (PANTHER); IPR002213 (PANTHER); IPR002213 (PROSITE_PATTERNS); SSF53756 (SUPERFAMILY)
contig08545	enhancer of mrna-decapping protein 4-like	716	20	0.8605	3.2e-110	F:protein binding	1	-	PF16529 (PFAM); IPR015943 (G3DSA:2.130.10.GENE3D); PTHR15598 (PANTHER); IPR017986 (SUPERFAMILY)
contig08552	homeodomain-like superfamily protein isoform 2	718	20	0.685	1.4e-50	P:response to abiotic stimulus; P:regulation of biological process	2	-	no IPS match
contig08562	cytochrome p450 cyp749a22-like	710	20	0.807	5.5e-102	F:iron ion binding; F:oxidoreductase activity, acting on paired donors, with incorporation or reduction of molecular oxygen; C:membrane; P:oxidation-reduction process; F:monooxygenase activity; F:heme binding	6	-	IPR001128 (PFAM); IPR001128 (G3DSA:1.10.630.GENE3D); PTHR24282:SF16 (PANTHER); PTHR24282 (PANTHER); IPR001128 (SUPERFAMILY)
contig08579	glycosylphosphatidylinositol anchor attachment 1 protein	715	20	0.7605	4.4e-84	C:GPI-anchor transamidase complex	1	-	IPR007246 (PFAM); IPR007246 (PANTHER); PTHR13304:SF0 (PANTHER); NON_CYTOPLASMIC_DOMAIN (PHOBIUS); CYTOPLASMIC_DOMAIN (PHOBIUS); TRANSMEMBRANE (PHOBIUS); CYTOPLASMIC_DOMAIN (PHOBIUS); TRANSMEMBRANE (PHOBIUS); TRANSMEMBRANE (PHOBIUS); TRANSMEMBRANE (PHOBIUS); NON_CYTOPLASMIC_DOMAIN (PHOBIUS); NON_CYTOPLASMIC_DOMAIN (PHOBIUS); TMhelix (TMHMM); TMhelix (TMHMM); TMhelix (TMHMM); TMhelix (TMHMM)
contig08627	phytochrome-associated serine threonine-protein phosphatase	711	20	0.971	5.1e-121	F:phosphoprotein phosphatase activity; P:protein dephosphorylation	2	EC:3.1.3.16; EC:3.1; EC:3.1.3.41	IPR006186 (PRINTS); IPR006186 (SMART); IPR004843 (PFAM); IPR029052 (G3DSA:3.60.21.GENE3D); PTHR11668 (PANTHER); IPR006186 (PROSITE_PATTERNS); IPR029052 (SUPERFAMILY)
contig08932	tubulin beta-1 chain	692	20	0.995	8.8e-159	F:GTP binding; P:protein polymerization; C:cytoplasm; F:GTPase activity; P:metabolic process; F:structural constituent of cytoskeleton; C:microtubule; P:microtubule-based process	8	EC:3.6.1; EC:3.6.1.15	Coil (COILS); IPR002453 (PRINTS); IPR018316 (SMART); IPR003008 (G3DSA:3.40.50.GENE3D); IPR023123 (G3DSA:1.10.287.GENE3D); IPR018316 (G3DSA:3.30.1330.GENE3D); IPR018316 (PFAM); IPR000217 (PANTHER); PTHR11588:SF72 (PANTHER); IPR008280 (SUPERFAMILY)
contig08968	cytosolic endo-beta-n-acetylglucosaminidase-like	687	20	0.7225	1e-62	F:hydrolase activity	1	-	no IPS match
contig08983	salt tolerance-related protein	689	4	0.625	5.5e-10	C:chloroplast stroma; P:cell proliferation; P:response to salt stress; C:chloroplast envelope; P:organic substance biosynthetic process; P:chromatin assembly or disassembly; P:response to cadmium ion; F:chromatin binding; P:single-organism biosynthetic process; P:response to cytokinin; C:chromatin; C:plasma membrane; P:single-organism catabolic process; P:single-organism carbohydrate metabolic pr…	24	-	no IPS match
contig09016	atp-dependent clp protease proteolytic subunit-related protein chloroplastic	662	20	0.876	3.2e-84	P:proteolysis; C:chloroplast thylakoid; C:chloroplast envelope; F:serine-type endopeptidase activity; C:chloroplastic endopeptidase Clp complex	5	EC:3.4.21	IPR029045 (G3DSA:3.90.226.GENE3D); PTHR10381:SF9 (PANTHER); IPR023562 (PANTHER); SIGNAL_PEPTIDE_C_REGION (PHOBIUS); NON_CYTOPLASMIC_DOMAIN (PHOBIUS); SIGNAL_PEPTIDE_H_REGION (PHOBIUS); SIGNAL_PEPTIDE (PHOBIUS); SIGNAL_PEPTIDE_N_REGION (PHOBIUS)
contig09030	angio-associated migratory cell protein	685	20	0.8345	2.2e-119	F:protein binding	1	-	IPR020472 (PRINTS); IPR001680 (SMART); IPR015943 (G3DSA:2.130.10.GENE3D); IPR001680 (PFAM); PTHR19857 (PANTHER); IPR019775 (PROSITE_PATTERNS); IPR019775 (PROSITE_PATTERNS); IPR001680 (PROSITE_PROFILES); IPR017986 (PROSITE_PROFILES); IPR001680 (PROSITE_PROFILES); IPR001680 (PROSITE_PROFILES); IPR017986 (SUPERFAMILY)
contig09122	60s ribosomal protein l34	674	20	0.993	2e-58	F:structural constituent of ribosome; P:ribosome biogenesis; C:ribosome; P:translation	4	-	IPR008195 (PRINTS); IPR008195 (PFAM); IPR008195 (PANTHER); IPR018065 (PROSITE_PATTERNS)
contig09130	glycine-rich rna-binding protein mitochondrial	672	20	0.9375	9.5e-52	F:nucleotide binding; F:nucleic acid binding; C:chloroplast	3	-	no IPS match
contig09132	protein grip	676	20	0.8935	7e-84	C:trans-Golgi network; P:protein targeting to Golgi	2	-	no IPS match
contig09154	serine carboxypeptidase-like 18	673	20	0.7475	6.6e-69	F:carboxypeptidase activity	1	-	no IPS match
contig09160	phospholipid-transporting atpase 8	672	20	0.8115	1.4e-76	F:magnesium ion binding; F:ATP binding; P:cation transport; P:phospholipid translocation; P:aminophospholipid transport; P:metabolic process; C:integral component of membrane; F:phospholipid-translocating ATPase activity	8	EC:3.6.1; EC:3.6.1.3; EC:3.6.3.1; EC:3.6.1.15	PF16212 (PFAM); IPR006539 (PANTHER); PTHR24092:SF53 (PANTHER); CYTOPLASMIC_DOMAIN (PHOBIUS); NON_CYTOPLASMIC_DOMAIN (PHOBIUS); NON_CYTOPLASMIC_DOMAIN (PHOBIUS); TRANSMEMBRANE (PHOBIUS); TRANSMEMBRANE (PHOBIUS); TRANSMEMBRANE (PHOBIUS); CYTOPLASMIC_DOMAIN (PHOBIUS); CYTOPLASMIC_DOMAIN (PHOBIUS); TRANSMEMBRANE (PHOBIUS); SSF81665 (SUPERFAMILY); TMhelix (TMHMM); TMhelix (TMHMM); TMhelix (TMHMM); TMh…
contig09182	---NA---	669	0	-	-		-	-	no IPS match
contig09203	gibberellin-regulated protein 9	671	20	0.6635	9.1e-23	P:response to salt stress; P:response to fructose; P:response to karrikin; P:indole-containing compound metabolic process; P:response to brassinosteroid; P:developmental maturation; P:cell redox homeostasis; P:organonitrogen compound biosynthetic process; C:extracellular region; C:plant-type cell wall; C:plasma membrane; P:response to sucrose; P:regulation of hormone levels; P:carboxylic acid bio…	22	-	IPR003854 (PFAM); PTHR23201:SF2 (PANTHER); PTHR23201 (PANTHER)
contig09259	cyclin d	663	20	0.79	6.8e-85	C:nucleus; P:regulation of cell cycle	2	-	no IPS match
contig09329	vesicle-associated protein 1-2	658	20	0.9075	1.3e-73	C:endoplasmic reticulum membrane	1	-	IPR000535 (PFAM); IPR008962 (G3DSA:2.60.40.GENE3D); IPR016763 (PANTHER); PTHR10809:SF43 (PANTHER); IPR000535 (PROSITE_PROFILES); IPR008962 (SUPERFAMILY)
contig09463	gtp-binding protein yptm2	654	20	0.97	6.8e-109	F:GTP binding; P:small GTPase mediated signal transduction; P:protein transport; C:intracellular	4	-	TMhelix (TMHMM)
contig09466	basic pentacysteine 7	654	20	0.712	6.9e-47	F:protein homodimerization activity; P:posttranscriptional gene silencing by RNA; P:production of small RNA involved in gene silencing by RNA; F:sequence-specific DNA binding; C:nucleolus; P:regulation of transcription, DNA-templated; P:response to ethylene; P:methylation-dependent chromatin silencing; C:transcription factor complex; F:transcription factor activity, sequence-specific DNA binding;…	15	-	IPR010409 (PFAM); PTHR31421:SF0 (PANTHER); IPR010409 (PANTHER)
contig09478	probable phospholipid hydroperoxide glutathione peroxidase	649	20	0.916	3.8e-104	P:response to oxidative stress; F:glutathione peroxidase activity; P:glutathione metabolic process; P:obsolete peroxidase reaction; P:oxidation-reduction process	5	EC:1.11.1.9; EC:1.11.1.7	IPR000889 (PRINTS); IPR000889 (PIRSF); IPR012336 (G3DSA:3.40.30.GENE3D); IPR000889 (PFAM); IPR000889 (PANTHER); IPR029759 (PROSITE_PATTERNS); IPR029760 (PROSITE_PATTERNS); IPR000889 (PROSITE_PROFILES); IPR012336 (SUPERFAMILY)
contig09491	serine threonine-protein kinase ht1	651	20	0.8575	1.9e-35	F:ATP binding; F:protein kinase activity; P:protein phosphorylation	3	-	CYTOPLASMIC_DOMAIN (PHOBIUS); NON_CYTOPLASMIC_DOMAIN (PHOBIUS); TRANSMEMBRANE (PHOBIUS)
contig09543	serine threonine-protein kinase blus1	645	20	0.7385	2.2e-65	F:nucleotide binding; P:phosphorylation; F:kinase activity	3	-	no IPS match
contig09564	PREDICTED: uncharacterized protein LOC105162498	645	20	0.572	4.3e-43	P:biological_process; F:molecular_function	2	-	no IPS match
contig09594	---NA---	645	0	-	-		-	-	CYTOPLASMIC_DOMAIN (PHOBIUS); TRANSMEMBRANE (PHOBIUS); NON_CYTOPLASMIC_DOMAIN (PHOBIUS); TRANSMEMBRANE (PHOBIUS); CYTOPLASMIC_DOMAIN (PHOBIUS); TMhelix (TMHMM); TMhelix (TMHMM)
contig09606	probable lrr receptor-like serine threonine-protein kinase at1g56140	645	20	0.9335	3.5e-94	F:ATP binding; F:aspartic-type endopeptidase activity; P:proteolysis; F:protein kinase activity; P:protein phosphorylation	5	EC:3.4.23	IPR000719 (PFAM); G3DSA:1.10.510.10 (GENE3D); PTHR24420:SF610 (PANTHER); PTHR24420 (PANTHER); IPR008271 (PROSITE_PATTERNS); IPR000719 (PROSITE_PROFILES); IPR011009 (SUPERFAMILY)
contig09713	bzip transcription factor 60	637	20	0.749	4e-45	P:response to temperature stimulus; P:regulation of transcription, DNA-templated; P:regulation of programmed cell death; F:sequence-specific DNA binding; P:negative regulation of biological process; P:cellular response to oxygen-containing compound; P:regulation of transcription, DNA-templated; P:single-organism metabolic process; P:immune system process; P:hormone-mediated signaling pathway; P:d…	16	-	IPR004827 (SMART); G3DSA:1.20.5.170 (GENE3D); IPR004827 (PFAM); CYTOPLASMIC_DOMAIN (PHOBIUS); TRANSMEMBRANE (PHOBIUS); NON_CYTOPLASMIC_DOMAIN (PHOBIUS); IPR004827 (PROSITE_PROFILES); SSF57959 (SUPERFAMILY); TMhelix (TMHMM)
contig09740	nuclear transcription factor y subunit b-10-like	626	20	0.7275	4.1e-49	C:nucleus; F:protein heterodimerization activity; P:regulation of transcription, DNA-templated; F:sequence-specific DNA binding	4	-	PR00615 (PRINTS); IPR003958 (PFAM); IPR009072 (G3DSA:1.10.20.GENE3D); PTHR11064:SF27 (PANTHER); PTHR11064 (PANTHER); IPR009072 (SUPERFAMILY)
contig09811	---NA---	629	0	-	-		-	-	no IPS match
contig09826	plastid division protein pdv1	628	20	0.7755	2.5e-70	P:chloroplast fission	1	-	no IPS match
contig09962	mitochondrial substrate carrier family protein b-like	608	13	0.6608	6.2e-05	P:transmembrane transport; C:membrane; C:integral component of membrane; P:transport	4	-	Coil (COILS)
contig09997	atp-dependent clp protease proteolytic subunit-related protein chloroplastic	611	20	0.922	8.8e-37	C:chloroplast stroma; P:systemic acquired resistance; P:regulation of protein localization; P:proteolysis; C:chloroplast envelope; F:serine-type endopeptidase activity; P:regulation of gene expression; P:isopentenyl diphosphate biosynthetic process, methylerythritol 4-phosphate pathway; P:response to reactive oxygen species; P:regulation of defense response	10	EC:3.4.21	no IPS match
contig10014	gata transcription factor 8-like	615	20	0.7425	2.5e-19	F:DNA binding; P:regulation of transcription, DNA-templated	2	-	no IPS match
contig10025	proteasome subunit alpha type-5	614	20	0.866	2.1e-92	C:nucleus; P:lipid metabolic process; C:proteasome core complex, alpha-subunit complex; F:threonine-type endopeptidase activity; P:ubiquitin-dependent protein catabolic process	5	EC:3.4.25	Coil (COILS); IPR029058 (G3DSA:3.40.50.GENE3D); PTHR21493:SF78 (PANTHER); PTHR21493 (PANTHER)
contig10078	2-aminoethanethiol dioxygenase	611	20	0.818	7.8e-106	F:oxidoreductase activity, acting on single donors with incorporation of molecular oxygen, incorporation of two atoms of oxygen; P:oxidation-reduction process	2	EC:1.13.11	IPR012864 (PFAM); IPR014710 (G3DSA:2.60.120.GENE3D); PTHR22966 (PANTHER); IPR011051 (SUPERFAMILY)
contig10132	u6 snrna phosphodiesterase	606	20	0.781	1.3e-73	C:nucleus; P:nucleic acid phosphodiester bond hydrolysis; P:RNA splicing; F:nuclease activity; P:U6 snRNA 3'-end processing; P:mRNA processing	6	EC:3.1	IPR027521 (PFAM); IPR027521 (PANTHER)
contig10220	ubiquitin-conjugating enzyme 33	602	7	0.7229	4.3e-51	F:ubiquitin-protein transferase activity; P:cellular response to extracellular stimulus; C:perinuclear region of cytoplasm; C:membrane; P:cellular response to stress; P:response to chemical; P:cellular lipid metabolic process; C:endoplasmic reticulum; P:ubiquitin-dependent protein catabolic process; P:single-organism catabolic process; P:protein ubiquitination	11	-	no IPS match
contig10262	clathrin assembly protein at1g25240	600	20	0.8015	3.7e-79	F:2-alkenal reductase [NAD(P)] activity; P:clathrin coat assembly; P:oxidation-reduction process; F:clathrin binding; C:clathrin-coated vesicle; F:1-phosphatidylinositol binding	6	EC:1.3.1.74	IPR013809 (SMART); IPR008942 (G3DSA:1.25.40.GENE3D); IPR011417 (PFAM); PTHR22951:SF19 (PANTHER); PTHR22951 (PANTHER); IPR013809 (PROSITE_PROFILES); IPR008942 (SUPERFAMILY); TMhelix (TMHMM)
contig10296	magnesium protoporphyrin ix chloroplastic	594	20	0.8995	3.2e-86	P:chlorophyll biosynthetic process; C:chloroplast thylakoid; C:chloroplast envelope; P:isopentenyl diphosphate biosynthetic process, methylerythritol 4-phosphate pathway; P:protein autophosphorylation; P:rRNA processing; F:magnesium protoporphyrin IX methyltransferase activity; P:regulation of proton transport; P:methylation	9	EC:2.1.1.11; EC:2.1.1	IPR029063 (G3DSA:3.40.50.GENE3D); IPR010940 (PFAM); IPR010251 (TIGRFAM); PTHR10108:SF269 (PANTHER); PTHR10108 (PANTHER); PTHR10108:SF269 (PANTHER); IPR010251 (PROSITE_PROFILES); IPR029063 (SUPERFAMILY)
contig10396	zinc finger ccch domain-containing protein 44	590	20	0.4875	8.2e-13	F:DNA binding; C:nucleus; F:zinc ion binding; F:metal ion binding; P:histone modification; P:DNA-templated transcription, initiation	6	-	no IPS match
contig10428	ring fyve phd zinc finger superfamily protein	583	20	0.7095	7.6e-24	F:ubiquitin-protein transferase activity; F:zinc ion binding; P:protein ubiquitination	3	-	IPR022143 (PFAM); NON_CYTOPLASMIC_DOMAIN (PHOBIUS); CYTOPLASMIC_DOMAIN (PHOBIUS); TRANSMEMBRANE (PHOBIUS); TMhelix (TMHMM)
contig10467	dna (cytosine-5)-methyltransferase drm2-like	582	20	0.603	1e-45	P:methylation	1	-	no IPS match
contig10675	kda class ii heat shock	570	20	0.92	8.1e-84	C:cytoplasm	1	-	no IPS match
contig10677	hsp70-binding protein 1-like	568	20	0.9265	1.2e-114	F:protein binding	1	-	Coil (COILS); IPR000225 (SMART); IPR011989 (G3DSA:1.25.10.GENE3D); IPR000225 (PFAM); PTHR19316 (PANTHER); PTHR19316:SF17 (PANTHER); IPR016024 (SUPERFAMILY)
contig10678	global transcription factor group e8	570	11	0.6927	5.7e-18	C:nucleus; F:DNA binding; P:response to cold; C:chloroplast; F:protein binding; P:response to abscisic acid; P:response to salt stress; P:negative regulation of transcription, DNA-templated; P:positive regulation of transcription, DNA-templated; P:response to chitin; P:single-organism process	11	-	PTHR22880:SF134 (PANTHER); PTHR22880 (PANTHER)
contig10703	sec14p-like phosphatidylinositol transfer family protein isoform 1	570	20	0.7575	3.6e-48	C:chloroplast	1	-	G3DSA:1.10.8.20 (GENE3D); IPR001251 (G3DSA:3.40.525.GENE3D); PTHR10174 (PANTHER); PTHR10174:SF102 (PANTHER); IPR001251 (SUPERFAMILY); IPR011074 (SUPERFAMILY)
contig10733	fip1	568	20	0.708	3.7e-48	F:nucleic acid binding; P:regulation of cellular process; P:metabolic process	3	-	no IPS match
contig10851	carbohydrate-binding protein	560	9	0.6222	4.7e-46	P:biological_process; P:response to fructose; C:mitochondrion; C:integral component of membrane; F:carbohydrate binding; F:molecular_function; P:response to sucrose	7	-	PTHR21477 (PANTHER); PTHR21477:SF12 (PANTHER)
contig10855	cysteine-rich pdz-binding protein	558	20	0.943	5.4e-61	P:biological_process	1	-	IPR019367 (PFAM); PTHR11800 (PANTHER)
contig10920	homeobox protein knotted-1-like 3 isoform x1	556	20	0.926	3.3e-77	C:nucleus; F:DNA binding; P:regulation of transcription, DNA-templated	3	-	IPR005540 (PFAM); IPR005541 (PFAM)
contig10980	---NA---	548	0	-	-		-	-	CYTOPLASMIC_DOMAIN (PHOBIUS); CYTOPLASMIC_DOMAIN (PHOBIUS); TRANSMEMBRANE (PHOBIUS); TRANSMEMBRANE (PHOBIUS); NON_CYTOPLASMIC_DOMAIN (PHOBIUS); TMhelix (TMHMM)
contig11006	40s ribosomal protein s24-1	549	20	0.9825	1.4e-78	F:nucleotide binding; F:structural constituent of ribosome; P:ribosome biogenesis; C:ribosome; P:translation	5	-	IPR001976 (PFAM); IPR012677 (G3DSA:3.30.70.GENE3D); IPR001976 (PANTHER); IPR018098 (PROSITE_PATTERNS); IPR001976 (PRODOM); IPR012678 (SUPERFAMILY)
contig11017	1-acyl-sn-glycerol-3-phosphate acyltransferase 2-like	547	20	0.8265	3.9e-65	F:nucleic acid binding; F:1-acylglycerol-3-phosphate O-acyltransferase activity; P:acyl-carrier-protein biosynthetic process; C:endoplasmic reticulum; F:protein dimerization activity; P:phosphatidylglycerol biosynthetic process	6	EC:2.3.1.51; EC:2.3.1	PF16076 (PFAM); PTHR10983:SF16 (PANTHER); PTHR10983 (PANTHER); TRANSMEMBRANE (PHOBIUS); TRANSMEMBRANE (PHOBIUS); NON_CYTOPLASMIC_DOMAIN (PHOBIUS); CYTOPLASMIC_DOMAIN (PHOBIUS); CYTOPLASMIC_DOMAIN (PHOBIUS); TMhelix (TMHMM); TMhelix (TMHMM)
contig11024	jasmonate-zim-domain protein 3	546	20	0.5375	1.6e-27	F:identical protein binding; P:jasmonic acid metabolic process; P:response to wounding; P:organic substance biosynthetic process; P:pollen development; P:salicylic acid mediated signaling pathway; P:regulation of programmed cell death; P:response to fungus; P:cellular biosynthetic process; P:negative regulation of biological process; P:jasmonic acid mediated signaling pathway; P:regulation of bio…	18	-	IPR010399 (SMART); IPR010399 (PFAM); IPR018467 (PFAM); IPR010399 (PROSITE_PROFILES)
contig11063	---NA---	538	0	-	-		-	-	no IPS match
contig11068	protease do-like 7	541	20	0.9065	3.7e-95	C:chloroplast; P:proteolysis; F:serine-type endopeptidase activity; C:cytosol; P:photoinhibition	5	EC:3.4.21	IPR009003 (SUPERFAMILY)
contig11076	tonoplast dicarboxylate transporter-like	542	20	0.925	2.8e-41	C:cell; P:sodium ion transport; P:regulation of intracellular pH; C:integral component of membrane; F:malate transmembrane transporter activity; P:malate transmembrane transport	6	-	IPR001898 (PFAM); PTHR10283 (PANTHER); PTHR10283:SF82 (PANTHER); TRANSMEMBRANE (PHOBIUS); CYTOPLASMIC_DOMAIN (PHOBIUS); TRANSMEMBRANE (PHOBIUS); NON_CYTOPLASMIC_DOMAIN (PHOBIUS); CYTOPLASMIC_DOMAIN (PHOBIUS); TMhelix (TMHMM); TMhelix (TMHMM)
contig11085	probable lrr receptor-like serine threonine-protein kinase at1g56140	519	20	0.8245	6e-45	F:ATP binding; P:peptidyl-tyrosine phosphorylation; F:transmembrane receptor protein tyrosine kinase activity; C:integral component of membrane; P:transmembrane receptor protein tyrosine kinase signaling pathway	5	EC:2.7.10; EC:2.7.10.1; EC:2.7.11	no IPS match
contig11108	probable mitochondrial import inner membrane translocase subunit tim21	541	20	0.916	1.7e-84	C:mitochondrial inner membrane presequence translocase complex; P:protein import into mitochondrial matrix; P:seedling development	3	-	no IPS match
contig11138	annexin d2-like	540	20	0.9025	1.6e-80	F:calcium ion binding; F:calcium-dependent phospholipid binding	2	-	IPR001464 (PRINTS); IPR018502 (SMART); IPR018502 (G3DSA:1.10.220.GENE3D); IPR018502 (PFAM); IPR018502 (G3DSA:1.10.220.GENE3D); PTHR10502:SF98 (PANTHER); PTHR10502 (PANTHER); SSF47874 (SUPERFAMILY)
contig11169	---NA---	538	0	-	-		-	-	no IPS match
contig11258	conserved peptide upstream open reading frame 13	529	6	0.5183	1.3e-23	C:nucleus; F:protein binding; C:cytoplasm	3	-	no IPS match
contig11271	---NA---	524	0	-	-		-	-	SignalP-TM (SIGNALP_GRAM_POSITIVE)
contig11279	signal recognition particle receptor subunit alpha-like	530	20	0.9265	2.1e-86	F:GTP binding; P:SRP-dependent cotranslational protein targeting to membrane; F:GTPase activity; P:metabolic process; C:signal recognition particle receptor complex; F:signal recognition particle binding; P:protein targeting to vacuole; P:Golgi vesicle transport; C:signal recognition particle, endoplasmic reticulum targeting	9	EC:3.6.1; EC:3.6.1.15	IPR013822 (SMART); PIRSF000709 (PIRSF); G3DSA:1.20.120.140 (GENE3D); IPR013822 (PFAM); IPR027417 (G3DSA:3.40.50.GENE3D); IPR000897 (PFAM); PTHR11564 (PANTHER); PTHR11564:SF16 (PANTHER); IPR013822 (SUPERFAMILY); IPR027417 (SUPERFAMILY)
contig11283	udp-galactose transporter 1	526	20	0.9075	3.2e-79	P:regulation of cell cycle; C:integral component of membrane; F:cyclin-dependent protein serine/threonine kinase activity; P:regulation of cell cycle; P:serine family amino acid metabolic process; P:phosphorylation	6	EC:2.7.11; EC:2.7.11.22	IPR004853 (PFAM); PTHR11132 (PANTHER); TRANSMEMBRANE (PHOBIUS); TRANSMEMBRANE (PHOBIUS); CYTOPLASMIC_DOMAIN (PHOBIUS); NON_CYTOPLASMIC_DOMAIN (PHOBIUS); TRANSMEMBRANE (PHOBIUS); CYTOPLASMIC_DOMAIN (PHOBIUS); CYTOPLASMIC_DOMAIN (PHOBIUS); NON_CYTOPLASMIC_DOMAIN (PHOBIUS); TRANSMEMBRANE (PHOBIUS); SSF103481 (SUPERFAMILY); TMhelix (TMHMM); TMhelix (TMHMM); TMhelix (TMHMM); TMhelix (TMHMM)
contig11358	glutaredoxin-c4	520	20	0.7715	4e-42	P:obsolete electron transport; F:protein disulfide oxidoreductase activity; C:intracellular membrane-bounded organelle; F:electron carrier activity; C:endomembrane system; P:cell redox homeostasis; P:oxidation-reduction process; C:cytoplasmic part	8	-	IPR014025 (PRINTS); IPR012336 (G3DSA:3.40.30.GENE3D); IPR002109 (PFAM); PTHR10168 (PANTHER); IPR011767 (PROSITE_PATTERNS); SIGNAL_PEPTIDE_C_REGION (PHOBIUS); SIGNAL_PEPTIDE (PHOBIUS); SIGNAL_PEPTIDE_N_REGION (PHOBIUS); SIGNAL_PEPTIDE_H_REGION (PHOBIUS); NON_CYTOPLASMIC_DOMAIN (PHOBIUS); IPR002109 (PROSITE_PROFILES); SignalP-noTM (SIGNALP_EUK); SignalP-TM (SIGNALP_GRAM_POSITIVE); SignalP-noTM (SIG…
contig11369	ring zinc finger protein	526	20	0.913	1.3e-64	F:zinc ion binding; P:metabolic process; F:ligase activity	3	-	PTHR15315 (PANTHER); PTHR15315:SF20 (PANTHER); TMhelix (TMHMM)
contig11381	heterogeneous nuclear ribonucleoprotein h2 isoform x1	522	20	0.83	6.9e-91	F:nucleotide binding; F:nucleic acid binding; C:ribonucleoprotein complex; C:viral nucleocapsid	4	-	IPR000504 (SMART); IPR012677 (G3DSA:3.30.70.GENE3D); PF14259 (PFAM); PTHR13976 (PANTHER); IPR000504 (PROSITE_PROFILES); SSF54928 (SUPERFAMILY)
contig11402	PREDICTED: uncharacterized protein LOC105163019 isoform X3	519	20	0.5845	6.9e-30	F:DNA binding	1	-	IPR014002 (SMART)
contig11433	uncharacterized protein	519	4	0.64	1.7e-32	P:biological_process; F:molecular_function	2	-	no IPS match
contig11496	fk506-binding protein 2-like	515	20	0.935	4.8e-74	C:endoplasmic reticulum lumen; F:peptidyl-prolyl cis-trans isomerase activity; P:protein peptidyl-prolyl isomerization; P:protein folding	4	EC:5.2.1.8	IPR001179 (PFAM); G3DSA:3.10.50.40 (GENE3D); IPR023566 (PANTHER); PTHR10516:SF257 (PANTHER); SIGNAL_PEPTIDE (PHOBIUS); SIGNAL_PEPTIDE_C_REGION (PHOBIUS); NON_CYTOPLASMIC_DOMAIN (PHOBIUS); SIGNAL_PEPTIDE_H_REGION (PHOBIUS); SIGNAL_PEPTIDE_N_REGION (PHOBIUS); IPR001179 (PROSITE_PROFILES); SignalP-TM (SIGNALP_EUK); SSF54534 (SUPERFAMILY); TMhelix (TMHMM)
contig11501	atp synthase subunit mitochondrial-like	517	20	0.7855	5.6e-69	P:iron ion homeostasis; F:zinc ion binding; P:photorespiration; P:response to reactive oxygen species; C:plasma membrane; P:proteasome core complex assembly; C:mitochondrial proton-transporting ATP synthase complex; F:proton-transporting ATP synthase activity, rotational mechanism; P:ubiquitin-dependent protein catabolic process; C:chloroplast; P:response to iron ion; P:photosynthesis; P:ATP synt…	15	EC:3.6.1; EC:3.6.1.3; EC:3.6.1.15	IPR026015 (G3DSA:1.10.520.GENE3D); IPR000711 (PFAM); IPR000711 (PANTHER); PTHR11910:SF6 (PANTHER); IPR026015 (SUPERFAMILY)
contig11631	phosphoglycolate phosphatase 2	505	20	0.871	9.7e-66	C:chloroplast; P:protein dephosphorylation; F:phosphatase activity; P:serine family amino acid metabolic process; F:protein serine/threonine kinase activity; P:protein phosphorylation	6	EC:2.7.11; EC:3.1; EC:3.1.3.41	IPR023214 (G3DSA:3.40.50.GENE3D); IPR006357 (PFAM); IPR023215 (G3DSA:3.40.50.GENE3D); PTHR19288 (PANTHER); PTHR19288:SF33 (PANTHER); IPR023214 (SUPERFAMILY)
contig11661	alpha-( )-fucosyltransferase	501	20	0.918	2.3e-18	F:transferase activity, transferring glycosyl groups; P:metabolic process	2	-	no IPS match
contig11666	rna polymerase-associated protein rtf1 homolog	504	20	0.9075	3.3e-45	P:production of miRNAs involved in gene silencing by miRNA; P:positive regulation of cell proliferation; P:DNA-templated transcription, initiation; P:gravitropism; P:post-translational protein modification; P:negative regulation of flower development; P:mRNA splicing, via spliceosome; P:transcription elongation from RNA polymerase II promoter; P:photoperiodism, flowering; F:DNA binding; P:positiv…	16	-	no IPS match
contig11690	basic leucine zipper and w2 domain-containing protein 2	500	20	0.777	2.9e-16	C:integral component of membrane	1	-	NON_CYTOPLASMIC_DOMAIN (PHOBIUS); CYTOPLASMIC_DOMAIN (PHOBIUS); TRANSMEMBRANE (PHOBIUS); TMhelix (TMHMM)
contig11701	---NA---	501	0	-	-		-	-	TRANSMEMBRANE (PHOBIUS); NON_CYTOPLASMIC_DOMAIN (PHOBIUS); CYTOPLASMIC_DOMAIN (PHOBIUS); TMhelix (TMHMM)
contig11707	photosynthetic ndh subunit of subcomplex b chloroplastic	497	20	0.699	2.4e-09	P:carbohydrate metabolic process; F:catalytic activity; F:carbohydrate binding	3	-	no IPS match
contig11793	nadp-dependent malic enzyme	496	20	0.93	1.4e-21	P:malate metabolic process; F:metal ion binding; F:NAD binding; F:malate dehydrogenase (decarboxylating) (NAD+) activity; P:tricarboxylic acid cycle; P:pyruvate metabolic process; P:carbon utilization	7	EC:1.1.1.38; EC:1.1.1.39	IPR016040 (G3DSA:3.40.50.GENE3D); IPR012302 (PFAM); PTHR23406 (PANTHER); PTHR23406:SF11 (PANTHER); SSF51735 (SUPERFAMILY)
contig11797	upf0136 membrane protein at2g26240-like	495	20	0.897	2e-72	C:integral component of membrane	1	-	IPR005349 (PFAM); IPR005349 (PANTHER); PTHR12668:SF8 (PANTHER); TRANSMEMBRANE (PHOBIUS); CYTOPLASMIC_DOMAIN (PHOBIUS); NON_CYTOPLASMIC_DOMAIN (PHOBIUS); TRANSMEMBRANE (PHOBIUS); CYTOPLASMIC_DOMAIN (PHOBIUS); NON_CYTOPLASMIC_DOMAIN (PHOBIUS); TRANSMEMBRANE (PHOBIUS); NON_CYTOPLASMIC_DOMAIN (PHOBIUS); TRANSMEMBRANE (PHOBIUS); TMhelix (TMHMM); TMhelix (TMHMM); TMhelix (TMHMM); TMhelix (TMHMM)
contig11910	---NA---	488	0	-	-		-	-	no IPS match
contig11936	branchpoint-bridging protein	486	20	0.7985	1.4e-22	F:nucleotide binding; F:zinc ion binding; F:pre-mRNA branch point binding; P:mRNA splicing, via spliceosome	4	-	no IPS match
contig11951	---NA---	490	0	-	-		-	-	TRANSMEMBRANE (PHOBIUS); NON_CYTOPLASMIC_DOMAIN (PHOBIUS); CYTOPLASMIC_DOMAIN (PHOBIUS); TMhelix (TMHMM)
contig11955	imidazoleglycerol-phosphate dehydratase	486	20	0.676	8e-40	F:imidazoleglycerol-phosphate dehydratase activity; P:histidine biosynthetic process	2	EC:4.2.1.19	IPR000807 (PFAM); G3DSA:3.30.230.40 (GENE3D); PTHR23133 (PANTHER); PTHR23133:SF4 (PANTHER); IPR020568 (SUPERFAMILY)
contig12008	---NA---	477	0	-	-		-	-	no IPS match
contig12036	---NA---	477	0	-	-		-	-	no IPS match
contig12183	ei24_arath ame: full=protein ei24 homolog	467	3	0.76	1.2e-08	C:mitochondrion	1	-	no IPS match
contig12207	---NA---	468	0	-	-		-	-	no IPS match
contig12223	ubiquitin-fold modifier 1	462	20	0.9745	7.1e-56	P:phosphatidylinositol biosynthetic process	1	-	IPR005375 (PFAM); G3DSA:3.10.20.90 (GENE3D); PTHR15825:SF0 (PANTHER); PTHR15825 (PANTHER); IPR029071 (SUPERFAMILY)
contig12253	sucrase-like protein	462	4	0.5225	1e-15	C:intracellular part	1	-	IPR030108 (PTHR31902:PANTHER); PTHR31902 (PANTHER); CYTOPLASMIC_DOMAIN (PHOBIUS); NON_CYTOPLASMIC_DOMAIN (PHOBIUS); TRANSMEMBRANE (PHOBIUS)
contig12286	PREDICTED: uncharacterized protein LOC105177867	460	20	0.788	5.3e-28	F:zinc ion binding; C:plasma membrane	2	-	SIGNAL_PEPTIDE_H_REGION (PHOBIUS); NON_CYTOPLASMIC_DOMAIN (PHOBIUS); SIGNAL_PEPTIDE (PHOBIUS); SIGNAL_PEPTIDE_C_REGION (PHOBIUS); SIGNAL_PEPTIDE_N_REGION (PHOBIUS)
contig12304	fructokinase-2	459	20	0.95	4.4e-80	F:ATP binding; P:starch biosynthetic process; F:ribokinase activity; P:pentose-phosphate shunt; P:mannose metabolic process; P:D-ribose metabolic process; P:fructose metabolic process; P:carbohydrate phosphorylation; F:fructokinase activity; P:sucrose metabolic process	10	EC:2.7.1.15; EC:2.7.1.4; EC:2.7.1.1	IPR029056 (G3DSA:3.40.1190.GENE3D); IPR011611 (PFAM); PTHR10584:SF168 (PANTHER); PTHR10584 (PANTHER); IPR002173 (PROSITE_PATTERNS); IPR029056 (SUPERFAMILY)
contig12354	---NA---	455	0	-	-		-	-	no IPS match
contig12508	calmodulin-binding transcription activator 4	442	20	0.782	1.4e-19	C:nucleus; F:DNA binding	2	-	no IPS match
contig12520	uncharacterized protein	443	1	0.82	0.00012	P:phosphatidylinositol biosynthetic process; C:cellular_component; F:molecular_function	3	-	no IPS match
contig12548	at3g25550 mwl2_17	438	20	0.7635	5.6e-20	C:nucleus; C:cytosol	2	-	no IPS match
contig12670	yippee family zinc-binding protein	428	15	0.8047	9.3e-60	C:nucleus; P:fatty acid beta-oxidation; P:cell wall modification involved in abscission	3	-	IPR004910 (PFAM); PTHR13847 (PANTHER); PTHR13847:SF165 (PANTHER)
contig12708	---NA---	425	0	-	-		-	-	no IPS match
contig12799	sulfite reductase	421	20	0.9085	9.8e-76	P:Golgi organization; P:water transport; F:sulfite reductase (ferredoxin) activity; F:copper ion binding; P:negative regulation of transcription, DNA-templated; C:stromule; C:apoplast; P:cysteine biosynthetic process; P:glucosinolate biosynthetic process; P:sulfide oxidation, using siroheme sulfite reductase; P:plastid DNA packaging; P:response to temperature stimulus; P:indoleacetic acid biosynt…	25	EC:1.8.7.1; EC:1.8.99.1	IPR005117 (G3DSA:3.90.480.GENE3D); IPR006067 (PFAM); G3DSA:3.30.413.10 (GENE3D); IPR005117 (PFAM); PTHR11493 (PANTHER); PTHR11493:SF45 (PANTHER); IPR005117 (SUPERFAMILY); SSF56014 (SUPERFAMILY)
contig12806	glycerol-3-phosphate dehydrogenase	419	20	0.9675	3e-83	P:carbohydrate metabolic process; P:glycerolipid metabolic process; C:glycerol-3-phosphate dehydrogenase complex; F:NAD binding; P:glycerol-3-phosphate catabolic process; P:oxidation-reduction process; F:glycerol-3-phosphate dehydrogenase [NAD+] activity	7	EC:1.1.1.8; EC:1.1.1.94	IPR016040 (G3DSA:3.40.50.GENE3D); IPR006168 (PANTHER); IPR006168 (PANTHER); PTHR11728:SF11 (PANTHER); SSF51735 (SUPERFAMILY)
contig12838	poly rna polymerase gld2	417	20	0.857	4.2e-34	C:nucleus; P:RNA 3' uridylation; F:nucleotidyltransferase activity; C:cytoplasm	4	-	G3DSA:3.30.460.10 (GENE3D); IPR002934 (PFAM); SSF81301 (SUPERFAMILY)
contig12905	hiv tat-specific factor 1 homolog	402	20	0.8865	3.2e-53	F:nucleotide binding; C:nucleus; P:nuclear-transcribed mRNA catabolic process, nonsense-mediated decay; C:cytosol; F:mRNA binding; P:negative regulation of flower development	6	-	no IPS match
contig12912	udp-galactose transporter 1	406	20	0.8795	5.5e-58	F:UDP-galactose transmembrane transporter activity; P:UDP-glucose transport; P:GDP-fucose transport; P:UDP-galactose transmembrane transport; F:UDP-glucose transmembrane transporter activity; C:integral component of membrane; C:Golgi apparatus; P:purine nucleotide-sugar transmembrane transport; C:plasma membrane; F:GDP-fucose transmembrane transporter activity; P:purine nucleobase transport	11	-	no IPS match
contig12920	transcriptional adapter ada2-like isoform x2	407	20	0.7735	9.2e-47	C:nucleus; F:DNA binding; F:zinc ion binding; P:histone acetylation; P:regulation of transcription from RNA polymerase II promoter	5	-	NON_CYTOPLASMIC_DOMAIN (PHOBIUS); SIGNAL_PEPTIDE (PHOBIUS); SIGNAL_PEPTIDE_C_REGION (PHOBIUS); SIGNAL_PEPTIDE_N_REGION (PHOBIUS); SIGNAL_PEPTIDE_H_REGION (PHOBIUS)
contig12958	40s ribosomal protein s24-1	399	20	0.9295	4.5e-52	F:nucleotide binding; F:structural constituent of ribosome; P:ribosome biogenesis; C:ribosome; P:translation	5	-	TRANSMEMBRANE (PHOBIUS); NON_CYTOPLASMIC_DOMAIN (PHOBIUS); CYTOPLASMIC_DOMAIN (PHOBIUS)
contig12970	---NA---	402	0	-	-	P:defense response	1	-	IPR003614 (G3DSA:3.30.30.GENE3D)
contig12994	inter alpha-trypsin heavy chain 4-like isoform x3	398	20	0.795	8.1e-38	P:cytokinin metabolic process; C:plasma membrane	2	-	PTHR10338 (PANTHER); PTHR10338:SF101 (PANTHER)
contig12996	transcription factor hbp-1b -like	398	20	0.6875	4.7e-24	C:transcription factor complex; F:transcription factor activity, sequence-specific DNA binding; P:regulation of transcription, DNA-templated; F:sequence-specific DNA binding; P:regulation of transcription, DNA-templated	5	-	no IPS match
contig13000	---NA---	399	0	-	-		-	-	no IPS match
contig13001	mitochondrial inner membrane protease subunit 2	398	20	0.6295	7e-12	C:membrane; P:proteolysis; C:integral component of membrane; F:serine-type peptidase activity; F:peptidase activity	5	-	TMhelix (TMHMM)
contig13020	---NA---	396	0	-	-		-	-	no IPS match
contig13046	---NA---	394	0	-	-		-	-	no IPS match
contig13081	glycosyltransferase-like kobito 1	391	20	0.945	3.2e-59	P:metabolic process; F:transferase activity	2	-	PTHR10774 (PANTHER); PTHR10774:SF46 (PANTHER)
contig13082	upf0235 protein at5g63440 isoform x2	389	20	0.9815	5.5e-72	C:nucleus	1	-	IPR003746 (PFAM); IPR003746 (G3DSA:3.30.1200.GENE3D); PTHR13420:SF0 (PANTHER); PTHR13420 (PANTHER); IPR003746 (SUPERFAMILY)
contig13129	---NA---	382	0	-	-		-	-	NON_CYTOPLASMIC_DOMAIN (PHOBIUS); TRANSMEMBRANE (PHOBIUS); CYTOPLASMIC_DOMAIN (PHOBIUS); TRANSMEMBRANE (PHOBIUS); CYTOPLASMIC_DOMAIN (PHOBIUS); TMhelix (TMHMM); TMhelix (TMHMM)
contig13137	---NA---	384	0	-	-		-	-	no IPS match
contig13180	protein cotton golgi-related 3	378	5	0.834	5.9e-47	P:homogalacturonan metabolic process; C:trans-Golgi network; C:endosome; C:integral component of membrane; C:Golgi membrane; P:pectin metabolic process; C:vacuolar membrane; C:plasma membrane; C:chloroplast thylakoid membrane	9	-	no IPS match
contig13221	probable leucine-rich repeat receptor-like protein kinase at5g49770	375	20	0.955	9.3e-20	F:ATP binding; C:integral component of membrane; P:serine family amino acid metabolic process; F:protein serine/threonine kinase activity; P:protein phosphorylation	5	EC:2.7.11	no IPS match
contig13240	---NA---	374	0	-	-		-	-	no IPS match
contig13335	probable prolyl 4-hydroxylase 3	351	20	0.94	1.1e-15	F:procollagen-proline 4-dioxygenase activity; C:endoplasmic reticulum lumen; F:L-ascorbic acid binding; C:trans-Golgi network; P:arginine metabolic process; C:endosome; F:iron ion binding; P:proline metabolic process; C:mitochondrion; P:oxidation-reduction process; P:peptidyl-proline hydroxylation to 4-hydroxy-L-proline	11	EC:1.14.11; EC:1.14.11.2	PTHR10869:SF55 (PANTHER); PTHR10869 (PANTHER)
contig13342	---NA---	363	0	-	-		-	-	no IPS match
contig13416	poly -binding protein 4-like	353	20	0.7995	1.3e-43	F:RNA binding	1	-	no IPS match
contig13418	dna-directed rna polymerases iv and v subunit 6a-like	354	20	0.92	5.8e-28	F:DNA binding; P:pyrimidine nucleobase metabolic process; F:DNA-directed RNA polymerase activity; P:transcription, DNA-templated; P:purine nucleobase metabolic process; C:nucleolus; C:DNA-directed RNA polymerase II, core complex	7	EC:2.7.7.6	IPR012293 (G3DSA:3.90.940.GENE3D); IPR006110 (PFAM); IPR006111 (PANTHER); TRANSMEMBRANE (PHOBIUS); CYTOPLASMIC_DOMAIN (PHOBIUS); NON_CYTOPLASMIC_DOMAIN (PHOBIUS); IPR006110 (SUPERFAMILY); TMhelix (TMHMM)
contig13463	---NA---	349	0	-	-		-	-	CYTOPLASMIC_DOMAIN (PHOBIUS); TRANSMEMBRANE (PHOBIUS); NON_CYTOPLASMIC_DOMAIN (PHOBIUS); TMhelix (TMHMM)
contig13467	---NA---	349	0	-	-		-	-	TRANSMEMBRANE (PHOBIUS); NON_CYTOPLASMIC_DOMAIN (PHOBIUS); CYTOPLASMIC_DOMAIN (PHOBIUS); TMhelix (TMHMM)
contig13498	---NA---	344	0	-	-		-	-	no IPS match
contig13519	zinc finger cchc domain-containing protein 7-like isoform x4	340	20	0.864	1.3e-57	F:nucleic acid binding; F:zinc ion binding	2	-	IPR001878 (SMART); IPR001878 (G3DSA:4.10.60.GENE3D); IPR001878 (PFAM); IPR025836 (PFAM); PTHR23002 (PANTHER); IPR001878 (PROSITE_PROFILES); IPR001878 (PROSITE_PROFILES); IPR001878 (PROSITE_PROFILES); IPR001878 (SUPERFAMILY); IPR001878 (SUPERFAMILY)
contig13524	expansin alpha	340	20	0.901	1.5e-30	F:structural constituent of ribosome; C:cell wall; C:membrane; P:ribosome biogenesis; P:plant-type cell wall organization; C:extracellular region; C:ribosome; P:translation	8	-	IPR007118 (PRINTS); IPR002963 (PRINTS); IPR009009 (G3DSA:2.40.40.GENE3D); PTHR31867 (PANTHER); IPR007112 (PROSITE_PROFILES); IPR009009 (SUPERFAMILY); TMhelix (TMHMM)
contig13572	---NA---	329	0	-	-		-	-	no IPS match
contig13689	---NA---	290	0	-	-		-	-	TRANSMEMBRANE (PHOBIUS); CYTOPLASMIC_DOMAIN (PHOBIUS); NON_CYTOPLASMIC_DOMAIN (PHOBIUS)
contig13870	f-box only protein 6	286	3	0.6967	0.00032	P:regulation of auxin mediated signaling pathway; P:leaf vascular tissue pattern formation; P:simple leaf morphogenesis	3	-	no IPS match
contig13875	---NA---	287	0	-	-		-	-	no IPS match
contig13890	plasma membrane-associated cation-binding protein 1	285	20	0.7965	1.4e-13	P:cellular response to stimulus; C:anchored component of plasma membrane	2	-	IPR008469 (PFAM)
contig13928	early light- chloroplastic	280	20	0.724	9.1e-20	C:chloroplast thylakoid; C:chloroplast thylakoid membrane	2	-	no IPS match
contig13962	phd finger protein alfin1-like	276	20	0.874	2.4e-35	F:zinc ion binding; F:histone binding; P:regulation of transcription, DNA-templated	3	-	TRANSMEMBRANE (PHOBIUS); NON_CYTOPLASMIC_DOMAIN (PHOBIUS); CYTOPLASMIC_DOMAIN (PHOBIUS); TMhelix (TMHMM)
contig13971	---NA---	277	0	-	-		-	-	NON_CYTOPLASMIC_DOMAIN (PHOBIUS); SIGNAL_PEPTIDE_N_REGION (PHOBIUS); SIGNAL_PEPTIDE (PHOBIUS); SIGNAL_PEPTIDE_C_REGION (PHOBIUS); SIGNAL_PEPTIDE_H_REGION (PHOBIUS); SignalP-noTM (SIGNALP_GRAM_NEGATIVE); SignalP-noTM (SIGNALP_EUK)
contig13982	udp-glucuronate 4-epimerase 6-like	274	20	0.914	5e-49	P:carbohydrate metabolic process; C:trans-Golgi network; C:endosome; F:racemase and epimerase activity, acting on carbohydrates and derivatives; F:coenzyme binding	5	-	IPR016040 (G3DSA:3.40.50.GENE3D); PF16363 (PFAM); PTHR10366:SF319 (PANTHER); PTHR10366 (PANTHER); SSF51735 (SUPERFAMILY)
contig13984	f-box fbd lrr-repeat protein containing protein	272	2	0.8	4.2e-18	C:nucleus	1	-	no IPS match
contig14001	---NA---	268	0	-	-		-	-	CYTOPLASMIC_DOMAIN (PHOBIUS); TRANSMEMBRANE (PHOBIUS); NON_CYTOPLASMIC_DOMAIN (PHOBIUS); TMhelix (TMHMM)
contig14044	ubiquitin-conjugating enzyme e2 2-like	264	20	0.972	2.4e-36	P:metabolic process; F:ligase activity	2	-	IPR016135 (G3DSA:3.10.110.GENE3D); IPR000608 (PFAM); PTHR24067 (PANTHER); PTHR24067:SF92 (PANTHER); IPR000608 (PROSITE_PROFILES); IPR016135 (SUPERFAMILY)
contig14136	---NA---	247	0	-	-		-	-	Coil (COILS)
contig14149	---NA---	240	0	-	-		-	-	no IPS match
contig14165	dna-directed rna polymerases iv and v subunit 6a-like	247	20	0.995	6.2e-42	F:DNA binding; P:pyrimidine nucleobase metabolic process; F:DNA-directed RNA polymerase activity; P:transcription, DNA-templated; P:purine nucleobase metabolic process; C:nucleolus; C:DNA-directed RNA polymerase II, core complex	7	EC:2.7.7.6	no IPS match
contig14286	glycosyl hydrolases family 31 protein isoform 1	233	20	0.9325	1.6e-32	P:maltose metabolic process; F:alpha-1,4-glucosidase activity; F:maltose alpha-glucosidase activity; C:glucosidase II complex; P:galactose metabolic process; F:carbohydrate binding; P:starch metabolic process; P:sucrose metabolic process	8	EC:3.2.1.20; EC:3.2.1	no IPS match
contig14359	---NA---	222	0	-	-		-	-	SIGNAL_PEPTIDE (PHOBIUS); SIGNAL_PEPTIDE_H_REGION (PHOBIUS); NON_CYTOPLASMIC_DOMAIN (PHOBIUS); SIGNAL_PEPTIDE_C_REGION (PHOBIUS); SIGNAL_PEPTIDE_N_REGION (PHOBIUS); SignalP-noTM (SIGNALP_EUK)
contig14402	---NA---	216	0	-	-		-	-	no IPS match
contig14408	nudix hydrolase 3	215	20	0.854	3.3e-19	P:metabolic process; C:cytosol; C:vacuole; F:hydrolase activity	4	-	no IPS match
contig14426	---NA---	213	0	-	-		-	-	no IPS match
contig14473	---NA---	203	0	-	-		-	-	no IPS match
contig14489	---NA---	203	0	-	-		-	-	no IPS match
contig14545	---NA---	192	0	-	-		-	-	no IPS match
contig14660	nac transcription factor 25-like	172	20	0.8625	2.9e-11	C:nucleus; F:DNA binding; P:regulation of transcription, DNA-templated	3	-	IPR003441 (PFAM); IPR003441 (PROSITE_PROFILES); IPR003441 (SUPERFAMILY)
contig14684	phosphatidylcholine:diacylglycerol cholinephosphotransferase	167	3	0.8933	6.2e-21	P:phosphatidylcholine metabolic process; C:integral component of membrane; F:diacylglycerol cholinephosphotransferase activity	3	EC:2.7.8.2	no IPS match
contig14694	---NA---	167	0	-	-		-	-	no IPS match
contig14699	---NA---	167	0	-	-		-	-	no IPS match
contig14721	---NA---	157	0	-	-		-	-	CYTOPLASMIC_DOMAIN (PHOBIUS); NON_CYTOPLASMIC_DOMAIN (PHOBIUS); TRANSMEMBRANE (PHOBIUS); TMhelix (TMHMM)
contig14748	---NA---	159	0	-	-		-	-	SIGNAL_PEPTIDE_H_REGION (PHOBIUS); SIGNAL_PEPTIDE_C_REGION (PHOBIUS); SIGNAL_PEPTIDE_N_REGION (PHOBIUS); SIGNAL_PEPTIDE (PHOBIUS); NON_CYTOPLASMIC_DOMAIN (PHOBIUS)
contig14753	---NA---	158	0	-	-		-	-	SIGNAL_PEPTIDE_H_REGION (PHOBIUS); SIGNAL_PEPTIDE (PHOBIUS); NON_CYTOPLASMIC_DOMAIN (PHOBIUS); SIGNAL_PEPTIDE_N_REGION (PHOBIUS); SIGNAL_PEPTIDE_C_REGION (PHOBIUS)
contig14780	---NA---	151	0	-	-		-	-	SignalP-noTM (SIGNALP_EUK)
contig14799	---NA---	150	0	-	-		-	-	IPR023271 (G3DSA:1.20.1080.GENE3D); TRANSMEMBRANE (PHOBIUS); CYTOPLASMIC_DOMAIN (PHOBIUS); NON_CYTOPLASMIC_DOMAIN (PHOBIUS); TMhelix (TMHMM)
contig14822	cullin protein	145	1	0.76	1.3e-10	F:ubiquitin protein ligase binding; C:cullin-RING ubiquitin ligase complex; P:ubiquitin-dependent protein catabolic process	3	-	no IPS match
contig14832	---NA---	143	0	-	-		-	-	no IPS match
contig14892	---NA---	133	0	-	-		-	-	no IPS match
contig14948	---NA---	120	0	-	-		-	-	no IPS match
contig14966	---NA---	116	0	-	-		-	-	no IPS match
contig14988	---NA---	114	0	-	-		-	-	SIGNAL_PEPTIDE (PHOBIUS); NON_CYTOPLASMIC_DOMAIN (PHOBIUS); SIGNAL_PEPTIDE_C_REGION (PHOBIUS); SIGNAL_PEPTIDE_H_REGION (PHOBIUS); SIGNAL_PEPTIDE_N_REGION (PHOBIUS); SignalP-noTM (SIGNALP_EUK)
contig15007	---NA---	111	0	-	-		-	-	no IPS match
contig15037	---NA---	104	0	-	-		-	-	IPR029039 (G3DSA:3.40.50.GENE3D); IPR029039 (SUPERFAMILY)
G0MWCVW01B9ONV	---NA---	91	0	-	-		-	-	no IPS match
G0MWCVW01AWKDE	carboxyl-terminal peptidase	455	20	0.8195	1.4e-67	P:regulation of meristem growth; P:xylem and phloem pattern formation; C:extracellular region; P:cytokinin-activated signaling pathway; P:flavonoid biosynthetic process; P:polarity specification of adaxial/abaxial axis; P:determination of bilateral symmetry; P:methylation-dependent chromatin silencing; P:response to sucrose; P:organ morphogenesis; P:flower morphogenesis; P:xylan biosynthetic proc…	18	-	IPR004314 (PFAM); PTHR31589:SF4 (PANTHER); PTHR31589 (PANTHER)
G0MWCVW01ASA51	---NA---	411	0	-	-		-	-	no IPS match
G0MWCVW01AWWJN	cytochrome p450 98a2	464	20	0.942	2.8e-21	F:flavonoid 3'-monooxygenase activity; F:identical protein binding; F:p-coumarate 3-hydroxylase activity; P:response to wounding; P:positive regulation of flavonoid biosynthetic process; C:endoplasmic reticulum; C:plasma membrane; F:heme binding; P:coumarin biosynthetic process; F:iron ion binding; P:lignin biosynthetic process; C:mitochondrion; P:oxidation-reduction process	13	EC:1.14.13; EC:1.14.13.21	PTHR24298:SF0 (PANTHER); PTHR24298 (PANTHER)
G0MWCVW01AN7O8	---NA---	492	0	-	-		-	-	no IPS match
G0MWCVW01BIJUF	plasmodesmata callose-binding protein 3	508	20	0.7835	3.1e-33	P:metabolic process; F:transferase activity; F:polysaccharide binding	3	-	IPR012946 (SMART); IPR012946 (PFAM); PTHR32227:SF56 (PANTHER); PTHR32227 (PANTHER); SIGNAL_PEPTIDE_H_REGION (PHOBIUS); NON_CYTOPLASMIC_DOMAIN (PHOBIUS); SIGNAL_PEPTIDE (PHOBIUS); SIGNAL_PEPTIDE_N_REGION (PHOBIUS); SIGNAL_PEPTIDE_C_REGION (PHOBIUS); SignalP-noTM (SIGNALP_GRAM_NEGATIVE); SignalP-noTM (SIGNALP_EUK); SignalP-TM (SIGNALP_GRAM_POSITIVE)
G0MWCVW01ATTF7	PREDICTED: uncharacterized protein LOC105157559	491	20	0.774	7.7e-47	C:trans-Golgi network; C:endosome; C:membrane	3	-	IPR021319 (PFAM)
G0MWCVW01BJF12	dead-box atp-dependent rna helicase 41	525	20	0.904	4.3e-98	F:nucleic acid binding; F:ATP binding; P:metabolic process; F:helicase activity	4	EC:3.6.1; EC:3.6.1.15	IPR014001 (SMART); IPR011545 (PFAM); IPR027417 (G3DSA:3.40.50.GENE3D); PTHR24031:SF42 (PANTHER); PTHR24031 (PANTHER); IPR014001 (PROSITE_PROFILES); IPR027417 (SUPERFAMILY)
G0MWCVW01APHAZ	---NA---	389	0	-	-		-	-	TMhelix (TMHMM)
G0MWCVW01A0DTY	probable ran guanine nucleotide release factor	425	20	0.9175	2.3e-12	P:biological_process	1	-	no IPS match
G0MWCVW01AUGP4	---NA---	403	0	-	-		-	-	CYTOPLASMIC_DOMAIN (PHOBIUS); TRANSMEMBRANE (PHOBIUS); NON_CYTOPLASMIC_DOMAIN (PHOBIUS); TMhelix (TMHMM)
G0MWCVW01BVT3Z	l-2-hydroxyglutarate mitochondrial	489	20	0.698	6.7e-44	F:oxidoreductase activity; P:oxidation-reduction process	2	-	G3DSA:3.50.50.60 (GENE3D); IPR006076 (PFAM); PTHR13847:SF152 (PANTHER); PTHR13847 (PANTHER); SSF51905 (SUPERFAMILY)
G0MWCVW01BSORY	---NA---	233	0	-	-		-	-	no IPS match
G0MWCVW01BPRFW	---NA---	391	0	-	-		-	-	no IPS match
G0MWCVW01AVKA9	---NA---	484	0	-	-		-	-	no IPS match
G0MWCVW01A584F	calmodulin-binding transcription activator 3-like	478	20	0.937	3.7e-20	C:nucleus; F:DNA binding; P:response to cold; P:leaf senescence; P:defense response to fungus; P:defense response to bacterium	6	-	no IPS match
G0MWCVW01CAIG6	zinc finger protein constans-like 4-like	489	20	0.8845	1.2e-31	F:zinc ion binding; C:intracellular	2	-	PTHR31717:SF5 (PANTHER); PTHR31717 (PANTHER)
G0MWCVW01B2NQ1	hypothetical protein EUGRSUZ_K01814	335	1	0.69	3.3e-08	F:binding	1	-	no IPS match
G0MWCVW01BARA8	trihelix transcription factor ptl-like	500	20	0.6445	3.1e-56	F:DNA binding	1	-	PF13837 (PFAM); PTHR21654 (PANTHER); PTHR21654:SF0 (PANTHER); IPR017877 (PROSITE_PROFILES)
G0MWCVW01BCT4W	wd40 domain-containing protein	496	3	0.66	4.3e-44	P:sister chromatid cohesion; P:reciprocal meiotic recombination; P:regulation of chromosome organization; P:protein desumoylation; P:gravitropism; P:tissue development; P:meiotic DNA double-strand break formation; P:organ morphogenesis; F:nucleotide binding; P:xylan biosynthetic process; C:cytoplasm; P:positive regulation of organelle organization; P:meiotic chromosome segregation; P:glucuronoxyl…	18	-	PTHR22838 (PANTHER); PTHR22838:SF0 (PANTHER)
G0MWCVW01BD60M	coatomer subunit alpha-1	453	20	0.9945	1.3e-106	F:protein binding; P:vesicle-mediated transport; P:metabolic process; F:structural molecule activity; F:transferase activity; P:intracellular protein transport; C:COPI vesicle coat	7	-	IPR001680 (SMART); IPR015943 (G3DSA:2.130.10.GENE3D); IPR001680 (PFAM); PTHR19876 (PANTHER); PTHR19876:SF1 (PANTHER); IPR017986 (PROSITE_PROFILES); IPR001680 (PROSITE_PROFILES); IPR001680 (PROSITE_PROFILES); IPR017986 (SUPERFAMILY)
G0MWCVW01AX70V	---NA---	383	0	-	-		-	-	NON_CYTOPLASMIC_DOMAIN (PHOBIUS); CYTOPLASMIC_DOMAIN (PHOBIUS); TRANSMEMBRANE (PHOBIUS); TMhelix (TMHMM)
G0MWCVW01AXN23	exs family protein	499	20	0.673	1.4e-15	P:metabolic process; F:inositol monophosphate phosphatase activity	2	EC:3.1; EC:3.1.3.25; EC:3.1.3.41; EC:3.1.3	no IPS match
G0MWCVW01ANE5V	---NA---	524	0	-	-		-	-	no IPS match
G0MWCVW01BPK3P	---NA---	445	0	-	-		-	-	no IPS match
G0MWCVW01CJ462	---NA---	415	0	-	-		-	-	CYTOPLASMIC_DOMAIN (PHOBIUS); NON_CYTOPLASMIC_DOMAIN (PHOBIUS); TRANSMEMBRANE (PHOBIUS)
G0MWCVW01A531F	---NA---	434	0	-	-		-	-	no IPS match
G0MWCVW01AYFV6	kelch domain-containing protein 4	340	20	0.9355	6.1e-31	P:lipid transport	1	-	IPR025183 (PFAM)
G0MWCVW01BBYNH	transposable element	478	16	0.5831	7.6e-06	F:nucleic acid binding; F:zinc ion binding; P:DNA integration	3	-	no IPS match
G0MWCVW01BRCHD	---NA---	492	0	-	-		-	-	no IPS match
G0MWCVW01CAQ0W	swi snf-related matrix-associated actin-dependent regulator of chromatin subfamily a member 3-like 2 isoform x1	517	20	0.9205	6e-69	F:nucleic acid binding; F:ATP binding; P:DNA mediated transformation; F:zinc ion binding; P:DNA-dependent DNA replication; F:helicase activity; P:double-strand break repair via synthesis-dependent strand annealing; F:transferase activity	8	EC:3.6.1; EC:3.6.1.15	PTHR10799:SF164 (PANTHER); PTHR10799 (PANTHER)
G0MWCVW01BNTS0	lipase class 3 family protein	489	20	0.7935	8.9e-77	P:lipid metabolic process; F:hydrolase activity	2	-	IPR027417 (G3DSA:3.40.50.GENE3D)
G0MWCVW01BA43R	exocyst complex component exo84c	362	20	0.824	5.6e-17	P:virus induced gene silencing; P:meristem maintenance; P:production of miRNAs involved in gene silencing by miRNA; P:vegetative phase change; P:cell-cell signaling; P:determination of bilateral symmetry; P:meristem initiation; P:production of ta-siRNAs involved in RNA interference	8	-	PTHR21426:SF2 (PANTHER); PTHR21426 (PANTHER); IPR016159 (SUPERFAMILY)
G0MWCVW01BN9N2	probable u3 small nucleolar rna-associated protein 11	517	20	0.9215	8.6e-49	C:small-subunit processome; P:megagametogenesis; P:rRNA processing; C:nucleolus	4	-	IPR007144 (PFAM); IPR007144 (PANTHER)
G0MWCVW01CDW0O	serine carboxypeptidase-like 45	497	20	0.9395	5.9e-58	C:plasmodesma; P:proteolysis; F:serine-type carboxypeptidase activity; C:extracellular region; C:plant-type cell wall	5	EC:3.4.21; EC:3.4.16	NON_CYTOPLASMIC_DOMAIN (PHOBIUS); CYTOPLASMIC_DOMAIN (PHOBIUS); TRANSMEMBRANE (PHOBIUS); TMhelix (TMHMM)
G0MWCVW01AUD9W	protein s-acyltransferase 11-like	322	19	0.7426	2.7e-14	F:zinc ion binding; F:protein-cysteine S-palmitoyltransferase activity; P:acyl-carrier-protein biosynthetic process; C:integral component of membrane	4	EC:2.3.1.225; EC:2.3.1	no IPS match
G0MWCVW01AVBF8	---NA---	384	0	-	-		-	-	CYTOPLASMIC_DOMAIN (PHOBIUS); NON_CYTOPLASMIC_DOMAIN (PHOBIUS); TRANSMEMBRANE (PHOBIUS); TMhelix (TMHMM)
G0MWCVW01BEOJA	serine threonine-protein kinase edr1-like isoform x2	494	20	0.7835	2.8e-18	F:ATP binding; F:protein serine/threonine/tyrosine kinase activity; P:serine family amino acid metabolic process; F:protein serine/threonine kinase activity; P:protein phosphorylation; C:plasma membrane	6	EC:2.7.11; EC:2.7.12.1	G3DSA:3.30.200.20 (GENE3D); PTHR23257 (PANTHER); PTHR23257:SF335 (PANTHER); IPR017441 (PROSITE_PATTERNS); NON_CYTOPLASMIC_DOMAIN (PHOBIUS); TRANSMEMBRANE (PHOBIUS); CYTOPLASMIC_DOMAIN (PHOBIUS); IPR011009 (SUPERFAMILY); TMhelix (TMHMM)
G0MWCVW01B50GX	phytochrome b	452	20	0.8775	2.4e-63	F:protein homodimerization activity; P:red, far-red light phototransduction; C:protein histidine kinase complex; F:photoreceptor activity; P:detection of visible light; P:regulation of transcription, DNA-templated; P:signal transduction by protein phosphorylation; C:intracellular; F:phosphorelay sensor kinase activity; P:phosphorelay signal transduction system; C:membrane; P:protein-chromophore l…	13	EC:2.7.3; EC:2.7.13.3	IPR013515 (PFAM); IPR029016 (SUPERFAMILY)
G0MWCVW01BS4FX	---NA---	404	0	-	-		-	-	no IPS match
G0MWCVW01BQCW6	---NA---	507	0	-	-		-	-	no IPS match
G0MWCVW01AOCDA	tropinone reductase homolog isoform x1	442	20	0.812	6.5e-63	F:oxidoreductase activity; P:oxidation-reduction process	2	-	no IPS match
G0MWCVW01BVKJ7	vhs domain-containing protein at3g16270-like	498	20	0.959	2.5e-48	P:tRNA processing; P:cell morphogenesis; C:membrane; P:protein targeting to vacuole; C:intracellular; P:cell growth; P:Golgi vesicle transport	7	-	IPR008942 (G3DSA:1.25.40.GENE3D); PTHR21514 (PANTHER); PTHR21514:SF0 (PANTHER); IPR008942 (SUPERFAMILY)
G0MWCVW01BP9FX	---NA---	291	0	-	-		-	-	no IPS match
G0MWCVW01BQ9B1	---NA---	570	0	-	-		-	-	no IPS match
G0MWCVW01AVBP8	---NA---	465	0	-	-		-	-	TRANSMEMBRANE (PHOBIUS); SIGNAL_PEPTIDE (PHOBIUS); SIGNAL_PEPTIDE_N_REGION (PHOBIUS); SIGNAL_PEPTIDE_C_REGION (PHOBIUS); CYTOPLASMIC_DOMAIN (PHOBIUS); NON_CYTOPLASMIC_DOMAIN (PHOBIUS); SIGNAL_PEPTIDE_H_REGION (PHOBIUS); TMhelix (TMHMM); TMhelix (TMHMM)
G0MWCVW01AZY51	---NA---	412	0	-	-		-	-	CYTOPLASMIC_DOMAIN (PHOBIUS); TRANSMEMBRANE (PHOBIUS); NON_CYTOPLASMIC_DOMAIN (PHOBIUS); TMhelix (TMHMM)
G0MWCVW01BQ16V	---NA---	365	0	-	-		-	-	no IPS match
G0MWCVW01BD643	---NA---	355	0	-	-		-	-	no IPS match
G0MWCVW01BZ8IG	---NA---	409	0	-	-		-	-	no IPS match
G0MWCVW01BPVXV	---NA---	397	0	-	-		-	-	no IPS match
G0MWCVW01A8RHB	peptidyl-prolyl cis-trans isomerase chloroplastic	418	20	0.85	7.7e-54	P:chlorophyll biosynthetic process; P:carotenoid biosynthetic process; F:peptidyl-prolyl cis-trans isomerase activity; F:protein binding; P:unsaturated fatty acid biosynthetic process; F:FK506 binding; C:membrane; P:isopentenyl diphosphate biosynthetic process, methylerythritol 4-phosphate pathway; C:chloroplast thylakoid lumen; P:protein peptidyl-prolyl isomerization; P:protein folding; P:stomat…	12	EC:5.2.1.8	no IPS match
G0MWCVW01AR09G	---NA---	509	0	-	-		-	-	no IPS match
G0MWCVW01A4B71	---NA---	467	0	-	-		-	-	NON_CYTOPLASMIC_DOMAIN (PHOBIUS); CYTOPLASMIC_DOMAIN (PHOBIUS); TRANSMEMBRANE (PHOBIUS)
G0MWCVW01A5EUO	---NA---	456	0	-	-		-	-	no IPS match
G0MWCVW01BCDQQ	---NA---	180	0	-	-		-	-	no IPS match
G0MWCVW01BB93D	---NA---	320	0	-	-		-	-	no IPS match
[truncated: 1,099 more rows]

## Sheet: D
Table D. List and annotation of the overexpressed genes (FDR: <0.05; log2Ratio >1) between attacked and control drupes of the Ruveia cultivar.
[truncated: 1,073 more rows]

[truncated: 4 more sheets: E, F, G, H]
